# Supplementary material for: Adaptation to genome decay in the structure of the smallest eukaryotic ribosome
Source: Nat Commun. 2022 Feb 1;13:591. doi: 10.1038/s41467-022-28281-0 (PMC8807834; doi:10.1038/s41467-022-28281-0)
Supplement: Supplementary file 4 — Supplementary Data 1 [file 41467_2022_28281_MOESM4_ESM.zip]

Archive with 17 entries (13 files):
- SI_Data_1_Script_to_retreive_eukaryotic_eL20/
- SI_Data_1_Script_to_retreive_eukaryotic_eL20/.DS_Store
- __MACOSX/SI_Data_1_Script_to_retreive_eukaryotic_eL20/._.DS_Store
- SI_Data_1_Script_to_retreive_eukaryotic_eL20/trna_ligase/
- SI_Data_1_Script_to_retreive_eukaryotic_eL20/out/
- SI_Data_1_Script_to_retreive_eukaryotic_eL20/query.json
- __MACOSX/SI_Data_1_Script_to_retreive_eukaryotic_eL20/._query.json
- SI_Data_1_Script_to_retreive_eukaryotic_eL20/run.sh
- SI_Data_1_Script_to_retreive_eukaryotic_eL20/.gitignore
- SI_Data_1_Script_to_retreive_eukaryotic_eL20/.Rapp.history
- SI_Data_1_Script_to_retreive_eukaryotic_eL20/data/
- SI_Data_1_Script_to_retreive_eukaryotic_eL20/trna_ligase/__init__.py
- SI_Data_1_Script_to_retreive_eukaryotic_eL20/trna_ligase/trna_ligase.py
- SI_Data_1_Script_to_retreive_eukaryotic_eL20/out/.DS_Store
- __MACOSX/SI_Data_1_Script_to_retreive_eukaryotic_eL20/out/._.DS_Store
- SI_Data_1_Script_to_retreive_eukaryotic_eL20/data/Reduced_table_of_prokaryotes_with_known_genomes.csv
- __MACOSX/SI_Data_1_Script_to_retreive_eukaryotic_eL20/data/._Reduced_table_of_prokaryotes_with_known_genomes.csv
