# Supplementary material for: Adaptation to genome decay in the structure of the smallest eukaryotic ribosome
Source: Nat Commun. 2022 Feb 1;13:591. doi: 10.1038/s41467-022-28281-0 (PMC8807834; doi:10.1038/s41467-022-28281-0)
Supplement: Supplementary file 4 — Supplementary Data 1 [file 41467_2022_28281_MOESM4_ESM.zip › SI_Data_1_Script_to_retreive_eukaryotic_eL20/query.json]

[
	{"name": "eL20", "query": ["name:\"60S ribosomal protein L20\""]}
]
