# Supplementary material for: Adaptation to genome decay in the structure of the smallest eukaryotic ribosome
Source: Nat Commun. 2022 Feb 1;13:591. doi: 10.1038/s41467-022-28281-0 (PMC8807834; doi:10.1038/s41467-022-28281-0)
Supplement: Supplementary file 4 — Supplementary Data 1 [file 41467_2022_28281_MOESM4_ESM.zip › SI_Data_1_Script_to_retreive_eukaryotic_eL20/run.sh]

#    This scripts collects sequences for aminoacyl-tRNA synthetases with editing domains for species that are listed in 
#    /data/Reduced_table_of_prokaryotes_with_known_genomes.csv file. To use this script for other applications, 
#    please alter the .csv file to select desired organisms and change query.json file 
#    to select desired proteins which sequences you want to retreive. 
export PYTHONPATH=$PYTHONPATH:.

python trna_ligase/trna_ligase.py \
	data/Reduced_table_of_prokaryotes_with_known_genomes.csv \
	out/ \
	query.json
