# Supplementary material for: Adaptation to genome decay in the structure of the smallest eukaryotic ribosome
Source: Nat Commun. 2022 Feb 1;13:591. doi: 10.1038/s41467-022-28281-0 (PMC8807834; doi:10.1038/s41467-022-28281-0)
Supplement: Supplementary file 4 — Supplementary Data 1 [file 41467_2022_28281_MOESM4_ESM.zip › SI_Data_1_Script_to_retreive_eukaryotic_eL20/data/Reduced_table_of_prokaryotes_with_known_genomes.csv]

#Organism Name	Organism Groups	Strain	BioSample	BioProject	Assembly	Level	Size(Mb)	GC%	Replicons	WGS	Scaffolds	CDS	Release Date	GenBank FTP	RefSeq FTP
Ordospora colligata OC4	Eukaryota;Fungi;Other Fungi	OC4	SAMN02867507	PRJNA302310	GCA_000803265.1	Contig	2.29053	38.5		JOKQ01	15	1820	2014-12-17T00:00:00Z	ftp://ftp.ncbi.nlm.nih.gov/genomes/all/GCA/000/803/265/GCA_000803265.1_ASM80326v1	ftp://ftp.ncbi.nlm.nih.gov/genomes/all/GCF/000/803/265/GCF_000803265.1_ASM80326v1
Encephalitozoon romaleae SJ-2008	Eukaryota;Fungi;Other Fungi	SJ-2008	SAMN03081437	PRJNA215743	GCA_000280035.2	Chromosome	2.18759	40.3432	chromosome I:NC_024896.1/CP003518.1; chromosome II:NC_024897.1/CP003519.1; chromosome III:NC_024898.1/CP003520.1; chromosome IV:NC_024899.1/CP003521.1; chromosome V:NC_024900.1/CP003522.1; chromosome VI:NC_024901.1/CP003523.1; chromosome VII:NC_024902.1/CP003524.1; chromosome VIII:NC_024903.1/CP003525.1; chromosome X:NC_024904.1/CP003529.1; chromosome XI:NC_024905.1/CP003530.1		13	1831	2012-07-19T00:00:00Z	ftp://ftp.ncbi.nlm.nih.gov/genomes/all/GCA/000/280/035/GCA_000280035.2_ASM28003v2	ftp://ftp.ncbi.nlm.nih.gov/genomes/all/GCF/000/280/035/GCF_000280035.1_ASM28003v2
Encephalitozoon hellem ATCC 50504	Eukaryota;Fungi;Other Fungi	ATCC 50504	SAMN03081428	PRJNA53973	GCA_000277815.3	Chromosome	2.25178	43.365	chromosome I:NC_018468.1/CP002713.1; chromosome II:NC_018469.1/CP002714.1; chromosome III:NC_018470.1/CP002715.1; chromosome IV:NC_018471.1/CP002716.1; chromosome V:NC_018472.1/CP002717.1; chromosome VI:NC_018473.1/CP002718.1; chromosome VII:NC_018474.1/CP002719.1; chromosome VIII:NC_018475.1/CP002720.1; chromosome X:NC_018479.1/CP002723.1; chromosome XI:NC_018480.1/CP002724.1		12	1847	2012-06-28T00:00:00Z	ftp://ftp.ncbi.nlm.nih.gov/genomes/all/GCA/000/277/815/GCA_000277815.3_ASM27781v3	ftp://ftp.ncbi.nlm.nih.gov/genomes/all/GCF/000/277/815/GCF_000277815.2_ASM27781v3
Encephalitozoon intestinalis ATCC 50506	Eukaryota;Fungi;Other Fungi	ATCC 50506	SAMN03081424	PRJNA42703	GCA_000146465.1	Chromosome	2.2169	41.5182	chromosome I:NC_014415.1/CP001942.1; chromosome II:NC_014416.1/CP001943.1; chromosome III:NC_014417.1/CP001944.1; chromosome IV:NC_014418.1/CP001945.1; chromosome V:NC_014419.1/CP001946.1; chromosome VI:NC_014420.1/CP001947.1; chromosome VII:NC_014421.1/CP001948.1; chromosome VIII:NC_014422.1/CP001949.1; chromosome IX:NC_014423.1/CP001950.1; chromosome X:NC_014424.1/CP001951.1; chromosome XI:NC_0…		11	1938	2010-08-16T00:00:00Z	ftp://ftp.ncbi.nlm.nih.gov/genomes/all/GCA/000/146/465/GCA_000146465.1_ASM14646v1	ftp://ftp.ncbi.nlm.nih.gov/genomes/all/GCF/000/146/465/GCF_000146465.1_ASM14646v1
Encephalitozoon cuniculi GB-M1	Eukaryota;Fungi;Other Fungi	GB-M1	SAMEA3138295	PRJNA13833	GCA_000091225.1	Chromosome	2.49752	47.3005	chromosome I:NC_003242.2/AL391737.2; chromosome II:NC_003229.1/AL590442.1; chromosome III:NC_003230.1/AL590443.1; chromosome IV:NC_003231.1/AL590444.1; chromosome V:NC_003232.1/AL590445.1; chromosome VI:NC_003233.1/AL590446.1; chromosome VII:NC_003234.1/AL590447.1; chromosome VIII:NC_003235.1/AL590448.1; chromosome IX:NC_003238.2/AL590451.2; chromosome X:NC_003236.1/AL590449.1; chromosome XI:NC_0…		11	1996	2001-02-05T00:00:00Z	ftp://ftp.ncbi.nlm.nih.gov/genomes/all/GCA/000/091/225/GCA_000091225.1_ASM9122v1	ftp://ftp.ncbi.nlm.nih.gov/genomes/all/GCF/000/091/225/GCF_000091225.1_ASM9122v1
Enterospora canceri	Eukaryota;Fungi;Other Fungi	GB1	SAMN04589881	PRJNA316740	GCA_002087915.1	Contig	3.09538	40.2		LWDP01	537	2169	2017-04-12T00:00:00Z	ftp://ftp.ncbi.nlm.nih.gov/genomes/all/GCA/002/087/915/GCA_002087915.1_ASM208791v1
Vittaforma corneae ATCC 50505	Eukaryota;Fungi;Other Fungi	ATCC 50505	SAMN02981316	PRJNA63501	GCA_000231115.1	Scaffold	3.21352	36.7		AEYK01	220	2239	2011-10-19T00:00:00Z	ftp://ftp.ncbi.nlm.nih.gov/genomes/all/GCA/000/231/115/GCA_000231115.1_Vitt_corn_V1	ftp://ftp.ncbi.nlm.nih.gov/genomes/all/GCF/000/231/115/GCF_000231115.1_Vitt_corn_V1
Nematocida displodere	Eukaryota;Fungi;Other Fungi	JUm2807	SAMN04499096	PRJNA312555	GCA_001642395.1	Scaffold	3.0664	49.1		LTDL01	42	2278	2016-05-11T00:00:00Z	ftp://ftp.ncbi.nlm.nih.gov/genomes/all/GCA/001/642/395/GCA_001642395.1_ASM164239v1
Nematocida sp. 1 ERTm6	Eukaryota;Fungi;Other Fungi	ERTm6	SAMN00779735	PRJNA82177	GCA_000738915.1	Scaffold	4.27604	38.4		AKIJ01	24	2433	2014-08-11T00:00:00Z	ftp://ftp.ncbi.nlm.nih.gov/genomes/all/GCA/000/738/915/GCA_000738915.1_Nema_sp_1_ERTm6_V2
Enterocytozoon hepatopenaei	Eukaryota;Fungi;Other Fungi	TH1	SAMN05936804	PRJNA350317	GCA_002081675.1	Scaffold	3.25352	25.5		MNPJ01	62	2536	2017-04-06T00:00:00Z	ftp://ftp.ncbi.nlm.nih.gov/genomes/all/GCA/002/081/675/GCA_002081675.1_ASM208167v1
Nematocida parisii ERTm1	Eukaryota;Fungi;Other Fungi	ERTm1	SAMN02981274	PRJNA51843	GCA_000250985.1	Scaffold	4.07135	34.6		AEFF02	65	2661	2010-10-12T00:00:00Z	ftp://ftp.ncbi.nlm.nih.gov/genomes/all/GCA/000/250/985/GCA_000250985.1_Nema_parisii_ERTm1_V3	ftp://ftp.ncbi.nlm.nih.gov/genomes/all/GCF/000/250/985/GCF_000250985.1_Nema_parisii_ERTm1_V3
Hepatospora eriocheir	Eukaryota;Fungi;Other Fungi	GB1	SAMN04550297	PRJNA208659	GCA_002087885.1	Scaffold	4.57028	22.4		LVKB01	1300	2691	2017-04-12T00:00:00Z	ftp://ftp.ncbi.nlm.nih.gov/genomes/all/GCA/002/087/885/GCA_002087885.1_ASM208788v1
Nematocida sp. ERTm5	Eukaryota;Fungi;Other Fungi	ERTm5	SAMN04499094	PRJNA312551	GCA_001642415.1	Scaffold	4.39761	33.5		LTDK01	186	2709	2016-05-11T00:00:00Z	ftp://ftp.ncbi.nlm.nih.gov/genomes/all/GCA/001/642/415/GCA_001642415.1_ASM164241v1
Nosema apis BRL 01	Eukaryota;Fungi;Other Fungi	BRL 01	SAMN01925610	PRJNA66735	GCA_000447185.1	Scaffold	8.5695	18.9		ANPH01	554	2764	2013-08-13T00:00:00Z	ftp://ftp.ncbi.nlm.nih.gov/genomes/all/GCA/000/447/185/GCA_000447185.1_NapisBRLv01
Vavraia culicis subsp. floridensis	Eukaryota;Fungi;Other Fungi	floridensis	SAMN02981300	PRJNA62117	GCA_000192795.1	Scaffold	6.11869	39.9		AEUG01	379	2773	2011-03-17T00:00:00Z	ftp://ftp.ncbi.nlm.nih.gov/genomes/all/GCA/000/192/795/GCA_000192795.1_Vavr_culi_floridensis_V1	ftp://ftp.ncbi.nlm.nih.gov/genomes/all/GCF/000/192/795/GCF_000192795.1_Vavr_culi_floridensis_V1
Thelohania contejeani	Eukaryota;Fungi;Other Fungi	T1	SAMN10523195	PRJNA513270	GCA_014805555.1	Scaffold	10.3819	27		SBIQ01	1391	2865	2020-09-30T00:00:00Z	ftp://ftp.ncbi.nlm.nih.gov/genomes/all/GCA/014/805/555/GCA_014805555.1_ASM1480555v1
Tubulinosema ratisbonensis	Eukaryota;Fungi;Other Fungi	Franzen	SAMN10180275	PRJNA494796	GCA_004000155.1	Scaffold	7.56042	23.1		RCSS01	952	3013	2019-01-08T00:00:00Z	ftp://ftp.ncbi.nlm.nih.gov/genomes/all/GCA/004/000/155/GCA_004000155.1_ASM400015v1
Galactomyces reessii	Eukaryota;Fungi;Ascomycetes	LMA-1148	SAMN09862991	PRJNA486749	GCA_013305925.1	Scaffold	23.3947	35.7		QVTG01	753	3063	2020-06-09T00:00:00Z	ftp://ftp.ncbi.nlm.nih.gov/genomes/all/GCA/013/305/925/GCA_013305925.1_ASM1330592v1
Babesia sp. Xinjiang	Eukaryota;Protists;Apicomplexans	Xinjiang	SAMN05389972	PRJNA534284	GCA_002095265.1	Scaffold	8.44754	43.9		MBFZ01	215	3066	2017-04-18T00:00:00Z	ftp://ftp.ncbi.nlm.nih.gov/genomes/all/GCA/002/095/265/GCA_002095265.1_B_xinjiang1.0	ftp://ftp.ncbi.nlm.nih.gov/genomes/all/GCF/002/095/265/GCF_002095265.1_B_xinjiang1.0
Nosema ceranae	Eukaryota;Fungi;Other Fungi	PA08 1199	SAMN02213592	PRJNA445857	GCA_000988165.1	Contig	5.69075	25.4		JPQZ01	536	3209	2015-05-05T00:00:00Z	ftp://ftp.ncbi.nlm.nih.gov/genomes/all/GCA/000/988/165/GCA_000988165.1_ASM98816v1	ftp://ftp.ncbi.nlm.nih.gov/genomes/all/GCF/000/988/165/GCF_000988165.1_ASM98816v1
Trachipleistophora hominis	Eukaryota;Fungi;Other Fungi		SAMN02981473	PRJNA84343	GCA_000316135.1	Scaffold	8.49818	35.3		ANCC01	310	3212	2012-11-27T00:00:00Z	ftp://ftp.ncbi.nlm.nih.gov/genomes/all/GCA/000/316/135/GCA_000316135.1_ASM31613v1
Malassezia sympodialis ATCC 42132	Eukaryota;Fungi;Basidiomycetes	ATCC 42132	SAMEA2271934	PRJEB417	GCA_000349305.2	Scaffold	7.66969	59.1		CANK01	65	3318	2013-03-13T00:00:00Z	ftp://ftp.ncbi.nlm.nih.gov/genomes/all/GCA/000/349/305/GCA_000349305.2_ASM34930v2	ftp://ftp.ncbi.nlm.nih.gov/genomes/all/GCF/000/349/305/GCF_000349305.1_ASM34930v2
Mitosporidium daphniae	Eukaryota;Fungi;Other Fungi	UGP3	SAMN02714227	PRJNA292596	GCA_000760515.2	Contig	5.63507	43		JMKJ01	610	3322	2014-09-30T00:00:00Z	ftp://ftp.ncbi.nlm.nih.gov/genomes/all/GCA/000/760/515/GCA_000760515.2_UGP1.1	ftp://ftp.ncbi.nlm.nih.gov/genomes/all/GCF/000/760/515/GCF_000760515.2_UGP1.1
Petromyzon marinus	Eukaryota;Animals;Fishes	kPetMar1	SAMN12629506	PRJNA611764	GCA_010993605.1	Chromosome	1089.05	48.3309	chromosome 1:CM021441.1; chromosome 2:CM021442.1; chromosome 3:CM021443.1; chromosome 4:CM021444.1; chromosome 5:CM021445.1; chromosome 6:CM021446.1; chromosome 7:CM021447.1; chromosome 8:CM021448.1; chromosome 9:CM021449.1; chromosome 10:CM021450.1; chromosome 11:CM021451.1; chromosome 12:CM021452.1; chromosome 13:CM021453.1; chromosome 14:CM021454.1; chromosome 15:CM021455.1; chromosome 16:CM02…	JAAIYE01	1434	3332	2020-02-24T00:00:00Z	ftp://ftp.ncbi.nlm.nih.gov/genomes/all/GCA/010/993/605/GCA_010993605.1_kPetMar1.pri	ftp://ftp.ncbi.nlm.nih.gov/genomes/all/GCF/010/993/605/GCF_010993605.1_kPetMar1.pri
Nannochloropsis gaditana CCMP526	Eukaryota;Protists;Other Protists	CCMP526	SAMN02981382	PRJNA73791	GCA_000240725.1	Scaffold	33.987	53.6		AGNI01	1883	3554	2011-12-30T00:00:00Z	ftp://ftp.ncbi.nlm.nih.gov/genomes/all/GCA/000/240/725/GCA_000240725.1_ASM24072v1	ftp://ftp.ncbi.nlm.nih.gov/genomes/all/GCF/000/240/725/GCF_000240725.1_ASM24072v1
Anncaliia algerae PRA339	Eukaryota;Fungi;Other Fungi	PRA339	SAMN01907312	PRJNA188095	GCA_000385875.2	Scaffold	12.1634	28.1		AOMW02	431	3598	2013-04-30T00:00:00Z	ftp://ftp.ncbi.nlm.nih.gov/genomes/all/GCA/000/385/875/GCA_000385875.2_Annc_alge_insect_USDA_JJB_V2
Babesia microti strain RI	Eukaryota;Protists;Apicomplexans	RI	SAMEA3139016	PRJEA72411	GCA_000691945.2	Chromosome	6.43448	36.1847	chromosome I:NC_027205.1/FO082871.1; chromosome II:NC_027206.1/FO082872.1; chromosome III:NC_027207.2/LN871598.1; chromosome IV:NC_034969.1/LN871599.1; mitochondrion MT:NC_034637.1/LN871603.1; apicoplast Pltd:NC_034636.1/LK028575.1		6	3601	2012-08-02T00:00:00Z	ftp://ftp.ncbi.nlm.nih.gov/genomes/all/GCA/000/691/945/GCA_000691945.2_ASM69194v2	ftp://ftp.ncbi.nlm.nih.gov/genomes/all/GCF/000/691/945/GCF_000691945.2_ASM69194v2
Kipferlia bialata	Eukaryota;Protists;Other Protists	NY0173	SAMD00065481	PRJDB5223	GCA_003568945.1	Scaffold	51.0277	46.4		BDIP01	11563	3622	2018-09-04T00:00:00Z	ftp://ftp.ncbi.nlm.nih.gov/genomes/all/GCA/003/568/945/GCA_003568945.1_KIPB_1.0
Pneumocystis murina B123	Eukaryota;Fungi;Ascomycetes	B123	SAMN00102820	PRJNA245145	GCA_000349005.2	Contig	7.50134	27		AFWA02	20	3623	2013-03-25T00:00:00Z	ftp://ftp.ncbi.nlm.nih.gov/genomes/all/GCA/000/349/005/GCA_000349005.2_Pneumo_murina_B123_V4	ftp://ftp.ncbi.nlm.nih.gov/genomes/all/GCF/000/349/005/GCF_000349005.2_Pneumo_murina_B123_V4
Enterocytozoon bieneusi H348	Eukaryota;Fungi;Other Fungi	H348	SAMN00017218	PRJNA21011	GCA_000209485.1	Scaffold	3.86074	33.7		ABGB01	1733	3632	2007-12-05T00:00:00Z	ftp://ftp.ncbi.nlm.nih.gov/genomes/all/GCA/000/209/485/GCA_000209485.1_ASM20948v1	ftp://ftp.ncbi.nlm.nih.gov/genomes/all/GCF/000/209/485/GCF_000209485.1_ASM20948v1
Amphiamblys sp. WSBS2006	Eukaryota;Fungi;Other Fungi	WSBS2006	SAMN04998954	PRJNA321520	GCA_001875675.1	Scaffold	5.62015	50.2		MKPU01	1727	3642	2016-11-10T00:00:00Z	ftp://ftp.ncbi.nlm.nih.gov/genomes/all/GCA/001/875/675/GCA_001875675.1_ASM187567v1
Pseudoloma neurophilia	Eukaryota;Fungi;Other Fungi	MK1	SAMN02213404	PRJNA206217	GCA_001432165.1	Contig	5.24841	29.6		LGUB01	1603	3644	2015-11-05T00:00:00Z	ftp://ftp.ncbi.nlm.nih.gov/genomes/all/GCA/001/432/165/GCA_001432165.1_ASM143216v1
Pneumocystis carinii B80	Eukaryota;Fungi;Ascomycetes	B80	SAMN02380717	PRJNA223511	GCA_001477545.1	Contig	7.66146	27.8		LFVZ01	62	3646	2015-12-22T00:00:00Z	ftp://ftp.ncbi.nlm.nih.gov/genomes/all/GCA/001/477/545/GCA_001477545.1_Pneu_cari_B80_V3	ftp://ftp.ncbi.nlm.nih.gov/genomes/all/GCF/001/477/545/GCF_001477545.1_Pneu_cari_B80_V3
Saccharomyces arboricola H-6	Eukaryota;Fungi;Ascomycetes	H-6	SAMN02981438	PRJNA88533	GCA_000292725.1	Chromosome	11.6195	38.851	chromosome I:CM001563.1; chromosome II:CM001564.1; chromosome III:CM001565.1; chromosome IV:CM001566.1; chromosome V:CM001567.1; chromosome VI:CM001568.1; chromosome VII:CM001569.1; chromosome VIII:CM001570.1; chromosome IX:CM001571.1; chromosome X:CM001572.1; chromosome XI:CM001573.1; chromosome XII:CM001574.1; chromosome XIII:CM001575.1; chromosome XIV:CM001576.1; chromosome XV:CM001577.1; chro…	ALIE01	35	3659	2012-08-16T00:00:00Z	ftp://ftp.ncbi.nlm.nih.gov/genomes/all/GCA/000/292/725/GCA_000292725.1_SacArb1.0	ftp://ftp.ncbi.nlm.nih.gov/genomes/all/GCF/000/292/725/GCF_000292725.1_SacArb1.0
Babesia bovis	Eukaryota;Protists;Apicomplexans	T2Bo	SAMN02953679	PRJNA18731	GCA_000165395.1	Chromosome	8.17971	41.6127	chromosome 2:NC_010574.1/AAXT01000003.1; chromosome 3:NC_010575.1/AAXT01000001.1; mitochondrion MT:NC_009902.1/EU075182.1; apicoplast API:NC_011395.1/AAXT01000007.1	AAXT01	14	3706	2007-08-06T00:00:00Z	ftp://ftp.ncbi.nlm.nih.gov/genomes/all/GCA/000/165/395/GCA_000165395.1_ASM16539v1	ftp://ftp.ncbi.nlm.nih.gov/genomes/all/GCF/000/165/395/GCF_000165395.1_ASM16539v1
Cryptosporidium meleagridis	Eukaryota;Protists;Apicomplexans	UKMEL1	SAMN02666797	PRJNA222838	GCA_001593445.1	Contig	8.9732	31		JIBK01	57	3753	2016-03-17T00:00:00Z	ftp://ftp.ncbi.nlm.nih.gov/genomes/all/GCA/001/593/445/GCA_001593445.1_CryMelUKMEL1-1.0
Pneumocystis jirovecii RU7	Eukaryota;Fungi;Ascomycetes	RU7	SAMN02380716	PRJNA223510	GCA_001477535.1	Contig	8.39624	28.7		LFWA01	70	3761	2015-12-22T00:00:00Z	ftp://ftp.ncbi.nlm.nih.gov/genomes/all/GCA/001/477/535/GCA_001477535.1_Pneu_jiro_RU7_V2	ftp://ftp.ncbi.nlm.nih.gov/genomes/all/GCF/001/477/535/GCF_001477535.1_Pneu_jiro_RU7_V2
Cryptosporidium ubiquitum	Eukaryota;Protists;Apicomplexans	39726	SAMN02768023	PRJNA534291	GCA_001865345.1	Scaffold	8.97021	30.8		LRBP01	39	3766	2016-11-03T00:00:00Z	ftp://ftp.ncbi.nlm.nih.gov/genomes/all/GCA/001/865/345/GCA_001865345.1_ASM186534v1	ftp://ftp.ncbi.nlm.nih.gov/genomes/all/GCF/001/865/345/GCF_001865345.1_ASM186534v1
Paramicrosporidium saccamoebae	Eukaryota;Fungi;Other Fungi	KSL3	SAMN05861576	PRJNA331101	GCA_002794465.1	Scaffold	7.19147	47.4181	mitochondrion MT:CM008827.1	MTSL01	222	3766	2017-11-21T00:00:00Z	ftp://ftp.ncbi.nlm.nih.gov/genomes/all/GCA/002/794/465/GCA_002794465.1_KSL3_v6
Cryptosporidium felis	Eukaryota;Protists;Apicomplexans	44884	SAMN15338458	PRJNA640950	GCA_014529505.1	Scaffold	8.55063	39.6		JABXOJ01	133	3775	2020-09-11T00:00:00Z	ftp://ftp.ncbi.nlm.nih.gov/genomes/all/GCA/014/529/505/GCA_014529505.1_ASM1452950v1
Trypanosoma vivax Y486	Eukaryota;Protists;Kinetoplasts	Y486	SAMEA3138398	PRJNA12957	GCA_000227375.1	Contig	24.7793	53.6		CAEX01	8277	3790	2011-08-08T00:00:00Z	ftp://ftp.ncbi.nlm.nih.gov/genomes/all/GCA/000/227/375/GCA_000227375.1_ASM22737v1
Malassezia vespertilionis	Eukaryota;Fungi;Basidiomycetes	NWHC:44797-103	SAMN07339246	PRJNA393681	GCA_002818225.1	Scaffold	7.5816	56.6		PECA01	14	3791	2017-12-08T00:00:00Z	ftp://ftp.ncbi.nlm.nih.gov/genomes/all/GCA/002/818/225/GCA_002818225.1_ASM281822v1
Theileria annulata	Eukaryota;Protists;Apicomplexans	Ankara isolate clone C9	SAMEA3138180	PRJNA574419	GCA_000003225.1	Chromosome	8.35812	32.5492	chromosome 1:NW_001091929.1/CR940347.1; chromosome 2:NC_011099.1/CR940348.1; chromosome 3:NC_011100.1/CR940352.2; chromosome 4:NC_011098.1/CR940353.1		8	3795	2005-05-15T00:00:00Z	ftp://ftp.ncbi.nlm.nih.gov/genomes/all/GCA/000/003/225/GCA_000003225.1_ASM322v1	ftp://ftp.ncbi.nlm.nih.gov/genomes/all/GCF/000/003/225/GCF_000003225.3_ASM322v1
Cryptosporidium andersoni	Eukaryota;Protists;Apicomplexans	30847	SAMN04417240	PRJNA354069	GCA_001865355.1	Scaffold	9.08856	28.5		LRBS01	135	3876	2016-11-03T00:00:00Z	ftp://ftp.ncbi.nlm.nih.gov/genomes/all/GCA/001/865/355/GCA_001865355.1_ASM186535v1
Cryptosporidium hominis	Eukaryota;Protists;Apicomplexans	TU502		PRJNA13200	GCA_000006425.1	Scaffold	8.74357	30.9		AAEL01	1422	3885	2004-10-27T00:00:00Z		ftp://ftp.ncbi.nlm.nih.gov/genomes/all/GCF/000/006/425/GCF_000006425.1_ASM642v1
Cryptosporidium muris RN66	Eukaryota;Protists;Apicomplexans	RN66	SAMN02953683	PRJNA19553	GCA_000006515.1	Scaffold	9.24525	28.5		AAZY02	84	3934	2007-05-09T00:00:00Z	ftp://ftp.ncbi.nlm.nih.gov/genomes/all/GCA/000/006/515/GCA_000006515.1_JCVI_cmg_v1.0	ftp://ftp.ncbi.nlm.nih.gov/genomes/all/GCF/000/006/515/GCF_000006515.1_JCVI_cmg_v1.0
Cryptosporidium tyzzeri	Eukaryota;Protists;Apicomplexans	UGA55	SAMN07237478	PRJNA388495	GCA_007210665.1	Scaffold	9.01571	30		PYHZ01	11	3979	2019-07-22T00:00:00Z	ftp://ftp.ncbi.nlm.nih.gov/genomes/all/GCA/007/210/665/GCA_007210665.1_Ctyz_UGA_55
Theileria orientalis strain Shintoku	Eukaryota;Protists;Apicomplexans	Shintoku	SAMD00067076	PRJDA49463	GCA_000740895.1	Complete	9.01036	41.5803	chromosome 1:NC_025260.1/AP011946.1; chromosome 2:NC_025261.1/AP011947.1; chromosome 3:NC_025262.1/AP011948.1; chromosome 4:NC_025263.1/AP011949.1		6	4002	2012-09-05T23:13:00Z	ftp://ftp.ncbi.nlm.nih.gov/genomes/all/GCA/000/740/895/GCA_000740895.1_ASM74089v1	ftp://ftp.ncbi.nlm.nih.gov/genomes/all/GCF/000/740/895/GCF_000740895.1_ASM74089v1
Saccharomycodes ludwigii	Eukaryota;Fungi;Ascomycetes	UTAD17	SAMEA4765245	PRJEB27462	GCA_900491785.1	Scaffold	10.7852	31.2		UFAJ01	1360	4015	2018-09-05T00:00:00Z	ftp://ftp.ncbi.nlm.nih.gov/genomes/all/GCA/900/491/785/GCA_900491785.1_S_ludwigii_v1
Theileria parva strain Muguga	Eukaryota;Protists;Apicomplexans	Muguga	SAMN02953620	PRJNA16138	GCA_000165365.1	Chromosome	8.34761	34.0411	chromosome 1:NC_007344.1/AAGK01000001.1; chromosome 2:NC_007345.1/AAGK01000002.1; apicoplast Pltd:NC_007758.1/AAGK01000009.1	AAGK01	9	4061	2005-06-30T00:00:00Z	ftp://ftp.ncbi.nlm.nih.gov/genomes/all/GCA/000/165/365/GCA_000165365.1_ASM16536v1	ftp://ftp.ncbi.nlm.nih.gov/genomes/all/GCF/000/165/365/GCF_000165365.1_ASM16536v1
Hanseniaspora uvarum	Eukaryota;Fungi;Ascomycetes	AWRI3580	SAMN04331434	PRJNA325557	GCA_001747055.1	Scaffold	8.80779	31.6		LPNN01	18	4061	2016-09-27T00:00:00Z	ftp://ftp.ncbi.nlm.nih.gov/genomes/all/GCA/001/747/055/GCA_001747055.1_ASM174705v1
Wallemia hederae	Eukaryota;Fungi;Basidiomycetes	EXF-5753	SAMN11175836	PRJNA527765	GCA_004918325.1	Contig	10.7032	49.6		SPNW01	676	4115	2019-04-26T00:00:00Z	ftp://ftp.ncbi.nlm.nih.gov/genomes/all/GCA/004/918/325/GCA_004918325.1_ASM491832v1
Hanseniaspora opuntiae	Eukaryota;Fungi;Ascomycetes	AWRI3578	SAMN04331432	PRJNA325557	GCA_001749795.1	Scaffold	8.83196	34.7		LPNL01	17	4167	2016-09-27T00:00:00Z	ftp://ftp.ncbi.nlm.nih.gov/genomes/all/GCA/001/749/795/GCA_001749795.1_ASM174979v1
Edhazardia aedis USNM 41457	Eukaryota;Fungi;Other Fungi	USNM 41457	SAMN02981318	PRJNA65125	GCA_000230595.3	Scaffold	51.348	22.8		AFBI03	1429	4190	2011-10-14T00:00:00Z	ftp://ftp.ncbi.nlm.nih.gov/genomes/all/GCA/000/230/595/GCA_000230595.3_Edha_aedis_V4b
Malassezia pachydermatis	Eukaryota;Fungi;Basidiomycetes	CBS 1879	SAMN03838212	PRJNA309726	GCA_001278385.1	Scaffold	8.15065	55.1		LGAV01	91	4202	2015-09-02T00:00:00Z	ftp://ftp.ncbi.nlm.nih.gov/genomes/all/GCA/001/278/385/GCA_001278385.1_MalaPachy	ftp://ftp.ncbi.nlm.nih.gov/genomes/all/GCF/001/278/385/GCF_001278385.1_MalaPachy
Malassezia globosa CBS 7966	Eukaryota;Fungi;Basidiomycetes	CBS 7966	SAMN02953680	PRJNA18719	GCA_000181695.1	Contig	8.95812	52.1		AAYY01	67	4286	2007-11-02T00:00:00Z	ftp://ftp.ncbi.nlm.nih.gov/genomes/all/GCA/000/181/695/GCA_000181695.1_ASM18169v1	ftp://ftp.ncbi.nlm.nih.gov/genomes/all/GCF/000/181/695/GCF_000181695.1_ASM18169v1
Piptocephalis cylindrospora	Eukaryota;Fungi;Other Fungi	RSA 2659	SAMN05920701	PRJNA346814	GCA_003614145.1	Scaffold	10.7485	51.2		QPFT01	1381	4301	2018-10-04T00:00:00Z	ftp://ftp.ncbi.nlm.nih.gov/genomes/all/GCA/003/614/145/GCA_003614145.1_Pipcy3_1
Brettanomyces bruxellensis	Eukaryota;Fungi;Ascomycetes		SAMEA104365571	PRJEB11548	GCA_900496985.1	Scaffold	15.3873	41.6		UFQA01	399	4304	2018-07-30T00:00:00Z	ftp://ftp.ncbi.nlm.nih.gov/genomes/all/GCA/900/496/985/GCA_900496985.1_dekkera_v2
Scytalidium sp. 3C	Eukaryota;Fungi;Ascomycetes	3C	SAMN02713643	PRJNA243259	GCA_000743665.3	Contig	41.022	47.1		JMRO03	233	4331	2014-08-26T00:00:00Z	ftp://ftp.ncbi.nlm.nih.gov/genomes/all/GCA/000/743/665/GCA_000743665.3_SPSU_Gcan_3
Malassezia restricta	Eukaryota;Fungi;Basidiomycetes	KCTC 27527	SAMN09478194	PRJNA495494	GCA_003290485.1	Complete	7.36963	55.6659	chromosome I:NC_040193.1/CP030251.1; chromosome II:NC_040194.1/CP030252.1; chromosome III:NC_040195.1/CP030253.1; chromosome IV:NC_040196.1/CP030254.1; chromosome V:NC_040197.1/CP030255.1; chromosome VI:NC_040198.1/CP030256.1; chromosome VII:NC_040199.1/CP030257.1; chromosome VIII:NC_040200.1/CP030258.1; chromosome IX:NC_040201.1/CP030259.1; mitochondrion MT:NC_039455.1/CP030260.1		10	4406	2018-07-09T00:00:00Z	ftp://ftp.ncbi.nlm.nih.gov/genomes/all/GCA/003/290/485/GCA_003290485.1_ASM329048v1	ftp://ftp.ncbi.nlm.nih.gov/genomes/all/GCF/003/290/485/GCF_003290485.1_ASM329048v1
Eremothecium cymbalariae DBVPG#7215	Eukaryota;Fungi;Ascomycetes	DBVPG#7215	SAMN03081426	PRJNA60715	GCA_000235365.1	Chromosome	9.66942	40.3222	chromosome 1:NC_016449.1/CP002497.1; chromosome 2:NC_016450.1/CP002498.1; chromosome 3:NC_016451.1/CP002499.1; chromosome 4:NC_016452.1/CP002500.1; chromosome 5:NC_016453.1/CP002501.1; chromosome 6:NC_016454.1/CP002502.1; chromosome 7:NC_016455.1/CP002503.1; chromosome 8:NC_016456.1/CP002504.1		8	4432	2011-11-14T00:00:00Z	ftp://ftp.ncbi.nlm.nih.gov/genomes/all/GCA/000/235/365/GCA_000235365.1_ASM23536v1	ftp://ftp.ncbi.nlm.nih.gov/genomes/all/GCF/000/235/365/GCF_000235365.1_ASM23536v1
Nosema bombycis CQ1	Eukaryota;Fungi;Other Fungi	CQ1	SAMN02953755	PRJNA30919	GCA_000383075.1	Scaffold	15.6898	32.3		ACJZ01	1607	4468	2013-04-10T00:00:00Z	ftp://ftp.ncbi.nlm.nih.gov/genomes/all/GCA/000/383/075/GCA_000383075.1_NosBomCQ1_v1.0
Saccharomycetaceae sp. 'Ashbya aceri'	Eukaryota;Fungi;Ascomycetes		SAMN03081470	PRJNA39551	GCA_000412225.2	Complete	8.89452	51.1789	chromosome I:CP006020.1; chromosome II:CP006021.1; chromosome III:CP006022.1; chromosome IV:CP006023.1; chromosome V:CP006024.1; chromosome VI:CP006025.1; chromosome VII:CP006026.1; mitochondrion MT:CP006258.1		8	4487	2013-06-18T00:00:00Z	ftp://ftp.ncbi.nlm.nih.gov/genomes/all/GCA/000/412/225/GCA_000412225.2_ASM41222v2
Cucumispora dikerogammari	Eukaryota;Fungi;Other Fungi	Dv6	SAMN10502658	PRJNA513273	GCA_014805705.1	Scaffold	32.414	26.1		SBJP01	7783	4599	2020-09-30T00:00:00Z	ftp://ftp.ncbi.nlm.nih.gov/genomes/all/GCA/014/805/705/GCA_014805705.1_ASM1480570v1
Tortispora caseinolytica NRRL Y-17796	Eukaryota;Fungi;Ascomycetes	NRRL Y-17796	SAMN00760713	PRJNA76687	GCA_001661475.1	Scaffold	9.18016	45.4		LSKT01	6	4657	2016-06-10T00:00:00Z	ftp://ftp.ncbi.nlm.nih.gov/genomes/all/GCA/001/661/475/GCA_001661475.1_Canca1
Hanseniaspora osmophila	Eukaryota;Fungi;Ascomycetes	AWRI3579	SAMN04331433	PRJNA325557	GCA_001747045.1	Scaffold	11.4584	36.7		LPNM01	17	4657	2016-09-27T00:00:00Z	ftp://ftp.ncbi.nlm.nih.gov/genomes/all/GCA/001/747/045/GCA_001747045.1_ASM174704v1
Hamiltosporidium magnivora	Eukaryota;Fungi;Other Fungi	BE-OM-2	SAMN08098114	PRJNA419750	GCA_004325065.1	Contig	20.7341	25.8		PITI01	3550	4658	2019-03-05T00:00:00Z	ftp://ftp.ncbi.nlm.nih.gov/genomes/all/GCA/004/325/065/GCA_004325065.1_BEOM2_v1
Giardia muris	Eukaryota;Protists;Other Protists	Roberts-Thomson	SAMN11231833	PRJNA524057	GCA_006247105.1	Chromosome	9.77792	54.7067	chromosome 1:CM016925.1; chromosome 2:CM016926.1; chromosome 3:CM016927.1; chromosome 4:CM016928.1; chromosome 5:CM016929.1	VDLU01	59	4660	2019-06-11T00:00:00Z	ftp://ftp.ncbi.nlm.nih.gov/genomes/all/GCA/006/247/105/GCA_006247105.1_UU_GM_1.1
Zygosaccharomyces bailii CLIB 213	Eukaryota;Fungi;Ascomycetes	CLIB 213 = CBS 680	SAMEA2272794	PRJEB1908	GCA_000442885.1	Contig	10.2688	42.5			27	4723	2013-07-10T23:05:00Z	ftp://ftp.ncbi.nlm.nih.gov/genomes/all/GCA/000/442/885/GCA_000442885.1_ZYBA0
Wickerhamiella sorbophila	Eukaryota;Fungi;Ascomycetes	DS02	SAMN06765614	PRJNA453587	GCA_002251995.2	Contig	8.15274	48.3		NDIQ01	22	4740	2017-08-15T00:00:00Z	ftp://ftp.ncbi.nlm.nih.gov/genomes/all/GCA/002/251/995/GCA_002251995.2_ASM225199v2	ftp://ftp.ncbi.nlm.nih.gov/genomes/all/GCF/002/251/995/GCF_002251995.1_ASM225199v2
Hanseniaspora valbyensis NRRL Y-1626	Eukaryota;Fungi;Ascomycetes	NRRL Y-1626	SAMN00253866	PRJNA64991	GCA_001664025.1	Scaffold	11.464	22.6		LXPE01	647	4772	2016-06-17T00:00:00Z	ftp://ftp.ncbi.nlm.nih.gov/genomes/all/GCA/001/664/025/GCA_001664025.1_Hanva1_1
Eremothecium gossypii ATCC 10895	Eukaryota;Fungi;Ascomycetes	ATCC 10895	SAMN03081415	PRJNA13834	GCA_000091025.4	Complete	9.11931	51.6989	chromosome I:NC_005782.2/AE016814.2; chromosome II:NC_005783.5/AE016815.5; chromosome III:NC_005784.3/AE016816.3; chromosome IV:NC_005785.6/AE016817.6; chromosome V:NC_005786.2/AE016818.2; chromosome VI:NC_005787.5/AE016819.5; chromosome VII:NC_005788.4/AE016820.4; mitochondrion MT:NC_005789.1/AE016821.1		8	4776	2004-03-04T00:00:00Z	ftp://ftp.ncbi.nlm.nih.gov/genomes/all/GCA/000/091/025/GCA_000091025.4_ASM9102v4	ftp://ftp.ncbi.nlm.nih.gov/genomes/all/GCF/000/091/025/GCF_000091025.4_ASM9102v4
Cyanidioschyzon merolae strain 10D	Eukaryota;Other;Other	10D		PRJNA10792	GCA_000091205.1	Complete	16.5467	55.0171	chromosome 1:NC_010127.1/AP006483.2; chromosome 2:NC_010128.1/AP006484.2; chromosome 3:NC_010129.1/AP006485.2; chromosome 4:NC_010130.1/AP006486.2; chromosome 5:NC_010131.1/AP006487.2; chromosome 6:NC_010132.1/AP006488.2; chromosome 7:NC_010133.1/AP006489.2; chromosome 8:NC_010134.1/AP006490.2; chromosome 9:NC_010135.1/AP006491.2; chromosome 10:NC_010136.1/AP006492.2; chromosome 11:NC_010137.1/AP…		20	4803	2004-04-09T00:00:00Z	ftp://ftp.ncbi.nlm.nih.gov/genomes/all/GCA/000/091/205/GCA_000091205.1_ASM9120v1	ftp://ftp.ncbi.nlm.nih.gov/genomes/all/GCF/000/091/205/GCF_000091205.1_ASM9120v1
Wallemia ichthyophaga EXF-994	Eukaryota;Fungi;Basidiomycetes	EXF-994	SAMN02981518	PRJNA215734	GCA_000400465.1	Scaffold	9.65563	45.4		APLC01	82	4863	2013-04-23T00:00:00Z	ftp://ftp.ncbi.nlm.nih.gov/genomes/all/GCA/000/400/465/GCA_000400465.1_Wallemia_ichthyophaga_version_1.0	ftp://ftp.ncbi.nlm.nih.gov/genomes/all/GCF/000/400/465/GCF_000400465.1_Wallemia_ichthyophaga_version_1.0
Schizosaccharomyces japonicus yFS275	Eukaryota;Fungi;Ascomycetes	yFS275	SAMN02953668	PRJNA13640	GCA_000149845.2	Scaffold	11.7332	44.1		AATM02	32	4878	2006-10-11T00:00:00Z	ftp://ftp.ncbi.nlm.nih.gov/genomes/all/GCA/000/149/845/GCA_000149845.2_SJ5	ftp://ftp.ncbi.nlm.nih.gov/genomes/all/GCF/000/149/845/GCF_000149845.2_SJ5
Torulaspora globosa	Eukaryota;Fungi;Ascomycetes	CBS764	SAMN14605265	PRJNA625704	GCA_014133895.1	Complete	9.28112	46.0112	chromosome 1:CP059246.1; chromosome 2:CP059247.1; chromosome 3:CP059248.1; chromosome 4:CP059249.1; chromosome 5:CP059250.1; chromosome 6:CP059251.1; chromosome 7:CP059252.1; chromosome 8:CP059253.1		8	4931	2020-08-10T00:00:00Z	ftp://ftp.ncbi.nlm.nih.gov/genomes/all/GCA/014/133/895/GCA_014133895.1_ASM1413389v1	ftp://ftp.ncbi.nlm.nih.gov/genomes/all/GCF/014/133/895/GCF_014133895.1_ASM1413389v1
Kluyveromyces marxianus DMKU3-1042	Eukaryota;Fungi;Ascomycetes	DMKU3-1042	SAMD00067077	PRJDA65233	GCA_001417885.1	Complete	10.9665	40.1173	chromosome 1:NC_036025.1/AP012213.1; chromosome 2:NC_036026.1/AP012214.1; chromosome 3:NC_036027.1/AP012215.1; chromosome 4:NC_036028.1/AP012216.1; chromosome 5:NC_036029.1/AP012217.1; chromosome 6:NC_036030.1/AP012218.1; chromosome 7:NC_036031.1/AP012219.1; chromosome 8:NC_036032.1/AP012220.1; mitochondrion MT:NC_036023.1/AP012221.1		9	4952	2014-01-14T23:04:00Z	ftp://ftp.ncbi.nlm.nih.gov/genomes/all/GCA/001/417/885/GCA_001417885.1_Kmar_1.0	ftp://ftp.ncbi.nlm.nih.gov/genomes/all/GCF/001/417/885/GCF_001417885.1_Kmar_1.0
Plasmodium berghei ANKA	Eukaryota;Protists;Apicomplexans	ANKA	SAMEA736069	PRJEB5710	GCA_900002375.2	Chromosome	18.7806	22.0454	chromosome 1:NC_036159.2/LK023116.2; chromosome MIT:LK023131.1; chromosome 2:NC_036160.2/LK023117.2; chromosome API:LK023130.2; chromosome 3:NC_036161.2/LK023118.2; chromosome 4:NC_036162.2/LK023119.2; chromosome 5:NC_036163.2/LK023120.2; chromosome 6:NC_036164.2/LK023121.2; chromosome 7:NC_036165.2/LK023122.2; chromosome 8:NC_036166.2/LK023123.2; chromosome 9:NC_036167.2/LK023124.2; chromosome 1…	CABFNT01	21	4954	2014-08-27T00:00:00Z	ftp://ftp.ncbi.nlm.nih.gov/genomes/all/GCA/900/002/375/GCA_900002375.2_GCA_900002375	ftp://ftp.ncbi.nlm.nih.gov/genomes/all/GCF/900/002/375/GCF_900002375.2_GCA_900002375
Torulaspora delbrueckii	Eukaryota;Fungi;Ascomycetes	type strain:CBS 1146	SAMEA2272433	PRJEA70971	GCA_000243375.1	Chromosome	9.22068	42.0369	chromosome 1:NC_016501.1/HE616742.1; chromosome 2:NC_016502.1/HE616743.1; chromosome 3:NC_016503.1/HE616744.1; chromosome 4:NC_016504.1/HE616745.1; chromosome 5:NC_016505.1/HE616746.1; chromosome 6:NC_016506.1/HE616747.1; chromosome 7:NC_016507.1/HE616748.1; chromosome 8:NC_016508.1/HE616749.1		8	4970	2011-12-08T00:00:00Z	ftp://ftp.ncbi.nlm.nih.gov/genomes/all/GCA/000/243/375/GCA_000243375.1_ASM24337v1	ftp://ftp.ncbi.nlm.nih.gov/genomes/all/GCF/000/243/375/GCF_000243375.1_ASM24337v1
Schizosaccharomyces octosporus yFS286	Eukaryota;Fungi;Ascomycetes	yFS286	SAMN02953709	PRJNA13639	GCA_000150505.2	Scaffold	11.6345	37.9		ABHY03	5	4986	2007-12-12T00:00:00Z	ftp://ftp.ncbi.nlm.nih.gov/genomes/all/GCA/000/150/505/GCA_000150505.2_SO6	ftp://ftp.ncbi.nlm.nih.gov/genomes/all/GCF/000/150/505/GCF_000150505.1_SO6
Zygosaccharomyces rouxii	Eukaryota;Fungi;Ascomycetes	CBS 732	SAMEA3138235	PRJNA12502	GCA_000026365.1	Chromosome	9.76464	39.1509	chromosome A:NC_012990.1/CU928173.1; chromosome B:NC_012991.1/CU928174.1; chromosome C:NC_012992.1/CU928175.1; chromosome D:NC_012993.1/CU928176.1; chromosome E:NC_012994.1/CU928181.1; chromosome F:NC_012995.1/CU928178.1; chromosome G:NC_012996.1/CU928179.1		7	4991	2009-06-05T00:00:00Z	ftp://ftp.ncbi.nlm.nih.gov/genomes/all/GCA/000/026/365/GCA_000026365.1_ASM2636v1	ftp://ftp.ncbi.nlm.nih.gov/genomes/all/GCF/000/026/365/GCF_000026365.1_ASM2636v1
Lachancea meyersii CBS 8951	Eukaryota;Fungi;Ascomycetes		SAMEA3888430	PRJEB12931	GCA_900074715.1	Chromosome	11.2618	45.3262	chromosome A:LT598483.1; chromosome B:LT598478.1; chromosome C:LT598479.1; chromosome D:LT598482.1; chromosome E:LT598481.1; chromosome F:LT598477.1; chromosome G:LT598484.1; chromosome H:LT598480.1	FJUM01	8	4998	2016-04-05T00:00:00Z	ftp://ftp.ncbi.nlm.nih.gov/genomes/all/GCA/900/074/715/GCA_900074715.1_LAME0
Meyerozyma sp. JA9	Eukaryota;Fungi;Ascomycetes	JA9	SAMN06883267	PRJNA385175	GCA_003676015.1	Scaffold	10.3456	47.2		NSDU01	25	5016	2018-10-23T00:00:00Z	ftp://ftp.ncbi.nlm.nih.gov/genomes/all/GCA/003/676/015/GCA_003676015.1_ASM367601v1
Babesia ovata	Eukaryota;Protists;Apicomplexans	Miyake	SAMD00078978	PRJDB5725	GCA_002897235.1	Contig	14.4534	49.3		BDSA01	91	5031	2017-12-15T20:44:00Z	ftp://ftp.ncbi.nlm.nih.gov/genomes/all/GCA/002/897/235/GCA_002897235.1_Bovata_7.1	ftp://ftp.ncbi.nlm.nih.gov/genomes/all/GCF/002/897/235/GCF_002897235.1_Bovata_7.1
Komagataella phaffii GS115	Eukaryota;Fungi;Ascomycetes	GS115	SAMEA2272385	PRJEA37871	GCA_000027005.1	Chromosome	9.21638	41.1319	chromosome 1:NC_012963.1/FN392319.1; chromosome 2:NC_012964.1/FN392320.1; chromosome 3:NC_012965.1/FN392321.1; chromosome 4:NC_012966.1/FN392322.1		4	5040	2009-05-25T00:00:00Z	ftp://ftp.ncbi.nlm.nih.gov/genomes/all/GCA/000/027/005/GCA_000027005.1_ASM2700v1	ftp://ftp.ncbi.nlm.nih.gov/genomes/all/GCF/000/027/005/GCF_000027005.1_ASM2700v1
Zygotorulaspora mrakii	Eukaryota;Fungi;Ascomycetes	NRRL Y-6702	SAMN14605243	PRJNA670754	GCA_013402915.1	Complete	10.4502	39.9531	chromosome 1:CP058604.1; chromosome 2:CP058605.1; chromosome 3:CP058606.1; chromosome 4:CP058607.1; chromosome 5:CP058608.1; chromosome 6:CP058609.1; chromosome 7:CP058610.1; chromosome 8:CP058611.1; mitochondrion MT:CP058612.1		9	5041	2020-07-12T00:00:00Z	ftp://ftp.ncbi.nlm.nih.gov/genomes/all/GCA/013/402/915/GCA_013402915.1_ASM1340291v1	ftp://ftp.ncbi.nlm.nih.gov/genomes/all/GCF/013/402/915/GCF_013402915.1_ASM1340291v1
Plasmodium vinckei vinckei	Eukaryota;Protists;Apicomplexans		SAMEA5241084	PRJEB19355	GCA_900681995.1	Complete	18.3742	22.8906	chromosome PVVCY_01:LR215057.1; chromosome PVVCY_02:LR215058.1; chromosome PVVCY_03:LR215059.1; chromosome PVVCY_04:LR215060.1; chromosome PVVCY_05:LR215061.1; chromosome PVVCY_06:LR215062.1; chromosome PVVCY_07:LR215063.1; chromosome PVVCY_08:LR215064.1; chromosome PVVCY_09:LR215065.1; chromosome PVVCY_10:LR215066.1; chromosome PVVCY_11:LR215067.1; chromosome PVVCY_12:LR215068.1; chromosome PVVC…		16	5051	2019-01-30T00:00:00Z	ftp://ftp.ncbi.nlm.nih.gov/genomes/all/GCA/900/681/995/GCA_900681995.1_PVVCY_v1
[Candida] inconspicua	Eukaryota;Fungi;Ascomycetes	CBS 180	SAMN10845833	PRJNA517794	GCA_004931855.1	Scaffold	10.3351	35.1		SELW01	686	5051	2019-04-29T00:00:00Z	ftp://ftp.ncbi.nlm.nih.gov/genomes/all/GCA/004/931/855/GCA_004931855.1_ASM493185v1
Lachancea lanzarotensis	Eukaryota;Fungi;Ascomycetes	CBS 12615	SAMEA3170909	PRJEB7950	GCA_000938715.1	Scaffold	11.0921	44.3		CDLU01	24	5056	2015-01-05T00:00:00Z	ftp://ftp.ncbi.nlm.nih.gov/genomes/all/GCA/000/938/715/GCA_000938715.1_LALA0	ftp://ftp.ncbi.nlm.nih.gov/genomes/all/GCF/000/938/715/GCF_000938715.1_LALA0
Lachancea mirantina	Eukaryota;Fungi;Ascomycetes		SAMEA3888431	PRJEB12932	GCA_900074745.1	Chromosome	10.1173	45.1112	chromosome A:LT598462.1; chromosome B:LT598464.1; chromosome C:LT598466.1; chromosome D:LT598463.1; chromosome E:LT598465.1; chromosome F:LT598467.1; chromosome G:LT598469.1; chromosome H:LT598468.1	FJUN01	8	5056	2016-04-05T00:00:00Z	ftp://ftp.ncbi.nlm.nih.gov/genomes/all/GCA/900/074/745/GCA_900074745.1_LAMI0
Komagataella pastoris	Eukaryota;Fungi;Ascomycetes	ATCC 28485	SAMN04305316	PRJNA304627	GCA_001708105.1	Chromosome	9.59754	41.4761	chromosome 1:CP014584.1; chromosome 2:CP014585.1; chromosome 3:CP014586.1; chromosome 4:CP014587.1		11	5057	2016-08-10T00:00:00Z	ftp://ftp.ncbi.nlm.nih.gov/genomes/all/GCA/001/708/105/GCA_001708105.1_ASM170810v1
Lachancea sp. CBS 6924	Eukaryota;Fungi;Ascomycetes		SAMEA3888428	PRJEB12929	GCA_900074735.1	Chromosome	11.3367	44.5004	chromosome A:LT598474.1; chromosome B:LT598473.1; chromosome C:LT598475.1; chromosome D:LT598471.1; chromosome E:LT598472.1; chromosome F:LT598470.1; chromosome G:LT598476.1	FJUL01	7	5059	2016-04-05T00:00:00Z	ftp://ftp.ncbi.nlm.nih.gov/genomes/all/GCA/900/074/735/GCA_900074735.1_LAFA0
Lachancea quebecensis	Eukaryota;Fungi;Ascomycetes		SAMEA3563010	PRJEB8847	GCA_002900925.1	Scaffold	10.2294	46.7		CZLH01	51	5074	2015-10-20T00:00:00Z	ftp://ftp.ncbi.nlm.nih.gov/genomes/all/GCA/002/900/925/GCA_002900925.1_ASM290092v1
Babesia bigemina	Eukaryota;Protists;Apicomplexans	Bond	SAMEA819968	PRJEB5046	GCA_000981445.1	Chromosome	13.8409	50.6137	chromosome I:NC_027216.1/LK391707.1; chromosome II:NC_027217.1/LK391708.1; chromosome III:NC_027218.1/LK391709.1; chromosome IV:NC_027219.1/LK391710.1; chromosome V:NC_027220.1/LK391711.1		483	5079	2014-06-13T00:00:00Z	ftp://ftp.ncbi.nlm.nih.gov/genomes/all/GCA/000/981/445/GCA_000981445.1_Bbig001	ftp://ftp.ncbi.nlm.nih.gov/genomes/all/GCF/000/981/445/GCF_000981445.1_Bbig001
Kluyveromyces lactis	Eukaryota;Fungi;Ascomycetes	NRRL Y-1140	SAMEA3138170	PRJNA13835	GCA_000002515.1	Complete	10.7294	38.7053	chromosome A:NC_006037.1/CR382121.1; chromosome B:NC_006038.1/CR382122.1; chromosome C:NC_006039.1/CR382123.1; chromosome D:NC_006040.1/CR382124.1; chromosome E:NC_006041.1/CR382125.1; chromosome F:NC_006042.1/CR382126.1; mitochondrion MT:NC_006077.1/		7	5085	2004-07-02T23:06:00Z	ftp://ftp.ncbi.nlm.nih.gov/genomes/all/GCA/000/002/515/GCA_000002515.1_ASM251v1	ftp://ftp.ncbi.nlm.nih.gov/genomes/all/GCF/000/002/515/GCF_000002515.2_ASM251v1
Plasmodium sp. DRC-Itaito	Eukaryota;Protists;Apicomplexans		SAMEA2797520	PRJEB13584	GCA_900240055.1	Chromosome	20.9342	18.629	chromosome 1:LT969438.1; chromosome 2:LT969439.1; chromosome 3:LT969440.1; chromosome 4:LT969441.1; chromosome 5:LT969442.1; chromosome 6:LT969443.1; chromosome 7:LT969444.1; chromosome 8:LT969445.1; chromosome 9:LT969446.1; chromosome 10:LT969447.1; chromosome 11:LT969448.1; chromosome 12:LT969449.1; chromosome 13:LT969450.1; chromosome 14:LT969451.1	OEYZ01	44	5090	2018-03-25T00:00:00Z	ftp://ftp.ncbi.nlm.nih.gov/genomes/all/GCA/900/240/055/GCA_900240055.1_PGABG02
Lachancea thermotolerans CBS 6340	Eukaryota;Fungi;Ascomycetes	CBS 6340	SAMEA3138300	PRJNA12499	GCA_000142805.1	Chromosome	10.3929	47.2838	chromosome A:NC_013077.1/CU928165.1; chromosome B:NC_013078.1/CU928166.1; chromosome C:NC_013079.1/CU928167.1; chromosome D:NC_013080.1/CU928168.1; chromosome E:NC_013081.1/CU928169.1; chromosome F:NC_013082.1/CU928170.1; chromosome G:NC_013083.1/CU928171.1; chromosome H:NC_013084.1/CU928180.1		8	5092	2009-06-05T00:00:00Z	ftp://ftp.ncbi.nlm.nih.gov/genomes/all/GCA/000/142/805/GCA_000142805.1_ASM14280v1	ftp://ftp.ncbi.nlm.nih.gov/genomes/all/GCF/000/142/805/GCF_000142805.1_ASM14280v1
Lachancea dasiensis CBS 10888	Eukaryota;Fungi;Ascomycetes		SAMEA3888427	PRJEB12928	GCA_900074725.1	Chromosome	10.7016	45.1747	chromosome A:LT598460.1; chromosome B:LT598456.1; chromosome C:LT598459.1; chromosome D:LT598454.1; chromosome E:LT598455.1; chromosome F:LT598458.1; chromosome G:LT598457.1; chromosome H:LT598461.1	FJUP01	8	5096	2016-04-05T00:00:00Z	ftp://ftp.ncbi.nlm.nih.gov/genomes/all/GCA/900/074/725/GCA_900074725.1_LADA0
Plasmodium sp. gorilla clade G3	Eukaryota;Protists;Apicomplexans		SAMEA3469516	PRJEB13584	GCA_900097035.1	Chromosome	21.84	19.3269	chromosome 1:LT969550.1; chromosome 2:LT969551.1; chromosome 3:LT969552.1; chromosome 4:LT969553.1; chromosome 5:LT969554.1; chromosome 6:LT969555.1; chromosome 7:LT969556.1; chromosome 8:LT969557.1; chromosome 9:LT969558.1; chromosome 10:LT969559.1; chromosome 11:LT969560.1; chromosome 12:LT969561.1; chromosome 13:LT969562.1; chromosome 14:LT969563.1	FMKE01	97	5097	2018-03-25T00:00:00Z	ftp://ftp.ncbi.nlm.nih.gov/genomes/all/GCA/900/097/035/GCA_900097035.1_PBLACG01
Plasmodium knowlesi strain H	Eukaryota;Protists;Apicomplexans	H	SAMEA2272753	PRJEA28803	GCA_000006355.1	Chromosome	23.4622	39.1684	chromosome 1:NC_011902.1/AM910983.1; chromosome 2:NC_011903.1/AM910984.1; chromosome 3:NC_011904.1/AM910985.1; chromosome 4:NC_011905.1/AM910986.1; chromosome 5:NC_011906.1/AM910987.1; chromosome 6:NC_011907.1/AM910988.2; chromosome 7:NC_011908.1/AM910989.1; chromosome 8:NC_011909.1/AM910990.1; chromosome 9:NC_011910.1/AM910991.1; chromosome 10:NC_011911.1/AM910992.1; chromosome 11:NC_011912.1/AM…		14	5101	2008-07-04T00:00:00Z	ftp://ftp.ncbi.nlm.nih.gov/genomes/all/GCA/000/006/355/GCA_000006355.1_ASM635v1	ftp://ftp.ncbi.nlm.nih.gov/genomes/all/GCF/000/006/355/GCF_000006355.1_ASM635v1
Schizosaccharomyces pombe	Eukaryota;Fungi;Ascomycetes	972h-	SAMEA3138176	PRJNA13836	GCA_000002945.2	Chromosome	12.5913	36.0381	chromosome I:NC_003424.3/CU329670.1; chromosome II:NC_003423.3/CU329671.1; chromosome III:NC_003421.2/CU329672.1; mitochondrion MT:NC_001326.1/X54421.1		4	5132	2002-02-28T00:00:00Z	ftp://ftp.ncbi.nlm.nih.gov/genomes/all/GCA/000/002/945/GCA_000002945.2_ASM294v2	ftp://ftp.ncbi.nlm.nih.gov/genomes/all/GCF/000/002/945/GCF_000002945.1_ASM294v2
[Candida] pseudohaemulonis	Eukaryota;Fungi;Ascomycetes	B12108	SAMN08714088	PRJNA453594	GCA_003013735.1	Scaffold	12.5913	47.2		PYFQ01	36	5134	2018-03-22T00:00:00Z	ftp://ftp.ncbi.nlm.nih.gov/genomes/all/GCA/003/013/735/GCA_003013735.1_Cand_pseudohaemulonii_B12108	ftp://ftp.ncbi.nlm.nih.gov/genomes/all/GCF/003/013/735/GCF_003013735.1_Cand_pseudohaemulonii_B12108
Sugiyamaella lignohabitans	Eukaryota;Fungi;Ascomycetes	CBS 10342	SAMN04417247	PRJNA342695	GCA_001640025.2	Complete	15.9383	44.877	chromosome A:NC_031672.1/CP014501.1; chromosome B:NC_031674.1/CP014503.1; chromosome C:NC_031671.1/CP014500.1; chromosome D:NC_031673.1/CP014502.1; mitochondrion MT:CP014499.1		4	5135	2016-05-06T00:00:00Z	ftp://ftp.ncbi.nlm.nih.gov/genomes/all/GCA/001/640/025/GCA_001640025.2_ASM164002v2	ftp://ftp.ncbi.nlm.nih.gov/genomes/all/GCF/001/640/025/GCF_001640025.1_ASM164002v2
Plasmodium relictum	Eukaryota;Protists;Apicomplexans	SGS1	SAMEA2385706	PRJEB9074	GCA_900005765.1	Chromosome	22.6074	18.4009	chromosome 1:NC_041679.1/LN835296.1; chromosome 2:NC_041680.1/LN835297.1; chromosome 3:NC_041681.1/LN835298.1; chromosome 4:NC_041682.1/LN835299.1; chromosome 5:NC_041683.1/LN835300.1; chromosome 6:NC_041684.1/LN835301.1; chromosome 7:NC_041685.1/LN835302.1; chromosome 8:NC_041686.1/LN835303.1; chromosome 9:NC_041687.1/LN835304.1; chromosome 10:NC_041688.1/LN835305.1; chromosome 11:NC_041689.1/LN…	CVMU01	514	5136	2016-11-15T00:00:00Z	ftp://ftp.ncbi.nlm.nih.gov/genomes/all/GCA/900/005/765/GCA_900005765.1_PRELSG	ftp://ftp.ncbi.nlm.nih.gov/genomes/all/GCF/900/005/765/GCF_900005765.1_PRELSG
Pichia kudriavzevii	Eukaryota;Fungi;Ascomycetes	CBS573	SAMN08558011	PRJNA545694	GCA_003054445.1	Complete	10.8126	38.249	chromosome 1:NC_042506.1/CP028773.1; chromosome 2:NC_042507.1/CP028774.1; chromosome 3:NC_042508.1/CP028775.1; chromosome 4:NC_042509.1/CP028776.1; chromosome 5:NC_042510.1/CP028777.1; mitochondrion MT:CP028778.1		5	5154	2018-04-17T00:00:00Z	ftp://ftp.ncbi.nlm.nih.gov/genomes/all/GCA/003/054/445/GCA_003054445.1_ASM305444v1	ftp://ftp.ncbi.nlm.nih.gov/genomes/all/GCF/003/054/445/GCF_003054445.1_ASM305444v1
Lachancea nothofagi CBS 11611	Eukaryota;Fungi;Ascomycetes		SAMEA3888432	PRJEB12933	GCA_900074755.1	Chromosome	11.3138	43.7235	chromosome A:LT598449.1; chromosome B:LT598450.1; chromosome C:LT598446.1; chromosome D:LT598448.1; chromosome E:LT598451.1; chromosome F:LT598452.1; chromosome G:LT598453.1; chromosome H:LT598447.1	FJUQ01	8	5154	2016-04-05T00:00:00Z	ftp://ftp.ncbi.nlm.nih.gov/genomes/all/GCA/900/074/755/GCA_900074755.1_LANO0
Ogataea polymorpha	Eukaryota;Fungi;Ascomycetes	NCYC 495 leu1.1	SAMN00726693	PRJNA50737	GCA_001664045.1	Contig	8.97437	47.9		AECK01	7	5155	2016-06-17T00:00:00Z	ftp://ftp.ncbi.nlm.nih.gov/genomes/all/GCA/001/664/045/GCA_001664045.1_Hanpo2	ftp://ftp.ncbi.nlm.nih.gov/genomes/all/GCF/001/664/045/GCF_001664045.1_Hanpo2
Plasmodium chabaudi chabaudi	Eukaryota;Protists;Apicomplexans	AS	SAMEA768774	PRJNA317457	GCA_900002335.1	Chromosome	18.8678	23.6106	chromosome 1:NC_030101.1/LK022878.1; chromosome 2:NC_030102.1/LK022879.1; chromosome 3:NC_030103.1/LK022880.1; chromosome 4:NC_030104.1/LK022881.1; chromosome 5:NC_030105.1/LK022882.1; chromosome 6:NC_030106.1/LK022883.1; chromosome 7:NC_030107.1/LK022884.1; chromosome 8:NC_030108.1/LK022885.1; chromosome 9:NC_030109.1/LK022886.1; chromosome 10:NC_030110.1/LK022887.1; chromosome 11:NC_030111.1/LK…		39	5158	2014-08-27T00:00:00Z	ftp://ftp.ncbi.nlm.nih.gov/genomes/all/GCA/900/002/335/GCA_900002335.1_PCHAS01	ftp://ftp.ncbi.nlm.nih.gov/genomes/all/GCF/900/002/335/GCF_900002335.2_PCHAS01
Geotrichum candidum	Eukaryota;Fungi;Ascomycetes	LMA-244	SAMN09709542	PRJNA482613	GCA_013365045.1	Scaffold	23.6649	41.2		QQZM01	169	5168	2020-06-09T00:00:00Z	ftp://ftp.ncbi.nlm.nih.gov/genomes/all/GCA/013/365/045/GCA_013365045.1_LMA-244_clib
[Candida] duobushaemulonis	Eukaryota;Fungi;Ascomycetes	B09383	SAMN08161465	PRJNA479899	GCA_002926085.1	Contig	12.5804	46.8		PKFP01	8	5173	2018-02-13T00:00:00Z	ftp://ftp.ncbi.nlm.nih.gov/genomes/all/GCA/002/926/085/GCA_002926085.1_CanDuoHae_v1.0	ftp://ftp.ncbi.nlm.nih.gov/genomes/all/GCF/002/926/085/GCF_002926085.2_CanDuoHae_v1.0
Schizosaccharomyces cryophilus OY26	Eukaryota;Fungi;Ascomycetes	OY26	SAMN02953762	PRJNA38373	GCA_000004155.2	Scaffold	11.5548	37.7		ACQJ02	30	5180	2009-11-13T00:00:00Z	ftp://ftp.ncbi.nlm.nih.gov/genomes/all/GCA/000/004/155/GCA_000004155.2_SCY4	ftp://ftp.ncbi.nlm.nih.gov/genomes/all/GCF/000/004/155/GCF_000004155.1_SCY4
Cyanidiococcus yangmingshanensis	Eukaryota;Other;Other	THAL066	SAMN12719222	PRJNA564651	GCA_013995675.1	Contig	12.0727	54.6		VWRR01	20	5189	2020-07-31T00:00:00Z	ftp://ftp.ncbi.nlm.nih.gov/genomes/all/GCA/013/995/675/GCA_013995675.1_ASM1399567v1
[Candida] glabrata	Eukaryota;Fungi;Ascomycetes	CBS 138	SAMEA3138172	PRJNA13831	GCA_000002545.2	Chromosome	12.3383	38.6198	chromosome A:NC_005967.2/CR380947.2; chromosome B:NC_005968.1/CR380948.1; chromosome C:NC_006026.1/CR380949.1; chromosome D:NC_006027.1/CR380950.1; chromosome E:NC_006028.2/CR380951.2; chromosome F:NC_006029.1/CR380952.1; chromosome G:NC_006030.1/CR380953.1; chromosome H:NC_006031.1/CR380954.1; chromosome I:NC_006032.2/CR380955.2; chromosome J:NC_006033.2/CR380956.2; chromosome K:NC_006034.2/CR38…		14	5213	2004-06-30T00:00:00Z	ftp://ftp.ncbi.nlm.nih.gov/genomes/all/GCA/000/002/545/GCA_000002545.2_ASM254v2	ftp://ftp.ncbi.nlm.nih.gov/genomes/all/GCF/000/002/545/GCF_000002545.3_ASM254v2
Lachancea fermentati	Eukaryota;Fungi;Ascomycetes		SAMEA3888429	PRJEB12930	GCA_900074765.1	Chromosome	10.2645	42.582	chromosome A:LT598487.1; chromosome B:LT598489.1; chromosome C:LT598485.1; chromosome D:LT598492.1; chromosome E:LT598488.1; chromosome F:LT598490.1; chromosome G:LT598486.1; chromosome H:LT598491.1	FJUO01	8	5233	2016-04-05T00:00:00Z	ftp://ftp.ncbi.nlm.nih.gov/genomes/all/GCA/900/074/765/GCA_900074765.1_LAFE0
[Candida] haemuloni	Eukaryota;Fungi;Ascomycetes	B11899	SAMN08161437	PRJNA479898	GCA_002926055.1	Contig	13.3143	45.2		PKFO01	12	5249	2018-02-13T00:00:00Z	ftp://ftp.ncbi.nlm.nih.gov/genomes/all/GCA/002/926/055/GCA_002926055.1_CanHae_1.0	ftp://ftp.ncbi.nlm.nih.gov/genomes/all/GCF/002/926/055/GCF_002926055.2_CanHae_1.0
Tetrapisispora phaffii CBS 4417	Eukaryota;Fungi;Ascomycetes	type strain:CBS 4417	SAMEA2272094	PRJEA70965	GCA_000236905.1	Chromosome	12.1151	33.5765	chromosome 1:NC_016520.1/HE612856.1; chromosome 2:NC_016521.1/HE612857.1; chromosome 3:NC_016522.1/HE612858.1; chromosome 4:NC_016523.1/HE612859.1; chromosome 5:NC_016524.1/HE612860.1; chromosome 6:NC_016525.1/HE612861.1; chromosome 7:NC_016526.1/HE612862.1; chromosome 8:NC_016527.1/HE612863.1; chromosome 9:NC_016528.1/HE612864.1; chromosome 10:NC_016529.1/HE612865.1; chromosome 11:NC_016530.1/HE…		17	5252	2011-11-17T00:00:00Z	ftp://ftp.ncbi.nlm.nih.gov/genomes/all/GCA/000/236/905/GCA_000236905.1_ASM23690v1	ftp://ftp.ncbi.nlm.nih.gov/genomes/all/GCF/000/236/905/GCF_000236905.1_ASM23690v1
Perkinsela sp. CCAP 1560/4	Eukaryota;Protists;Kinetoplasts	CCAP 1560/4	SAMN03490754	PRJNA194468	GCA_001235845.1	Scaffold	9.4778	47		LFNC01	693	5252	2015-08-05T00:00:00Z	ftp://ftp.ncbi.nlm.nih.gov/genomes/all/GCA/001/235/845/GCA_001235845.1_ASM123584v1
Spathaspora sp. JA1	Eukaryota;Fungi;Ascomycetes	JA1	SAMN06883265	PRJNA385175	GCA_003676035.1	Scaffold	14.4786	34.6		NSGQ01	180	5253	2018-10-23T00:00:00Z	ftp://ftp.ncbi.nlm.nih.gov/genomes/all/GCA/003/676/035/GCA_003676035.1_ASM367603v1
Wallemia mellicola CBS 633.66	Eukaryota;Fungi;Basidiomycetes	CBS 633.66	SAMN02769629	PRJNA64975	GCA_000263375.1	Scaffold	9.81559	40		AFQX01	56	5277	2012-03-15T00:00:00Z	ftp://ftp.ncbi.nlm.nih.gov/genomes/all/GCA/000/263/375/GCA_000263375.1_Wallemia_sebi_v1.0	ftp://ftp.ncbi.nlm.nih.gov/genomes/all/GCF/000/263/375/GCF_000263375.1_Wallemia_sebi_v1.0
Plasmodium reichenowi	Eukaryota;Protists;Apicomplexans	SY57	SAMN04053640	PRJNA329100	GCA_001601855.1	Chromosome	20.5017	19.8559	chromosome 1:NC_033646.1/CM003842.1; chromosome 2:NC_033647.1/CM003843.1; chromosome 3:NC_033648.1/CM003844.1; chromosome 4:NC_033649.1/CM003845.1; chromosome 5:NC_033650.1/CM003846.1; chromosome 6:NC_033651.1/CM003847.1; chromosome 7:NC_033652.1/CM003848.1; chromosome 8:NC_033653.1/CM003849.1; chromosome 9:NC_033654.1/CM003850.1; chromosome 10:NC_033655.1/CM003851.1; chromosome 11:NC_033656.1/CM…	LVLA01	777	5279	2016-03-28T00:00:00Z	ftp://ftp.ncbi.nlm.nih.gov/genomes/all/GCA/001/601/855/GCA_001601855.1_ASM160185v1	ftp://ftp.ncbi.nlm.nih.gov/genomes/all/GCF/001/601/855/GCF_001601855.1_ASM160185v1
Plasmodium gallinaceum	Eukaryota;Protists;Apicomplexans	8A	SAMEA2074505	PRJEB9073	GCA_900005855.1	Scaffold	25.034	19.2991	mitochondrion MIT:LN835294.1; mitochondrion MT:NC_008288.1/; apicoplast API:NC_031963.1/LN835293.1	CVMV01	154	5283	2016-11-16T00:00:00Z	ftp://ftp.ncbi.nlm.nih.gov/genomes/all/GCA/900/005/855/GCA_900005855.1_PGAL8A	ftp://ftp.ncbi.nlm.nih.gov/genomes/all/GCF/900/005/855/GCF_900005855.1_PGAL8A
Thielaviopsis punctulata	Eukaryota;Fungi;Ascomycetes	CR-DP1	SAMN03290661	PRJNA273322	GCA_000968615.1	Scaffold	28.1177	48.3		LAEV01	2315	5296	2015-04-03T00:00:00Z	ftp://ftp.ncbi.nlm.nih.gov/genomes/all/GCA/000/968/615/GCA_000968615.1_ASM96861v1
Kazachstania naganishii CBS 8797	Eukaryota;Fungi;Ascomycetes	type strain:CBS 8797	SAMEA2272481	PRJEA70969	GCA_000348985.1	Chromosome	10.8458	45.8879	chromosome 1:NC_035922.1/HE978314.1; chromosome 2:NC_035923.1/HE978315.1; chromosome 3:NC_035924.1/HE978316.1; chromosome 4:NC_035925.1/HE978317.1; chromosome 5:NC_035926.1/HE978318.1; chromosome 6:NC_035927.1/HE978319.1; chromosome 7:NC_035928.1/HE978320.1; chromosome 8:NC_035929.1/HE978321.1; chromosome 9:NC_035930.1/HE978322.1; chromosome 10:NC_035931.1/HE978323.1; chromosome 11:NC_035932.1/HE…		13	5319	2012-09-03T00:00:00Z	ftp://ftp.ncbi.nlm.nih.gov/genomes/all/GCA/000/348/985/GCA_000348985.1_ASM34898v1	ftp://ftp.ncbi.nlm.nih.gov/genomes/all/GCF/000/348/985/GCF_000348985.1_ASM34898v1
Plasmodium sp. gorilla clade G2	Eukaryota;Protists;Apicomplexans		SAMEA2797513	PRJEB13584	GCA_900097015.1	Chromosome	22.1907	18.6257	chromosome 1:NC_041693.1/LT969410.1; chromosome 2:NC_041694.1/LT969411.1; chromosome 3:NC_041695.1/LT969412.1; chromosome 4:NC_041696.1/LT969413.1; chromosome 5:NC_041697.1/LT969414.1; chromosome 6:NC_041698.1/LT969415.1; chromosome 7:NC_041699.1/LT969416.1; chromosome 8:NC_041700.1/LT969417.1; chromosome 9:NC_041701.1/LT969418.1; chromosome 10:NC_041702.1/LT969419.1; chromosome 11:NC_041703.1/LT…	OEYY01	82	5321	2018-03-25T00:00:00Z	ftp://ftp.ncbi.nlm.nih.gov/genomes/all/GCA/900/097/015/GCA_900097015.1_PADLG01	ftp://ftp.ncbi.nlm.nih.gov/genomes/all/GCF/900/097/015/GCF_900097015.1_PADLG01
Theileria equi strain WA	Eukaryota;Protists;Apicomplexans	WA	SAMN02953758	PRJNA38023	GCA_000342415.1	Chromosome	11.6745	39.4681	chromosome 1:NC_021366.1/CP001669.1; chromosome 3:NC_021367.1/CP001670.1	ACOU01	12	5327	2012-12-06T00:00:00Z	ftp://ftp.ncbi.nlm.nih.gov/genomes/all/GCA/000/342/415/GCA_000342415.1_JCVI-bewag-v1.1	ftp://ftp.ncbi.nlm.nih.gov/genomes/all/GCF/000/342/415/GCF_000342415.1_JCVI-bewag-v1.1
Kazachstania saulgeensis	Eukaryota;Fungi;Ascomycetes		SAMEA104016679	PRJEB20516	GCA_900180425.1	Scaffold	12.9358	32.2		FXLY01	17	5329	2017-04-28T00:00:00Z	ftp://ftp.ncbi.nlm.nih.gov/genomes/all/GCA/900/180/425/GCA_900180425.1_ASM90018042v1
Hepatocystis sp. ex Piliocolobus tephrosceles	Eukaryota;Protists;Apicomplexans		SAMEA5861419	PRJEB32891	GCA_902459845.2	Scaffold	19.9825	21.9913	mitochondrion MIT:LR699572.1; apicoplast API:LR699571.1	CABPSV02	2441	5341	2019-12-12T00:00:00Z	ftp://ftp.ncbi.nlm.nih.gov/genomes/all/GCA/902/459/845/GCA_902459845.2_HEP1
Plasmodium gaboni	Eukaryota;Protists;Apicomplexans	SY75	SAMN04053639	PRJNA329100	GCA_001602025.1	Chromosome	20.3855	18.8583	chromosome 1:NC_031481.1/CM003856.1; chromosome 2:NC_031482.1/CM003857.1; chromosome 3:NC_031483.1/CM003858.1; chromosome 4:NC_031484.1/CM003859.1; chromosome 5:NC_031485.1/CM003860.1; chromosome 6:NC_031486.1/CM003861.1; chromosome 7:NC_031487.1/CM003862.1; chromosome 8:NC_031488.1/CM003863.1; chromosome 9:NC_031489.1/CM003864.1; chromosome 10:NC_031490.1/CM003865.1; chromosome 11:NC_031491.1/CM…	LVLB01	833	5354	2016-03-28T00:00:00Z	ftp://ftp.ncbi.nlm.nih.gov/genomes/all/GCA/001/602/025/GCA_001602025.1_ASM160202v1	ftp://ftp.ncbi.nlm.nih.gov/genomes/all/GCF/001/602/025/GCF_001602025.1_ASM160202v1
Vanderwaltozyma polyspora DSM 70294	Eukaryota;Fungi;Ascomycetes	DSM 70294	SAMN02953681	PRJNA19237	GCA_000150035.1	Scaffold	14.6746	33		AAZN01	281	5367	2007-04-25T00:00:00Z	ftp://ftp.ncbi.nlm.nih.gov/genomes/all/GCA/000/150/035/GCA_000150035.1_ASM15003v1	ftp://ftp.ncbi.nlm.nih.gov/genomes/all/GCF/000/150/035/GCF_000150035.1_ASM15003v1
Kazachstania africana CBS 2517	Eukaryota;Fungi;Ascomycetes	type strain:CBS 2517	SAMEA2272790	PRJEA70967	GCA_000304475.1	Chromosome	11.1301	36.3068	chromosome 1:NC_018940.1/HE650821.1; chromosome 2:NC_018941.1/HE650822.1; chromosome 3:NC_018942.1/HE650823.1; chromosome 4:NC_018943.1/HE650824.1; chromosome 5:NC_018944.1/HE650825.1; chromosome 6:NC_018945.1/HE650826.1; chromosome 7:NC_018946.1/HE650827.1; chromosome 8:NC_018947.1/HE650828.1; chromosome 9:NC_018948.1/HE650829.1; chromosome 10:NC_018949.1/HE650830.1; chromosome 11:NC_018950.1/HE…		12	5375	2012-01-17T00:00:00Z	ftp://ftp.ncbi.nlm.nih.gov/genomes/all/GCA/000/304/475/GCA_000304475.1_Ka_CBS2517	ftp://ftp.ncbi.nlm.nih.gov/genomes/all/GCF/000/304/475/GCF_000304475.1_Ka_CBS2517
Saccharomyces eubayanus	Eukaryota;Fungi;Ascomycetes	FM1318	SAMN02716114	PRJNA342694	GCA_001298625.1	Chromosome	11.7342	39.9557	chromosome I:NC_030976.1/CM003582.1; chromosome II:NC_030977.1/CM003583.1; chromosome III:NC_030978.1/CM003584.1; chromosome IV:NC_030979.1/CM003585.1; chromosome V:NC_030980.1/CM003586.1; chromosome VI:NC_030981.1/CM003587.1; chromosome VII:NC_030982.1/CM003588.1; chromosome VIII:NC_030983.1/CM003589.1; chromosome IX:NC_030984.1/CM003590.1; chromosome X:NC_030985.1/CM003591.1; chromosome XI:NC_0…	JMCK01	24	5377	2015-08-19T00:00:00Z	ftp://ftp.ncbi.nlm.nih.gov/genomes/all/GCA/001/298/625/GCA_001298625.1_SEUB3.0	ftp://ftp.ncbi.nlm.nih.gov/genomes/all/GCF/001/298/625/GCF_001298625.1_SEUB3.0
Plasmodium falciparum 3D7	Eukaryota;Protists;Apicomplexans	3D7	SAMN00102897	PRJNA13173	GCA_000002765.3	Complete	23.3328	19.3346	chromosome 1:NC_004325.2/AL844501.2; chromosome API:LR605956.1; chromosome MIT:LR605957.1; chromosome 2:NC_037280.1/LN999943.1; chromosome 3:NC_000521.4/AL844502.2; chromosome 4:NC_004318.2/AL844503.2; chromosome 5:NC_004326.2/AL844504.2; chromosome 6:NC_004327.3/AL844505.2; chromosome 7:NC_004328.3/AL844506.3; chromosome 8:NC_004329.3/AL844507.3; chromosome 9:NC_004330.2/AL844508.2; chromosome 1…		15	5387	1998-12-17T00:00:00Z	ftp://ftp.ncbi.nlm.nih.gov/genomes/all/GCA/000/002/765/GCA_000002765.3_GCA_000002765	ftp://ftp.ncbi.nlm.nih.gov/genomes/all/GCF/000/002/765/GCF_000002765.5_GCA_000002765
Tetrapisispora blattae CBS 6284	Eukaryota;Fungi;Ascomycetes	type strain:CBS 6284	SAMEA2271984	PRJEA70963	GCA_000315915.1	Chromosome	14.0486	31.7378	chromosome 1:NC_020185.1/HE806316.1; chromosome 2:NC_020186.1/HE806317.1; chromosome 3:NC_020187.1/HE806318.1; chromosome 4:NC_020188.1/HE806319.1; chromosome 5:NC_020189.1/HE806320.1; chromosome 6:NC_020190.1/HE806321.1; chromosome 7:NC_020191.1/HE806322.1; chromosome 8:NC_020192.1/HE806323.1; chromosome 9:NC_020193.1/HE806324.1; chromosome 10:NC_020194.1/HE806325.1		10	5388	2012-05-11T00:00:00Z	ftp://ftp.ncbi.nlm.nih.gov/genomes/all/GCA/000/315/915/GCA_000315915.1_ASM31591v1	ftp://ftp.ncbi.nlm.nih.gov/genomes/all/GCF/000/315/915/GCF_000315915.1_ASM31591v1
Plasmodium vivax	Eukaryota;Protists;Apicomplexans	Salvador I	SAMN02953638	PRJNA150	GCA_000002415.2	Chromosome	27.0137	42.2825	chromosome 1:NC_009906.1/CM000442.1; chromosome 2:NC_009907.1/CM000443.1; chromosome 3:NC_009908.2/CM000444.2; chromosome 4:NC_009909.1/CM000445.1; chromosome 5:NC_009910.1/CM000446.1; chromosome 6:NC_009911.1/CM000447.1; chromosome 7:NC_009912.1/CM000448.1; chromosome 8:NC_009913.1/CM000449.1; chromosome 9:NC_009914.1/CM000450.1; chromosome 10:NC_009915.1/CM000451.1; chromosome 11:NC_009916.1/CM…	AAKM01	2748	5392	2005-09-20T00:00:00Z	ftp://ftp.ncbi.nlm.nih.gov/genomes/all/GCA/000/002/415/GCA_000002415.2_ASM241v2	ftp://ftp.ncbi.nlm.nih.gov/genomes/all/GCF/000/002/415/GCF_000002415.2_ASM241v2
Saccharomyces boulardii (nom. inval.)	Eukaryota;Fungi;Ascomycetes	unique28	SAMN03758404	PRJNA285730	GCA_001413975.1	Chromosome	12.0011	38.349	chromosome I:CM003557.1; chromosome II:CM003558.1; chromosome III:CM003559.1; chromosome IV:CM003560.1; chromosome VI:CM003561.1; chromosome VII:CM003562.1; chromosome VIII:CM003563.1; chromosome X:CM003564.1; chromosome XI:CM003565.1; chromosome XII:CM003566.1; chromosome XIII:CM003567.1; chromosome XIV:CM003568.1; chromosome XV:CM003569.1; chromosome XVI:CM003570.1; chromosome IXa:CM003553.1; c…	LIOO01	27	5493	2015-10-26T00:00:00Z	ftp://ftp.ncbi.nlm.nih.gov/genomes/all/GCA/001/413/975/GCA_001413975.1_ASM141397v1
Plasmodium coatneyi	Eukaryota;Protists;Apicomplexans	Hackeri	SAMN04571750	PRJNA329102	GCA_001680005.1	Chromosome	27.6855	39.6541	chromosome 1:NC_033556.1/CP016239.1; chromosome 2:NC_033557.1/CP016240.1; chromosome 3:NC_033558.1/CP016241.1; chromosome 4:NC_033559.1/CP016242.1; chromosome 5:NC_033560.1/CP016243.1; chromosome 6:NC_033561.1/CP016244.1; chromosome 7:NC_033562.1/CP016245.1; chromosome 8:NC_033563.1/CP016246.1; chromosome 9:NC_033564.1/CP016247.1; chromosome 10:NC_033565.1/CP016248.1; chromosome 11:NC_033566.1/CP…		14	5516	2016-07-06T00:00:00Z	ftp://ftp.ncbi.nlm.nih.gov/genomes/all/GCA/001/680/005/GCA_001680005.1_ASM168000v1	ftp://ftp.ncbi.nlm.nih.gov/genomes/all/GCF/001/680/005/GCF_001680005.1_ASM168000v1
[Candida] auris	Eukaryota;Fungi;Ascomycetes	B11221	SAMN05379609	PRJNA535510	GCA_002775015.1	Scaffold	12.7412	45.3		PGLS01	20	5520	2017-11-15T00:00:00Z	ftp://ftp.ncbi.nlm.nih.gov/genomes/all/GCA/002/775/015/GCA_002775015.1_Cand_auris_B11221_V1	ftp://ftp.ncbi.nlm.nih.gov/genomes/all/GCF/002/775/015/GCF_002775015.1_Cand_auris_B11221_V1
Saccharomyces paradoxus	Eukaryota;Fungi;Ascomycetes	CBS432	SAMEA2757769	PRJNA625777	GCA_002079055.1	Chromosome	12.0928	38.562	chromosome I:NC_047487.1/CP020242.1; chromosome II:NC_047488.1/CP020243.1; chromosome III:NC_047489.1/CP020244.1; chromosome IV:NC_047490.1/CP020245.1; chromosome V:NC_047491.1/CP020246.1; chromosome VI:NC_047492.1/CP020247.1; chromosome VII:NC_047493.1/CP020248.1; chromosome VIII:NC_047494.1/CP020249.1; chromosome IX:NC_047495.1/CP020250.1; chromosome X:NC_047496.1/CP020251.1; chromosome XI:NC_0…		17	5542	2017-03-21T00:00:00Z	ftp://ftp.ncbi.nlm.nih.gov/genomes/all/GCA/002/079/055/GCA_002079055.1_ASM207905v1	ftp://ftp.ncbi.nlm.nih.gov/genomes/all/GCF/002/079/055/GCF_002079055.1_ASM207905v1
Pichia membranifaciens NRRL Y-2026	Eukaryota;Fungi;Ascomycetes	NRRL Y-2026	SAMN00760710	PRJNA52937	GCA_001661235.1	Scaffold	11.5822	45.2		AEHA01	10	5542	2016-06-10T00:00:00Z	ftp://ftp.ncbi.nlm.nih.gov/genomes/all/GCA/001/661/235/GCA_001661235.1_Picme2	ftp://ftp.ncbi.nlm.nih.gov/genomes/all/GCF/001/661/235/GCF_001661235.1_Picme2
Naumovozyma dairenensis CBS 421	Eukaryota;Fungi;Ascomycetes	type strain:CBS 421	SAMEA2272418	PRJEA70961	GCA_000227115.2	Chromosome	13.5276	34.1768	chromosome 1:NC_016479.1/HE580267.1; chromosome 2:NC_016480.1/HE580268.1; chromosome 3:NC_016481.1/HE580269.1; chromosome 4:NC_016482.1/HE580270.1; chromosome 5:NC_016483.1/HE580271.1; chromosome 6:NC_016484.1/HE580272.1; chromosome 7:NC_016485.2/HE580273.2; chromosome 8:NC_016486.1/HE580274.1; chromosome 9:NC_016487.1/HE580275.1; chromosome 10:NC_016488.1/HE580276.1; chromosome 11:NC_016489.1/HE…		11	5546	2011-08-16T00:00:00Z	ftp://ftp.ncbi.nlm.nih.gov/genomes/all/GCA/000/227/115/GCA_000227115.2_ASM22711v2	ftp://ftp.ncbi.nlm.nih.gov/genomes/all/GCF/000/227/115/GCF_000227115.2_ASM22711v2
Neolecta irregularis DAH-3	Eukaryota;Fungi;Ascomycetes	DAH-3	SAMN01939349	PRJNA167926	GCA_001929475.1	Scaffold	14.1826	44.2		LXFE01	4542	5579	2017-01-04T00:00:00Z	ftp://ftp.ncbi.nlm.nih.gov/genomes/all/GCA/001/929/475/GCA_001929475.1_NeoIirr1.0
Naumovozyma castellii CBS 4309	Eukaryota;Fungi;Ascomycetes	type strain:CBS 4309	SAMEA2271985	PRJEA70625	GCA_000237345.1	Chromosome	11.2195	36.7559	chromosome 1:NC_016491.1/HE576752.1; chromosome 2:NC_016492.1/HE576753.1; chromosome 3:NC_016493.1/HE576754.1; chromosome 4:NC_016494.1/HE576755.1; chromosome 5:NC_016495.1/HE576756.1; chromosome 6:NC_016496.1/HE576757.1; chromosome 7:NC_016497.1/HE576758.1; chromosome 8:NC_016498.1/HE576759.1; chromosome 9:NC_016499.1/HE576760.1; chromosome 10:NC_016500.1/HE576761.1		10	5589	2011-08-01T00:00:00Z	ftp://ftp.ncbi.nlm.nih.gov/genomes/all/GCA/000/237/345/GCA_000237345.1_ASM23734v1	ftp://ftp.ncbi.nlm.nih.gov/genomes/all/GCF/000/237/345/GCF_000237345.1_ASM23734v1
Drechslerella stenobrocha 248	Eukaryota;Fungi;Ascomycetes	248	SAMN02981537	PRJNA67941	GCA_000525045.1	Scaffold	21.1745	52.3		ASQI01	100	5597	2014-01-31T00:00:00Z	ftp://ftp.ncbi.nlm.nih.gov/genomes/all/GCA/000/525/045/GCA_000525045.1_DREv1
Ceratocystis platani	Eukaryota;Fungi;Ascomycetes	CFO	SAMN03418558	PRJNA278456	GCA_000978885.1	Contig	29.1814	48.2		LBBL01	1213	5622	2015-04-23T00:00:00Z	ftp://ftp.ncbi.nlm.nih.gov/genomes/all/GCA/000/978/885/GCA_000978885.1_ASM97888v1
Chaetothyriales sp. CBS 135597	Eukaryota;Fungi;Ascomycetes	CBS 135597	SAMN09487417	PRJNA482740	GCA_003709825.1	Scaffold	20.7387	52.7		QQXN01	134	5622	2018-11-02T00:00:00Z	ftp://ftp.ncbi.nlm.nih.gov/genomes/all/GCA/003/709/825/GCA_003709825.1_ASM370982v1
Nadsonia fulvescens var. elongata DSM 6958	Eukaryota;Fungi;Ascomycetes	DSM 6958	SAMN02744094	PRJNA207853	GCA_001661315.1	Scaffold	13.7469	39.3		LXPB01	20	5649	2016-06-10T00:00:00Z	ftp://ftp.ncbi.nlm.nih.gov/genomes/all/GCA/001/661/315/GCA_001661315.1_Nadfu1
Pachysolen tannophilus NRRL Y-2460	Eukaryota;Fungi;Ascomycetes	NRRL Y-2460	SAMN00016633	PRJNA69545	GCA_001661245.1	Scaffold	12.5962	30.3		LZCH01	197	5666	2016-06-10T00:00:00Z	ftp://ftp.ncbi.nlm.nih.gov/genomes/all/GCA/001/661/245/GCA_001661245.1_Pacta1_2
Plasmodium fragile	Eukaryota;Protists;Apicomplexans	nilgiri	SAMN00013493	PRJNA67411	GCA_000956335.1	Scaffold	25.9145	42.1		JOOM01	248	5671	2014-06-25T00:00:00Z	ftp://ftp.ncbi.nlm.nih.gov/genomes/all/GCA/000/956/335/GCA_000956335.1_Plas_frag_nilgiri_V1	ftp://ftp.ncbi.nlm.nih.gov/genomes/all/GCF/000/956/335/GCF_000956335.1_Plas_frag_nilgiri_V1
Candida orthopsilosis Co 90-125	Eukaryota;Fungi;Ascomycetes	Co 90-125	SAMEA2272376	PRJEA172256	GCA_000315875.1	Chromosome	12.6594	37.6204	chromosome 1:NC_018292.1/HE681719.1; chromosome 2:NC_018295.1/HE681720.1; chromosome 3:NC_018296.1/HE681721.1; chromosome 4:NC_018297.1/HE681722.1; chromosome 5:NC_018298.1/HE681723.1; chromosome 6:NC_018300.1/HE681724.1; chromosome 7:NC_018301.1/HE681725.1; chromosome 8:NC_018302.1/HE681726.1		8	5678	2012-03-14T00:00:00Z	ftp://ftp.ncbi.nlm.nih.gov/genomes/all/GCA/000/315/875/GCA_000315875.1_ASM31587v1	ftp://ftp.ncbi.nlm.nih.gov/genomes/all/GCF/000/315/875/GCF_000315875.1_ASM31587v1
Blastocystis sp. subtype 4	Eukaryota;Protists;Other Protists	WR1	SAMN02949638	PRJNA354194	GCA_000743755.1	Scaffold	12.9194	39.7		JPUL02	1301	5707	2014-08-15T00:00:00Z	ftp://ftp.ncbi.nlm.nih.gov/genomes/all/GCA/000/743/755/GCA_000743755.1_ASM74375v1	ftp://ftp.ncbi.nlm.nih.gov/genomes/all/GCF/000/743/755/GCF_000743755.1_ASM74375v1
Plasmodium cynomolgi strain B	Eukaryota;Protists;Apicomplexans	B	SAMD00016567	PRJDA49901	GCA_000321355.1	Chromosome	26.1813	40.5946	chromosome 1:NC_020396.1/DF157093.1; chromosome 2:NC_020395.1/DF157094.1; chromosome 3:NC_020397.1/DF157095.1; chromosome 4:NC_020408.1/DF157096.1; chromosome 5:NC_020398.1/DF157097.1; chromosome 6:NC_020399.1/DF157098.1; chromosome 7:NC_020400.1/DF157099.1; chromosome 8:NC_020401.1/DF157100.1; chromosome 9:NC_020402.1/DF157101.1; chromosome 10:NC_020403.1/DF157102.1; chromosome 11:NC_020404.1/DF…	BAEJ01	1663	5716	2012-05-31T00:00:00Z	ftp://ftp.ncbi.nlm.nih.gov/genomes/all/GCA/000/321/355/GCA_000321355.1_PcynB_1.0	ftp://ftp.ncbi.nlm.nih.gov/genomes/all/GCF/000/321/355/GCF_000321355.1_PcynB_1.0
Myxobolus squamalis	Eukaryota;Animals;Other Animals	71B08	SAMN09809772	PRJNA485581	GCA_010108815.1	Contig	43.6718	27.3		QWKW01	37921	5718	2020-02-03T00:00:00Z	ftp://ftp.ncbi.nlm.nih.gov/genomes/all/GCA/010/108/815/GCA_010108815.1_TAU_Msqu_1
Bifiguratus adelaidae	Eukaryota;Fungi;Other Fungi	AZ0501	SAMN06270744	PRJNA368732	GCA_002261195.1	Scaffold	19.4789	47.7		MVBO01	563	5719	2017-08-21T00:00:00Z	ftp://ftp.ncbi.nlm.nih.gov/genomes/all/GCA/002/261/195/GCA_002261195.1_ASM226119v1
Chaetothyriales sp. CBS 132003	Eukaryota;Fungi;Ascomycetes	CBS 132003	SAMN09487416	PRJNA482740	GCA_003709865.1	Scaffold	22.9139	54		QRBJ01	118	5727	2018-11-02T00:00:00Z	ftp://ftp.ncbi.nlm.nih.gov/genomes/all/GCA/003/709/865/GCA_003709865.1_ASM370986v1
Kalmanozyma brasiliensis GHG001	Eukaryota;Fungi;Basidiomycetes	GHG001	SAMN02334589	PRJNA217085	GCA_000497045.1	Scaffold	17.3254	58.1		AWXO01	45	5765	2013-11-14T00:00:00Z	ftp://ftp.ncbi.nlm.nih.gov/genomes/all/GCA/000/497/045/GCA_000497045.1_PSEUBRA1	ftp://ftp.ncbi.nlm.nih.gov/genomes/all/GCF/000/497/045/GCF_000497045.1_PSEUBRA1
Cyclospora cayetanensis	Eukaryota;Protists;Apicomplexans	NF1_C8	SAMN08618443	PRJNA481327	GCA_002999335.1	Contig	44.3636	51.9		PVNT01	738	5793	2018-03-14T00:00:00Z	ftp://ftp.ncbi.nlm.nih.gov/genomes/all/GCA/002/999/335/GCA_002999335.1_CcayRef3	ftp://ftp.ncbi.nlm.nih.gov/genomes/all/GCF/002/999/335/GCF_002999335.1_CcayRef3
Lodderomyces elongisporus NRRL YB-4239	Eukaryota;Fungi;Ascomycetes	NRRL YB-4239	SAMN02953647	PRJNA12899	GCA_000149685.1	Scaffold	15.5473	37		AAPO01	28	5799	2006-08-10T00:00:00Z	ftp://ftp.ncbi.nlm.nih.gov/genomes/all/GCA/000/149/685/GCA_000149685.1_ASM14968v1	ftp://ftp.ncbi.nlm.nih.gov/genomes/all/GCF/000/149/685/GCF_000149685.1_ASM14968v1
Metschnikowia aff. pulcherrima	Eukaryota;Fungi;Ascomycetes	APC 1.2	SAMN10525143	PRJNA508581	GCA_004217705.1	Complete	15.8012	45.8881	chromosome I:CP034456.1; chromosome II:CP034457.1; chromosome III:CP034458.1; chromosome IV:CP034459.1; chromosome V:CP034460.1; chromosome VI:CP034461.1; chromosome VII:CP034462.1		7	5800	2019-02-20T00:00:00Z	ftp://ftp.ncbi.nlm.nih.gov/genomes/all/GCA/004/217/705/GCA_004217705.1_ASM421770v1
Diutina rugosa	Eukaryota;Fungi;Ascomycetes	CBS 613	SAMN11490865	PRJNA629604	GCA_008704595.1	Scaffold	13.446	49.6		SWFT01	169	5815	2019-09-26T00:00:00Z	ftp://ftp.ncbi.nlm.nih.gov/genomes/all/GCA/008/704/595/GCA_008704595.1_ASM870459v1	ftp://ftp.ncbi.nlm.nih.gov/genomes/all/GCF/008/704/595/GCF_008704595.1_ASM870459v1
Candida parapsilosis	Eukaryota;Fungi;Ascomycetes	CDC317		PRJEA32889	GCA_000182765.2	Contig	13.0302	38.6627	mitochondrion:NC_005253.2/		9	5830	2003-12-03T00:00:00Z	ftp://ftp.ncbi.nlm.nih.gov/genomes/all/GCA/000/182/765/GCA_000182765.2_ASM18276v2
[Candida] arabinofermentans NRRL YB-2248	Eukaryota;Fungi;Ascomycetes	NRRL YB-2248	SAMN00794644	PRJNA207879	GCA_001661425.1	Scaffold	13.2339	34.9		LWUO01	62	5830	2016-06-10T00:00:00Z	ftp://ftp.ncbi.nlm.nih.gov/genomes/all/GCA/001/661/425/GCA_001661425.1_Canar1
Plasmodium inui San Antonio 1	Eukaryota;Protists;Apicomplexans	San Antonio 1	SAMN01737341	PRJNA176387	GCA_000524495.1	Scaffold	27.405	42.4		AMYR01	323	5832	2014-01-27T00:00:00Z	ftp://ftp.ncbi.nlm.nih.gov/genomes/all/GCA/000/524/495/GCA_000524495.1_Plas_inui_San_Antonio_1_V1	ftp://ftp.ncbi.nlm.nih.gov/genomes/all/GCF/000/524/495/GCF_000524495.1_Plas_inui_San_Antonio_1_V1
Metschnikowia bicuspidata var. bicuspidata NRRL YB-4993	Eukaryota;Fungi;Ascomycetes	NRRL YB-4993	SAMN00773783	PRJNA207846	GCA_001664035.1	Scaffold	16.0552	47.9		LXTC01	48	5838	2016-06-17T00:00:00Z	ftp://ftp.ncbi.nlm.nih.gov/genomes/all/GCA/001/664/035/GCA_001664035.1_Metbi1	ftp://ftp.ncbi.nlm.nih.gov/genomes/all/GCF/001/664/035/GCF_001664035.1_Metbi1
Candida dubliniensis CD36	Eukaryota;Fungi;Ascomycetes	CD36	SAMEA2272258	PRJEA34697	GCA_000026945.1	Complete	14.6184	33.2489	chromosome R:NC_012867.1/FM992695.1; chromosome 1:NC_012860.1/FM992688.1; chromosome 2:NC_012861.1/FM992689.1; chromosome 3:NC_012862.1/FM992690.1; chromosome 4:NC_012863.1/FM992691.1; chromosome 5:NC_012864.1/FM992692.1; chromosome 6:NC_012865.1/FM992693.1; chromosome 7:NC_012866.1/FM992694.1		8	5859	2009-02-16T00:00:00Z	ftp://ftp.ncbi.nlm.nih.gov/genomes/all/GCA/000/026/945/GCA_000026945.1_ASM2694v1	ftp://ftp.ncbi.nlm.nih.gov/genomes/all/GCF/000/026/945/GCF_000026945.1_ASM2694v1
Suhomyces tanzawaensis NRRL Y-17324	Eukaryota;Fungi;Ascomycetes	NRRL Y-17324	SAMN00794653	PRJNA207878	GCA_001661415.1	Scaffold	13.1362	45.3		LYME01	16	5885	2016-06-10T00:00:00Z	ftp://ftp.ncbi.nlm.nih.gov/genomes/all/GCA/001/661/415/GCA_001661415.1_Canta1	ftp://ftp.ncbi.nlm.nih.gov/genomes/all/GCF/001/661/415/GCF_001661415.1_Canta1
Plasmodium sp. gorilla clade G1	Eukaryota;Protists;Apicomplexans		SAMEA2711195	PRJEB13584	GCA_900095595.1	Chromosome	24.9826	19.4884	chromosome 1:LT963414.1; chromosome 2:LT963415.1; chromosome 3:LT963416.1; chromosome 4:LT963417.1; chromosome 5:LT963418.1; chromosome 6:LT963419.1; chromosome 7:LT963420.1; chromosome 8:LT963421.1; chromosome 9:LT963422.1; chromosome 10:LT963423.1; chromosome 11:LT963424.1; chromosome 12:LT963425.1; chromosome 13:LT963426.1; chromosome 14:LT963427.1	FMIP01	53	5888	2018-03-25T00:00:00Z	ftp://ftp.ncbi.nlm.nih.gov/genomes/all/GCA/900/095/595/GCA_900095595.1_PPRFG01
Plasmodium gonderi	Eukaryota;Protists;Apicomplexans	ATCC 30045	SAMD00076127	PRJDB5590	GCA_002157705.1	Scaffold	33.0063	27.1		BDQF01	743	5916	2017-05-17T00:00:00Z	ftp://ftp.ncbi.nlm.nih.gov/genomes/all/GCA/002/157/705/GCA_002157705.1_Pgonderi_assembly01	ftp://ftp.ncbi.nlm.nih.gov/genomes/all/GCF/002/157/705/GCF_002157705.1_Pgonderi_assembly01
Meyerozyma guilliermondii ATCC 6260	Eukaryota;Fungi;Ascomycetes	ATCC 6260	SAMN02953607	PRJNA12729	GCA_000149425.1	Scaffold	10.61	43.8		AAFM01	9	5920	2005-03-17T00:00:00Z	ftp://ftp.ncbi.nlm.nih.gov/genomes/all/GCA/000/149/425/GCA_000149425.1_ASM14942v1	ftp://ftp.ncbi.nlm.nih.gov/genomes/all/GCF/000/149/425/GCF_000149425.1_ASM14942v1
[Candida] intermedia	Eukaryota;Fungi;Ascomycetes	CBS 141442	SAMEA4029010	PRJEB14359	GCA_900106115.1	Chromosome	13.1621	43.5298	chromosome I:LT635756.1; chromosome II:LT635757.1; chromosome III:LT635758.1; chromosome IV:LT635759.1; chromosome V:LT635760.1; chromosome VI:LT635761.1; chromosome VII:LT635762.1; mitochondrion M:LT635763.1		8	5931	2016-11-25T00:00:00Z	ftp://ftp.ncbi.nlm.nih.gov/genomes/all/GCA/900/106/115/GCA_900106115.1_CBS_141442_assembly
Clavispora lusitaniae ATCC 42720	Eukaryota;Fungi;Ascomycetes	ATCC 42720	SAMN02953613	PRJNA12753	GCA_000003835.1	Scaffold	12.1149	44.5		AAFT01	9	5936	2005-03-16T00:00:00Z	ftp://ftp.ncbi.nlm.nih.gov/genomes/all/GCA/000/003/835/GCA_000003835.1_ASM383v1	ftp://ftp.ncbi.nlm.nih.gov/genomes/all/GCF/000/003/835/GCF_000003835.1_ASM383v1
Plasmodium malariae	Eukaryota;Protists;Apicomplexans		SAMEA3923181	PRJEB14392	GCA_900090045.1	Chromosome	33.618	24.3838	chromosome 1:NC_041775.1/LT594622.1; chromosome 2:NC_041776.1/LT594623.1; chromosome 3:NC_041777.1/LT594624.1; chromosome 4:NC_041778.1/LT594625.1; chromosome 5:NC_041779.1/LT594626.1; chromosome 6:NC_041780.1/LT594627.1; chromosome 7:NC_041781.1/LT594628.1; chromosome 8:NC_041782.1/LT594629.1; chromosome 9:NC_041783.1/LT594630.1; chromosome 10:NC_041784.1/LT594631.1; chromosome 11:NC_041785.1/LT…	FLRL01	62	5960	2016-09-23T00:00:00Z	ftp://ftp.ncbi.nlm.nih.gov/genomes/all/GCA/900/090/045/GCA_900090045.1_PmUG01	ftp://ftp.ncbi.nlm.nih.gov/genomes/all/GCF/900/090/045/GCF_900090045.1_PmUG01
Spathaspora passalidarum NRRL Y-27907	Eukaryota;Fungi;Ascomycetes	NRRL Y-27907	SAMN00714472	PRJNA53891	GCA_000223485.1	Scaffold	13.1821	37.5		AEIK01	8	5983	2011-08-16T00:00:00Z	ftp://ftp.ncbi.nlm.nih.gov/genomes/all/GCA/000/223/485/GCA_000223485.1_Spathaspora_passalidarum_v2.0	ftp://ftp.ncbi.nlm.nih.gov/genomes/all/GCF/000/223/485/GCF_000223485.1_Spathaspora_passalidarum_v2.0
Chaetothyriales sp. CBS 134920	Eukaryota;Fungi;Ascomycetes	CBS 134920	SAMN09487414	PRJNA482740	GCA_003693665.1	Scaffold	20.7481	53.8		QQSL01	408	5984	2018-10-29T00:00:00Z	ftp://ftp.ncbi.nlm.nih.gov/genomes/all/GCA/003/693/665/GCA_003693665.1_ASM369366v1
Candida maltosa Xu316	Eukaryota;Fungi;Ascomycetes		SAMN02981501	PRJNA184737	GCA_000344705.1	Contig	12.8263	34.2		AOGT01	2947	5986	2013-03-06T00:00:00Z	ftp://ftp.ncbi.nlm.nih.gov/genomes/all/GCA/000/344/705/GCA_000344705.1_Cmaltosa_v01
Kuraishia capsulata CBS 1993	Eukaryota;Fungi;Ascomycetes	CBS 1993	SAMEA3138920	PRJEB4427	GCA_000576695.1	Scaffold	11.3712	45.7		CBUD02	7	5988	2014-01-29T00:00:00Z	ftp://ftp.ncbi.nlm.nih.gov/genomes/all/GCA/000/576/695/GCA_000576695.1_AUH_PRJEB4427_v1	ftp://ftp.ncbi.nlm.nih.gov/genomes/all/GCF/000/576/695/GCF_000576695.1_AUH_PRJEB4427_v1
Hyphopichia burtonii NRRL Y-1933	Eukaryota;Fungi;Ascomycetes	NRRL Y-1933	SAMN00794652	PRJNA207851	GCA_001661395.1	Scaffold	12.4031	35		LYBQ01	27	5996	2016-06-10T00:00:00Z	ftp://ftp.ncbi.nlm.nih.gov/genomes/all/GCA/001/661/395/GCA_001661395.1_Hypbu1	ftp://ftp.ncbi.nlm.nih.gov/genomes/all/GCF/001/661/395/GCF_001661395.1_Hypbu1
Moesziomyces aphidis DSM 70725	Eukaryota;Fungi;Basidiomycetes	DSM 70725	SAMN02319046	PRJNA215967	GCA_000517465.1	Scaffold	17.9217	60.9		AWNI01	42	6011	2014-01-10T00:00:00Z	ftp://ftp.ncbi.nlm.nih.gov/genomes/all/GCA/000/517/465/GCA_000517465.1_PseuAph1.0
Blastocystis hominis	Eukaryota;Protists;Other Protists	Singapore isolate B (sub-type 7)	SAMEA2272370	PRJEA45923	GCA_000151665.1	Scaffold	18.8172	45.3		CABX01	54	6020	2010-07-02T00:00:00Z	ftp://ftp.ncbi.nlm.nih.gov/genomes/all/GCA/000/151/665/GCA_000151665.1_ASM15166v1	ftp://ftp.ncbi.nlm.nih.gov/genomes/all/GCF/000/151/665/GCF_000151665.1_ASM15166v1
Debaryomyces fabryi	Eukaryota;Fungi;Ascomycetes	CBS 789	SAMN03794732	PRJNA309725	GCA_001447935.2	Contig	11.6973	35.6		LMYN01	536	6025	2015-11-25T00:00:00Z	ftp://ftp.ncbi.nlm.nih.gov/genomes/all/GCA/001/447/935/GCA_001447935.2_debFab1.1	ftp://ftp.ncbi.nlm.nih.gov/genomes/all/GCF/001/447/935/GCF_001447935.2_debFab1.1
Candida albicans SC5314	Eukaryota;Fungi;Ascomycetes	SC5314	SAMN02953594	PRJNA10701	GCA_000182965.3	Chromosome	14.2827	33.4827	chromosome 1:NC_032089.1/CP017623.1; chromosome 2:NC_032090.1/CP017624.1; chromosome 3:NC_032091.1/CP017625.1; chromosome 4:NC_032092.1/CP017626.1; chromosome 5:NC_032093.1/CP017627.1; chromosome 6:NC_032094.1/CP017628.1; chromosome 7:NC_032095.1/CP017629.1; chromosome R:NC_032096.1/CP017630.1		8	6030	2016-10-12T00:00:00Z	ftp://ftp.ncbi.nlm.nih.gov/genomes/all/GCA/000/182/965/GCA_000182965.3_ASM18296v3	ftp://ftp.ncbi.nlm.nih.gov/genomes/all/GCF/000/182/965/GCF_000182965.3_ASM18296v3
Cyberlindnera jadinii NRRL Y-1542	Eukaryota;Fungi;Ascomycetes	NRRL Y-1542	SAMN02616005	PRJNA196024	GCA_001661405.1	Scaffold	13.0184	44.6		LTAD01	76	6032	2016-06-10T00:00:00Z	ftp://ftp.ncbi.nlm.nih.gov/genomes/all/GCA/001/661/405/GCA_001661405.1_Cybja1	ftp://ftp.ncbi.nlm.nih.gov/genomes/all/GCF/001/661/405/GCF_001661405.1_Cybja1
Helicosporidium sp. ATCC 50920	Eukaryota;Plants;Green Algae	ATCC 50920	SAMN02384563	PRJNA188927	GCA_000690575.1	Contig	12.3738	61.7		AYPS01	5666	6033	2014-05-13T00:00:00Z	ftp://ftp.ncbi.nlm.nih.gov/genomes/all/GCA/000/690/575/GCA_000690575.1_Helico_v1.0
Plasmodium yoelii	Eukaryota;Protists;Apicomplexans	17X	SAMEA1032065	PRJNA317465	GCA_900002385.2	Complete	23.0835	21.7373	chromosome 1:NC_036173.2/LM993655.2; chromosome 2:NC_036174.2/LM993656.2; chromosome 3:NC_036175.2/LM993657.2; chromosome 4:NC_036176.2/LM993658.2; chromosome 5:NC_036177.2/LM993659.2; chromosome 6:NC_036178.2/LM993660.2; chromosome 7:NC_036179.2/LM993661.2; chromosome 8:NC_036180.2/LM993662.2; chromosome 9:NC_036181.2/LM993663.2; chromosome 10:NC_036182.2/LM993664.2; chromosome 11:NC_036183.2/LM…		16	6039	2014-08-27T00:00:00Z	ftp://ftp.ncbi.nlm.nih.gov/genomes/all/GCA/900/002/385/GCA_900002385.2_GCA_900002385	ftp://ftp.ncbi.nlm.nih.gov/genomes/all/GCF/900/002/385/GCF_900002385.2_GCA_900002385
Eimeria maxima	Eukaryota;Protists;Apicomplexans	Weybridge	SAMEA3138822	PRJEB4864	GCA_000499605.1	Scaffold	45.9751	46.6		CBUY01	3564	6057	2013-10-30T00:00:00Z	ftp://ftp.ncbi.nlm.nih.gov/genomes/all/GCA/000/499/605/GCA_000499605.1_EMW001	ftp://ftp.ncbi.nlm.nih.gov/genomes/all/GCF/000/499/605/GCF_000499605.1_EMW001
Syncephalis pseudoplumigaleata	Eukaryota;Fungi;Other Fungi	Benny S71-1	SAMN09741936	PRJNA421590	GCA_003614755.1	Scaffold	16.2631	56		QUVV01	3315	6118	2018-10-04T00:00:00Z	ftp://ftp.ncbi.nlm.nih.gov/genomes/all/GCA/003/614/755/GCA_003614755.1_Synps1
Caulochytrium protostelioides	Eukaryota;Fungi;Other Fungi	ATCC 52028	SAMN08148457	PRJNA421608	GCA_003615045.1	Scaffold	21.7969	66.4		QAJV01	564	6168	2018-10-05T00:00:00Z	ftp://ftp.ncbi.nlm.nih.gov/genomes/all/GCA/003/615/045/GCA_003615045.1_Caupr1
Entamoeba nuttalli P19	Eukaryota;Protists;Other Protists	P19	SAMN00737870	PRJNA257309	GCA_000257125.1	Scaffold	14.4	25.1		AGBL01	5233	6187	2012-03-29T00:00:00Z	ftp://ftp.ncbi.nlm.nih.gov/genomes/all/GCA/000/257/125/GCA_000257125.1_ENU1_v1	ftp://ftp.ncbi.nlm.nih.gov/genomes/all/GCF/000/257/125/GCF_000257125.1_ENU1_v1
Hamiltosporidium tvaerminnensis	Eukaryota;Fungi;Other Fungi	IL-G-3	SAMN08098116	PRJNA419750	GCA_004325075.1	Contig	25.2027	26.1		PITK01	2738	6203	2019-03-05T00:00:00Z	ftp://ftp.ncbi.nlm.nih.gov/genomes/all/GCA/004/325/075/GCA_004325075.1_ILG3_v1
Cryptococcus cf. gattii	Eukaryota;Fungi;Basidiomycetes	MF34	SAMN09910472	PRJNA487802	GCA_009650685.1	Chromosome	17.8864	47.8787	chromosome 1:CM018860.1; chromosome 2:CM018861.1; chromosome 3:CM018862.1; chromosome 4:CM018863.1; chromosome 5:CM018864.1; chromosome 6:CM018865.1; chromosome 7:CM018866.1; chromosome 8:CM018867.1; chromosome 9:CM018868.1; chromosome 10:CM018869.1; chromosome 11:CM018870.1; chromosome 12:CM018871.1; chromosome 13:CM018872.1	VHDQ01	15	6207	2019-11-12T00:00:00Z	ftp://ftp.ncbi.nlm.nih.gov/genomes/all/GCA/009/650/685/GCA_009650685.1_Cryp_gatt_MF34
Plasmodium ovale	Eukaryota;Protists;Apicomplexans	PowCR01	SAMEA2394724	PRJEB14392	GCA_900090025.2	Chromosome	33.5296	29.3619	chromosome 1:LT594505.1; chromosome 2:LT594506.1; chromosome 3:LT594507.1; chromosome 4:LT594508.1; chromosome 5:LT594509.1; chromosome 6:LT594510.1; chromosome 7:LT594511.1; chromosome 8:LT594512.1; chromosome 9:LT594513.1; chromosome 10:LT594514.1; chromosome 11:LT594515.1; chromosome 12:LT594516.1; chromosome 13:LT594517.1; chromosome 14:LT594518.1; mitochondrion MIT:LT594520.1; apicoplast API…	FLRJ01	779	6228	2016-08-03T00:00:00Z	ftp://ftp.ncbi.nlm.nih.gov/genomes/all/GCA/900/090/025/GCA_900090025.2_PowCR01
Spironucleus salmonicida	Eukaryota;Protists;Other Protists		SAMN02303460	PRJNA60811	GCA_000497125.1	Scaffold	12.9546	33.4		AUWU01	233	6229	2013-11-15T00:00:00Z	ftp://ftp.ncbi.nlm.nih.gov/genomes/all/GCA/000/497/125/GCA_000497125.1_SSK3.0
Candida tropicalis MYA-3404	Eukaryota;Fungi;Ascomycetes	MYA-3404	SAMN02953608	PRJNA13675	GCA_000006335.3	Scaffold	14.6301	33.2		AAFN02	24	6254	2005-03-16T00:00:00Z	ftp://ftp.ncbi.nlm.nih.gov/genomes/all/GCA/000/006/335/GCA_000006335.3_ASM633v3	ftp://ftp.ncbi.nlm.nih.gov/genomes/all/GCF/000/006/335/GCF_000006335.3_ASM633v3
Debaryomyces hansenii CBS767	Eukaryota;Fungi;Ascomycetes	CBS767	SAMEA3138183	PRJNA13832	GCA_000006445.2	Chromosome	12.1819	36.3369	chromosome A:NC_006043.2/CR382133.2; chromosome B:NC_006044.2/CR382134.2; chromosome C:NC_006045.2/CR382135.2; chromosome D:NC_006046.2/CR382136.2; chromosome E:NC_006047.2/CR382137.2; chromosome F:NC_006048.2/CR382138.2; chromosome G:NC_006049.2/CR382139.2; mitochondrion MT:NC_010166.1/		8	6286	2004-07-03T00:00:00Z	ftp://ftp.ncbi.nlm.nih.gov/genomes/all/GCA/000/006/445/GCA_000006445.2_ASM644v2	ftp://ftp.ncbi.nlm.nih.gov/genomes/all/GCF/000/006/445/GCF_000006445.2_ASM644v2
Synchytrium microbalum	Eukaryota;Fungi;Other Fungi	JEL517	SAMN08987497	PRJNA576245	GCA_006535985.1	Scaffold	26.2442	43.7		QEAO01	169	6304	2019-07-01T00:00:00Z	ftp://ftp.ncbi.nlm.nih.gov/genomes/all/GCA/006/535/985/GCA_006535985.1_ASM653598v1	ftp://ftp.ncbi.nlm.nih.gov/genomes/all/GCF/006/535/985/GCF_006535985.1_ASM653598v1
Fonticula alba	Eukaryota;Protists;Other Protists	ATCC 38817	SAMN02741864	PRJNA262900	GCA_000388065.2	Scaffold	31.2965	64.3		AROH01	214	6309	2013-05-02T00:00:00Z	ftp://ftp.ncbi.nlm.nih.gov/genomes/all/GCA/000/388/065/GCA_000388065.2_Font_alba_ATCC_38817_V2	ftp://ftp.ncbi.nlm.nih.gov/genomes/all/GCF/000/388/065/GCF_000388065.1_Font_alba_ATCC_38817_V2
Rozella allomycis CSF55	Eukaryota;Fungi;Other Fungi	CSF55	SAMN01940551	PRJNA81749	GCA_000442015.1	Scaffold	11.8593	35		ATJD01	1059	6350	2013-07-29T00:00:00Z	ftp://ftp.ncbi.nlm.nih.gov/genomes/all/GCA/000/442/015/GCA_000442015.1_Rozella_k41_t100
Cryptococcus depauperatus CBS 7855	Eukaryota;Fungi;Basidiomycetes	CBS 7855	SAMN02086253	PRJNA200573	GCA_001720245.1	Scaffold	15.6563	44.7		AWGL01	41	6373	2016-09-06T00:00:00Z	ftp://ftp.ncbi.nlm.nih.gov/genomes/all/GCA/001/720/245/GCA_001720245.1_Filo_depa_CBS7855_V2
Gregarina niphandrodes	Eukaryota;Protists;Apicomplexans		SAMN01120375	PRJNA59799	GCA_000223845.4	Scaffold	14.0091	53.5		AFNH02	469	6375	2011-06-27T00:00:00Z	ftp://ftp.ncbi.nlm.nih.gov/genomes/all/GCA/000/223/845/GCA_000223845.4_GNI3	ftp://ftp.ncbi.nlm.nih.gov/genomes/all/GCF/000/223/845/GCF_000223845.1_GNI3
Phaffia rhodozyma	Eukaryota;Fungi;Basidiomycetes		SAMEA2690405	PRJEB6925	GCA_001007165.2	Contig	19.5195	47.3			266	6380	2015-05-09T23:15:00Z	ftp://ftp.ncbi.nlm.nih.gov/genomes/all/GCA/001/007/165/GCA_001007165.2_Xden1
Phytomonas sp. isolate EM1	Eukaryota;Protists;Kinetoplasts	EM1	SAMEA3138948	PRJEB1535	GCA_000582765.1	Scaffold	17.7809	48		CAVQ01	138	6381	2014-02-12T00:00:00Z	ftp://ftp.ncbi.nlm.nih.gov/genomes/all/GCA/000/582/765/GCA_000582765.1_AKH_PRJEB1535_v1
Babjeviella inositovora NRRL Y-12698	Eukaryota;Fungi;Ascomycetes	NRRL Y-12698	SAMN00794393	PRJNA207852	GCA_001661335.1	Scaffold	15.221	48.1		LWKO01	49	6398	2016-06-10T00:00:00Z	ftp://ftp.ncbi.nlm.nih.gov/genomes/all/GCA/001/661/335/GCA_001661335.1_Babin1	ftp://ftp.ncbi.nlm.nih.gov/genomes/all/GCF/001/661/335/GCF_001661335.1_Babin1
Wickerhamomyces anomalus NRRL Y-366-8	Eukaryota;Fungi;Ascomycetes	NRRL Y-366-8	SAMN00138384	PRJNA60493	GCA_001661255.1	Scaffold	14.1456	35		LWUN01	46	6421	2016-06-10T00:00:00Z	ftp://ftp.ncbi.nlm.nih.gov/genomes/all/GCA/001/661/255/GCA_001661255.1_Wican1	ftp://ftp.ncbi.nlm.nih.gov/genomes/all/GCF/001/661/255/GCF_001661255.1_Wican1
Rhodotorula sp. CCFEE 5036	Eukaryota;Fungi;Basidiomycetes	CCFEE 5036	SAMN06285187	PRJNA342238	GCA_005059875.1	Scaffold	19.0726	60.5		MXAQ01	155	6434	2019-05-02T00:00:00Z	ftp://ftp.ncbi.nlm.nih.gov/genomes/all/GCA/005/059/875/GCA_005059875.1_ASM505987v1
Ascosphaera apis ARSEF 7405	Eukaryota;Fungi;Ascomycetes	ARSEF 7405	SAMN04908326	PRJNA72725	GCA_001636715.1	Scaffold	20.3131	47		AZGZ01	82	6442	2016-05-02T00:00:00Z	ftp://ftp.ncbi.nlm.nih.gov/genomes/all/GCA/001/636/715/GCA_001636715.1_AAP_1.0
Phytomonas sp. isolate Hart1	Eukaryota;Protists;Kinetoplasts	Hart1	SAMEA3146253	PRJEB1539	GCA_000982615.1	Scaffold	18.1292	46.2		CAVR02	84	6451	2014-03-11T00:00:00Z	ftp://ftp.ncbi.nlm.nih.gov/genomes/all/GCA/000/982/615/GCA_000982615.1_AKI_PRJEB1539_v1
Yarrowia lipolytica CLIB122	Eukaryota;Fungi;Ascomycetes	CLIB122	SAMEA3138171	PRJNA13837	GCA_000002525.1	Chromosome	20.5509	48.9801	chromosome A:NC_006067.1/CR382127.1; chromosome B:NC_006068.1/CR382128.1; chromosome C:NC_006069.1/CR382129.1; chromosome D:NC_006070.1/CR382130.1; chromosome E:NC_006071.1/CR382131.1; chromosome F:NC_006072.1/CR382132.1; mitochondrion MT:NC_002659.1/		7	6472	2004-07-02T23:11:00Z	ftp://ftp.ncbi.nlm.nih.gov/genomes/all/GCA/000/002/525/GCA_000002525.1_ASM252v1	ftp://ftp.ncbi.nlm.nih.gov/genomes/all/GCF/000/002/525/GCF_000002525.2_ASM252v1
Saprochaete ingens	Eukaryota;Fungi;Ascomycetes		SAMEA5939090	PRJEB33997	GCA_902498895.1	Contig	21.1892	36.8		CABVLU01	6	6475	2019-09-19T00:00:00Z	ftp://ftp.ncbi.nlm.nih.gov/genomes/all/GCA/902/498/895/GCA_902498895.1_sapIngB	ftp://ftp.ncbi.nlm.nih.gov/genomes/all/GCF/902/498/895/GCF_902498895.1_sapIngB
Erysiphe necator	Eukaryota;Fungi;Ascomycetes	c	SAMN02803834	PRJNA247407	GCA_000798715.1	Scaffold	52.5051	39		JNVN01	5935	6484	2014-12-08T00:00:00Z	ftp://ftp.ncbi.nlm.nih.gov/genomes/all/GCA/000/798/715/GCA_000798715.1_ASM79871v1
Cryptococcus gattii VGII 2001/935-1	Eukaryota;Fungi;Basidiomycetes	2001/935-1	SAMN02146424	PRJNA203282	GCA_000835815.1	Scaffold	17.5667	47.9		AVEX01	24	6495	2015-02-10T00:00:00Z	ftp://ftp.ncbi.nlm.nih.gov/genomes/all/GCA/000/835/815/GCA_000835815.1_Cryp_gatt_2001_935-1_V1
Giardia lamblia ATCC 50803	Eukaryota;Protists;Other Protists	WB C6	SAMN02952905	PRJNA1439	GCA_000002435.1	Scaffold	11.2136	49.2		AACB02	92	6502	2003-03-26T00:00:00Z	ftp://ftp.ncbi.nlm.nih.gov/genomes/all/GCA/000/002/435/GCA_000002435.1_GL2	ftp://ftp.ncbi.nlm.nih.gov/genomes/all/GCF/000/002/435/GCF_000002435.1_GL2
Smittium simulii	Eukaryota;Fungi;Other Fungi	SWE-8-4	SAMN05412451	PRJNA329411	GCA_003086735.1	Scaffold	43.8966	26.4		MBFR01	1130	6519	2018-05-03T00:00:00Z	ftp://ftp.ncbi.nlm.nih.gov/genomes/all/GCA/003/086/735/GCA_003086735.1_ASM308673v1
Golovinomyces cichoracearum	Eukaryota;Fungi;Ascomycetes	UMSG1	SAMN05414051	PRJNA329524	GCA_003611235.1	Scaffold	65.8869	40.1		MCBS01	25079	6532	2018-10-03T00:00:00Z	ftp://ftp.ncbi.nlm.nih.gov/genomes/all/GCA/003/611/235/GCA_003611235.1_ASM361123v1
Powellomyces hirtus	Eukaryota;Fungi;Other Fungi	CBS 809.83	SAMN08987381	PRJNA453744	GCA_006536005.1	Scaffold	26.2387	51.4		QEAQ01	482	6536	2019-07-01T00:00:00Z	ftp://ftp.ncbi.nlm.nih.gov/genomes/all/GCA/006/536/005/GCA_006536005.1_ASM653600v1
Blastocystis sp. ATCC 50177/Nand II	Eukaryota;Protists;Other Protists	NandII	SAMN04386717	PRJNA308101	GCA_001651215.1	Scaffold	16.4683	53		LXWW01	580	6544	2016-05-24T00:00:00Z	ftp://ftp.ncbi.nlm.nih.gov/genomes/all/GCA/001/651/215/GCA_001651215.1_ASM165121v1
Cryptococcus gattii WM276	Eukaryota;Fungi;Basidiomycetes	WM276	SAMN03081419	PRJNA13692	GCA_000185945.1	Chromosome	18.3748	47.8782	chromosome A:NC_014938.1/CP000286.1; chromosome B:NC_014939.1/CP000287.1; chromosome C:NC_014940.1/CP000288.1; chromosome D:NC_014941.1/CP000289.1; chromosome E:NC_014942.1/CP000290.1; chromosome F:NC_014943.1/CP000291.1; chromosome G:NC_014944.1/CP000292.1; chromosome H:NC_014945.1/CP000293.1; chromosome I:NC_014946.1/CP000294.1; chromosome J:NC_014947.1/CP000295.1; chromosome K:NC_014948.1/CP00…		14	6561	2011-01-12T00:00:00Z	ftp://ftp.ncbi.nlm.nih.gov/genomes/all/GCA/000/185/945/GCA_000185945.1_ASM18594v1	ftp://ftp.ncbi.nlm.nih.gov/genomes/all/GCF/000/185/945/GCF_000185945.1_ASM18594v1
Cryptococcus gattii CA1873	Eukaryota;Fungi;Basidiomycetes	CA1873	SAMN01932848	PRJNA191333	GCA_000855695.1	Scaffold	17.4383	48		ASCQ01	33	6634	2015-02-10T00:00:00Z	ftp://ftp.ncbi.nlm.nih.gov/genomes/all/GCA/000/855/695/GCA_000855695.1_Cryp_gatt_CA1873_V1
Metschnikowia sp. JCM 33374	Eukaryota;Fungi;Ascomycetes	JCM 33374	SAMD00156119	PRJDB7861	GCA_005406065.1	Contig	20.1148	43.4		BIMT01	165	6658	2019-04-17T00:00:00Z	ftp://ftp.ncbi.nlm.nih.gov/genomes/all/GCA/005/406/065/GCA_005406065.1_Metsp_1.0
Rhodotorula sp. JG-1b	Eukaryota;Fungi;Basidiomycetes	JG-1b	SAMN02866419	PRJNA195770	GCA_001541205.1	Scaffold	19.3934	60.6		LQXB01	156	6681	2016-01-26T00:00:00Z	ftp://ftp.ncbi.nlm.nih.gov/genomes/all/GCA/001/541/205/GCA_001541205.1_Rhosp1
Pseudomicrostroma glucosiphilum	Eukaryota;Fungi;Basidiomycetes	MCA 4718	SAMN05428992	PRJNA479901	GCA_003144135.1	Scaffold	17.1843	56.3		MCHA01	30	6681	2018-05-21T00:00:00Z	ftp://ftp.ncbi.nlm.nih.gov/genomes/all/GCA/003/144/135/GCA_003144135.1_Rhodsp1	ftp://ftp.ncbi.nlm.nih.gov/genomes/all/GCF/003/144/135/GCF_003144135.1_Rhodsp1
Sporisorium reilianum f. sp. reilianum	Eukaryota;Fungi;Basidiomycetes	SRS1_H2-8	SAMEA79720168	PRJEB19311	GCA_900162835.1	Chromosome	18.5226	59.467	chromosome I:LT795054.1; chromosome II:LT795055.1; chromosome III:LT795056.1; chromosome IV:LT795057.1; chromosome V:LT795058.1; chromosome VI:LT795059.1; chromosome VII:LT795060.1; chromosome VIII:LT795061.1; chromosome IX:LT795062.1; chromosome X:LT795063.1; chromosome XI:LT795064.1; chromosome XII:LT795065.1; chromosome XIII:LT795066.1; chromosome XIV:LT795067.1; chromosome XV:LT795068.1; chro…		23	6682	2018-02-08T00:00:00Z	ftp://ftp.ncbi.nlm.nih.gov/genomes/all/GCA/900/162/835/GCA_900162835.1_version_2
Cryptococcus gattii VGIV IND107	Eukaryota;Fungi;Basidiomycetes	IND107	SAMN01932842	PRJNA191327	GCA_000835755.1	Scaffold	17.6494	48		ATAM01	34	6696	2015-02-10T00:00:00Z	ftp://ftp.ncbi.nlm.nih.gov/genomes/all/GCA/000/835/755/GCA_000835755.1_Cryp_gatt_IND107_V2
Wickerhamomyces ciferrii	Eukaryota;Fungi;Ascomycetes	NRRL Y-1031 F-60-10	SAMEA2272793	PRJNA248426	GCA_000313485.1	Contig	15.9012	30.4		CAIF01	364	6702	2012-09-13T00:00:00Z	ftp://ftp.ncbi.nlm.nih.gov/genomes/all/GCA/000/313/485/GCA_000313485.1_ASM31348v1	ftp://ftp.ncbi.nlm.nih.gov/genomes/all/GCF/000/313/485/GCF_000313485.1_ASM31348v1
Chaetothyriales sp. CBS 134916	Eukaryota;Fungi;Ascomycetes	CBS 134916	SAMN09487415	PRJNA482740	GCA_003709845.1	Scaffold	26.4209	50.5		QQXO01	1226	6703	2018-11-02T00:00:00Z	ftp://ftp.ncbi.nlm.nih.gov/genomes/all/GCA/003/709/845/GCA_003709845.1_ASM370984v1
Protomyces lactucaedebilis	Eukaryota;Fungi;Ascomycetes	12-1054	SAMN05421899	PRJNA330697	GCA_002105105.1	Contig	12.9288	51.2		MCFI01	44	6725	2017-04-20T00:00:00Z	ftp://ftp.ncbi.nlm.nih.gov/genomes/all/GCA/002/105/105/GCA_002105105.1_Prola1
Moesziomyces antarcticus	Eukaryota;Fungi;Basidiomycetes	JCM 10317	SAMD00018595	PRJNA302316	GCA_000747765.1	Scaffold	18.112	60.9		BBIZ01	197	6766	2014-08-07T00:00:00Z	ftp://ftp.ncbi.nlm.nih.gov/genomes/all/GCA/000/747/765/GCA_000747765.1_ASM74776v1	ftp://ftp.ncbi.nlm.nih.gov/genomes/all/GCF/000/747/765/GCF_000747765.1_ASM74776v1
Ustilago maydis 521	Eukaryota;Fungi;Basidiomycetes	521	SAMN02900459	PRJNA1446	GCA_000328475.2	Chromosome	19.6644	54.0121	chromosome 1:NC_026478.1/CM003140.1; chromosome 2:NC_026479.1/CM003141.1; chromosome 3:NC_026480.1/CM003142.1; chromosome 4:NC_026481.1/CM003143.1; chromosome 5:NC_026482.1/CM003144.1; chromosome 6:NC_026483.1/CM003145.1; chromosome 7:NC_026484.1/CM003146.1; chromosome 8:NC_026485.1/CM003147.1; chromosome 9:NC_026486.1/CM003148.1; chromosome 10:NC_026487.1/CM003149.1; chromosome 11:NC_026488.1/CM…	AACP02	27	6782	2003-07-29T00:00:00Z	ftp://ftp.ncbi.nlm.nih.gov/genomes/all/GCA/000/328/475/GCA_000328475.2_Umaydis521_2.0	ftp://ftp.ncbi.nlm.nih.gov/genomes/all/GCF/000/328/475/GCF_000328475.2_Umaydis521_2.0
Ascoidea rubescens DSM 1968	Eukaryota;Fungi;Ascomycetes	DSM 1968	SAMN02746076	PRJNA207865	GCA_001661345.1	Scaffold	17.504	32.9		LYBR01	63	6787	2016-06-10T00:00:00Z	ftp://ftp.ncbi.nlm.nih.gov/genomes/all/GCA/001/661/345/GCA_001661345.1_Ascru1	ftp://ftp.ncbi.nlm.nih.gov/genomes/all/GCF/001/661/345/GCF_001661345.1_Ascru1
Tilletiaria anomala UBC 951	Eukaryota;Fungi;Basidiomycetes	UBC 951	SAMN00794506	PRJNA196019	GCA_000711695.1	Contig	18.704	56		JMSN01	289	6808	2014-05-23T00:00:00Z	ftp://ftp.ncbi.nlm.nih.gov/genomes/all/GCA/000/711/695/GCA_000711695.1_Tilletiaria_anomala_UBC_951_v1.0	ftp://ftp.ncbi.nlm.nih.gov/genomes/all/GCF/000/711/695/GCF_000711695.1_Tilletiaria_anomala_UBC_951_v1.0
Oidium neolycopersici	Eukaryota;Fungi;Ascomycetes	UMSG2	SAMN05414134	PRJNA329529	GCA_003610855.1	Scaffold	41.9833	38.2		MCFK01	10900	6851	2018-10-03T00:00:00Z	ftp://ftp.ncbi.nlm.nih.gov/genomes/all/GCA/003/610/855/GCA_003610855.1_ASM361085v1
Thamnocephalis sphaerospora	Eukaryota;Fungi;Other Fungi	RSA 1356	SAMN09741940	PRJNA421763	GCA_003614735.1	Scaffold	18.2038	56		QUVU01	1385	6857	2018-10-04T00:00:00Z	ftp://ftp.ncbi.nlm.nih.gov/genomes/all/GCA/003/614/735/GCA_003614735.1_Thasp1
Mixia osmundae IAM 14324	Eukaryota;Fungi;Basidiomycetes	IAM 14324	SAMN02863149	PRJNA205560	GCA_000708205.1	Scaffold	13.6345	55.5		AYOQ01	156	6858	2014-06-16T00:00:00Z	ftp://ftp.ncbi.nlm.nih.gov/genomes/all/GCA/000/708/205/GCA_000708205.1_Mixia_osmundae_v1.0	ftp://ftp.ncbi.nlm.nih.gov/genomes/all/GCF/000/708/205/GCF_000708205.1_Mixia_osmundae_v1.0
Jaminaea rosea	Eukaryota;Fungi;Basidiomycetes	MCA 5214	SAMN05446219	PRJNA479904	GCA_003144245.1	Scaffold	16.6156	59.4		MCHB01	21	6858	2018-05-21T00:00:00Z	ftp://ftp.ncbi.nlm.nih.gov/genomes/all/GCA/003/144/245/GCA_003144245.1_Jamsp1	ftp://ftp.ncbi.nlm.nih.gov/genomes/all/GCF/003/144/245/GCF_003144245.1_Jamsp1
Erysiphe pulchra	Eukaryota;Fungi;Ascomycetes	Cflorida	SAMN07767647	PRJNA413808	GCA_002918395.1	Scaffold	63.5096	38.5		PEDP01	19434	6859	2018-02-06T00:00:00Z	ftp://ftp.ncbi.nlm.nih.gov/genomes/all/GCA/002/918/395/GCA_002918395.1_ASM291839v1
Cryptococcus neoformans var. neoformans JEC21	Eukaryota;Fungi;Basidiomycetes	JEC21	SAMN03081418	PRJNA13856	GCA_000091045.1	Chromosome	19.0519	48.5368	chromosome 1:NC_006670.1/AE017341.1; chromosome 2:NC_006684.1/AE017342.1; chromosome 3:NC_006685.1/AE017343.1; chromosome 4:NC_006686.1/AE017344.1; chromosome 5:NC_006687.1/AE017345.1; chromosome 6:NC_006691.1/AE017346.1; chromosome 7:NC_006692.1/AE017347.1; chromosome 8:NC_006693.1/AE017348.1; chromosome 9:NC_006694.1/AE017349.1; chromosome 10:NC_006679.1/AE017350.1; chromosome 11:NC_006680.1/AE…		14	6863	2005-01-07T00:00:00Z	ftp://ftp.ncbi.nlm.nih.gov/genomes/all/GCA/000/091/045/GCA_000091045.1_ASM9104v1	ftp://ftp.ncbi.nlm.nih.gov/genomes/all/GCF/000/091/045/GCF_000091045.1_ASM9104v1
Eimeria acervulina	Eukaryota;Protists;Apicomplexans	Houghton	SAMEA3138813	PRJEB4832	GCA_000499425.1	Scaffold	45.8306	48.3		CBUS01	3415	6867	2013-10-30T00:00:00Z	ftp://ftp.ncbi.nlm.nih.gov/genomes/all/GCA/000/499/425/GCA_000499425.1_EAH001	ftp://ftp.ncbi.nlm.nih.gov/genomes/all/GCF/000/499/425/GCF_000499425.1_EAH001
Anthracocystis flocculosa PF-1	Eukaryota;Fungi;Basidiomycetes	PF-1	SAMN02981510	PRJNA245148	GCA_000417875.1	Scaffold	23.3054	65		AOUS01	39	6877	2013-06-27T00:00:00Z	ftp://ftp.ncbi.nlm.nih.gov/genomes/all/GCA/000/417/875/GCA_000417875.1_Pflocc_1.0	ftp://ftp.ncbi.nlm.nih.gov/genomes/all/GCF/000/417/875/GCF_000417875.1_Pflocc_1.0
Trichomonascus ciferrii	Eukaryota;Fungi;Ascomycetes	CBS 4856	SAMN11490866	PRJNA629604	GCA_008704605.1	Scaffold	20.5342	47.4		SWFS01	583	6903	2019-09-26T00:00:00Z	ftp://ftp.ncbi.nlm.nih.gov/genomes/all/GCA/008/704/605/GCA_008704605.1_ASM870460v1
Phaeomoniella chlamydospora	Eukaryota;Fungi;Ascomycetes	UCRPC4	SAMN03077702	PRJNA261774	GCA_001006345.1	Scaffold	27.5134	47		LCWF01	702	6907	2015-05-13T00:00:00Z	ftp://ftp.ncbi.nlm.nih.gov/genomes/all/GCA/001/006/345/GCA_001006345.1_UCRPA7V1.0
Neospora caninum Liverpool	Eukaryota;Protists;Apicomplexans	Liverpool	SAMEA2272006	PRJEA37771	GCA_000208865.2	Chromosome	57.5474	54.8511	chromosome Ia:NC_018385.1/FR823380.1; chromosome Ib:NC_018386.1/FR823381.1; chromosome II:NC_018387.1/FR823382.1; chromosome III:NC_018388.1/FR823383.1; chromosome IV:NC_018389.1/FR823384.1; chromosome V:NC_018391.1/FR823386.1; chromosome VI:NC_018392.1/FR823387.1; chromosome VIIa:NC_018393.1/FR823388.1; chromosome VIIb:NC_018394.1/FR823389.1; chromosome VIII:NC_018395.1/FR823390.1; chromosome IX…		14	6934	2011-03-02T00:00:00Z	ftp://ftp.ncbi.nlm.nih.gov/genomes/all/GCA/000/208/865/GCA_000208865.2_ASM20886v2	ftp://ftp.ncbi.nlm.nih.gov/genomes/all/GCF/000/208/865/GCF_000208865.1_ASM20886v2
Metschnikowia persimmonesis	Eukaryota;Fungi;Ascomycetes	KIOM G15050	SAMN14558164	PRJNA623702	GCA_014905795.1	Contig	16.4736	45.8		JACBPP01	16	6939	2020-10-21T00:00:00Z	ftp://ftp.ncbi.nlm.nih.gov/genomes/all/GCA/014/905/795/GCA_014905795.1_ASM1490579v1
Ophiocordyceps camponoti-saundersi (nom. inval.)	Eukaryota;Fungi;Ascomycetes	BCC 79314	SAMN07662932	PRJNA407765	GCA_003339415.1	Scaffold	49.2653	40		PDHQ01	1700	6946	2018-07-24T00:00:00Z	ftp://ftp.ncbi.nlm.nih.gov/genomes/all/GCA/003/339/415/GCA_003339415.1_ASM333941v1
Scenedesmus sp. PABB004	Eukaryota;Plants;Green Algae	PABB004	SAMN15103613	PRJNA637367	GCA_014905635.1	Chromosome	39.974	78.3731	chromosome 1:CM026547.1; chromosome 2:CM026548.1; mitochondrion MT:CM026549.1	JABVCE01	80	6947	2020-10-22T00:00:00Z	ftp://ftp.ncbi.nlm.nih.gov/genomes/all/GCA/014/905/635/GCA_014905635.1_UMN_S.PABB004_v1
Yamadazyma tenuis ATCC 10573	Eukaryota;Fungi;Ascomycetes	ATCC 10573	SAMN00715317	PRJNA33673	GCA_000223465.1	Scaffold	10.747	43		AEIM01	25	6985	2011-08-16T00:00:00Z	ftp://ftp.ncbi.nlm.nih.gov/genomes/all/GCA/000/223/465/GCA_000223465.1_Candida_tenuis_v1.0	ftp://ftp.ncbi.nlm.nih.gov/genomes/all/GCF/000/223/465/GCF_000223465.1_Candida_tenuis_v1.0
Tilletiopsis washingtonensis	Eukaryota;Fungi;Basidiomycetes	MCA 4186	SAMN05503900	PRJNA480019	GCA_003144115.1	Scaffold	18.7619	67.4		MKCN01	38	7007	2018-05-21T00:00:00Z	ftp://ftp.ncbi.nlm.nih.gov/genomes/all/GCA/003/144/115/GCA_003144115.1_Tilwa1	ftp://ftp.ncbi.nlm.nih.gov/genomes/all/GCF/003/144/115/GCF_003144115.1_Tilwa1
Rhodotorula taiwanensis	Eukaryota;Fungi;Basidiomycetes	MD1149	SAMN05969161	PRJNA352283	GCA_002922495.1	Scaffold	19.6067	61.6		PJQD01	181	7014	2018-02-07T00:00:00Z	ftp://ftp.ncbi.nlm.nih.gov/genomes/all/GCA/002/922/495/GCA_002922495.1_ASM292249v1
Auxenochlorella protothecoides	Eukaryota;Plants;Green Algae	710	SAMN02433493	PRJNA182710	GCA_000733215.1	Scaffold	22.9246	62.8		APJO01	374	7014	2014-07-23T00:00:00Z	ftp://ftp.ncbi.nlm.nih.gov/genomes/all/GCA/000/733/215/GCA_000733215.1_ASM73321v1	ftp://ftp.ncbi.nlm.nih.gov/genomes/all/GCF/000/733/215/GCF_000733215.1_ASM73321v1
Arthroderma uncinatum	Eukaryota;Fungi;Ascomycetes	CBS 119779	SAMN13175249	PRJNA625764	GCA_011692745.1	Contig	23.5633	48.7		JAACJD01	5	7016	2020-03-24T00:00:00Z	ftp://ftp.ncbi.nlm.nih.gov/genomes/all/GCA/011/692/745/GCA_011692745.1_ASM1169274v1	ftp://ftp.ncbi.nlm.nih.gov/genomes/all/GCF/011/692/745/GCF_011692745.1_ASM1169274v1
Saitoella complicata NRRL Y-17804	Eukaryota;Fungi;Ascomycetes	NRRL Y-17804	SAMN00760712	PRJNA62119	GCA_001661265.1	Scaffold	14.1362	52.6		AEUO01	35	7023	2016-06-10T00:00:00Z	ftp://ftp.ncbi.nlm.nih.gov/genomes/all/GCA/001/661/265/GCA_001661265.1_Saico1	ftp://ftp.ncbi.nlm.nih.gov/genomes/all/GCF/001/661/265/GCF_001661265.1_Saico1
Trichophyton violaceum	Eukaryota;Fungi;Ascomycetes	CMCC(F)T3l	SAMN03952792	PRJNA291786	GCA_001651435.1	Scaffold	23.3671	47		LHPN01	261	7037	2016-05-19T00:00:00Z	ftp://ftp.ncbi.nlm.nih.gov/genomes/all/GCA/001/651/435/GCA_001651435.1_CMCC_F_T3l
Ophiocordyceps camponoti-leonardi (nom. inval.)	Eukaryota;Fungi;Ascomycetes	BCC 80369	SAMN07662903	PRJNA407765	GCA_003339455.1	Scaffold	37.91	45.9		PDHP01	531	7046	2018-07-24T00:00:00Z	ftp://ftp.ncbi.nlm.nih.gov/genomes/all/GCA/003/339/455/GCA_003339455.1_ASM333945v1
Testicularia cyperi	Eukaryota;Fungi;Basidiomycetes	MCA 3645	SAMN05446087	PRJNA330884	GCA_003144125.1	Scaffold	20.779	56.3		MCOH01	95	7069	2018-05-21T00:00:00Z	ftp://ftp.ncbi.nlm.nih.gov/genomes/all/GCA/003/144/125/GCA_003144125.1_Tescy1
Scheffersomyces stipitis CBS 6054	Eukaryota;Fungi;Ascomycetes	CBS 6054	SAMN02746101	PRJNA16843	GCA_000209165.1	Chromosome	15.4412	41.162	chromosome 1:NC_009068.1/CM000437.1; chromosome 2:NC_009042.1/CP000496.1; chromosome 3:NC_009043.1/CP000497.1; chromosome 4:NC_009044.1/CP000498.1; chromosome 5:NC_009045.1/CP000499.1; chromosome 6:NC_009046.1/CP000500.1; chromosome 7:NC_009047.1/CP000501.1; chromosome 8:NC_009048.1/CP000502.1	AAVQ01	8	7094	2007-02-23T00:00:00Z	ftp://ftp.ncbi.nlm.nih.gov/genomes/all/GCA/000/209/165/GCA_000209165.1_ASM20916v1	ftp://ftp.ncbi.nlm.nih.gov/genomes/all/GCF/000/209/165/GCF_000209165.1_ASM20916v1
Smittium megazygosporum	Eukaryota;Fungi;Other Fungi	SC-DP-2	SAMN05412450	PRJNA329411	GCA_003086715.1	Scaffold	43.532	29.4		MBFS01	3927	7132	2018-05-03T00:00:00Z	ftp://ftp.ncbi.nlm.nih.gov/genomes/all/GCA/003/086/715/GCA_003086715.1_ASM308671v1
Penicillium decumbens	Eukaryota;Fungi;Ascomycetes	IBT 11843	SAMN05200881	PRJNA395479	GCA_002072245.1	Scaffold	23.9408	50.2		MDYL01	403	7149	2017-03-24T00:00:00Z	ftp://ftp.ncbi.nlm.nih.gov/genomes/all/GCA/002/072/245/GCA_002072245.1_ASM207224v1
Chaetomium thermophilum var. thermophilum DSM 1495	Eukaryota;Fungi;Ascomycetes	DSM 1495	SAMN02981263	PRJNA47065	GCA_000221225.1	Scaffold	28.3228	52.6		ADUW01	21	7164	2011-07-19T00:00:00Z	ftp://ftp.ncbi.nlm.nih.gov/genomes/all/GCA/000/221/225/GCA_000221225.1_CTHT_3.0	ftp://ftp.ncbi.nlm.nih.gov/genomes/all/GCF/000/221/225/GCF_000221225.1_CTHT_3.0
Galdieria sulphuraria	Eukaryota;Other;Other	074W	SAMN00011278	PRJNA13023	GCA_000341285.1	Scaffold	13.712	37.9		ADNM02	433	7174	2013-01-08T00:00:00Z	ftp://ftp.ncbi.nlm.nih.gov/genomes/all/GCA/000/341/285/GCA_000341285.1_ASM34128v1	ftp://ftp.ncbi.nlm.nih.gov/genomes/all/GCF/000/341/285/GCF_000341285.1_ASM34128v1
Elaphomyces granulatus	Eukaryota;Fungi;Ascomycetes	OSC145934	SAMN02796050	PRJNA248240	GCA_002240705.1	Scaffold	54.1536	45.6		NPHW01	8670	7178	2017-08-04T00:00:00Z	ftp://ftp.ncbi.nlm.nih.gov/genomes/all/GCA/002/240/705/GCA_002240705.1_PX439
Rhodotorula graminis WP1	Eukaryota;Fungi;Basidiomycetes	WP1	SAMN00138171	PRJNA32711	GCA_001329695.1	Scaffold	21.014	67.5		JTAO01	26	7225	2015-10-14T00:00:00Z	ftp://ftp.ncbi.nlm.nih.gov/genomes/all/GCA/001/329/695/GCA_001329695.1_Rhoba1_1	ftp://ftp.ncbi.nlm.nih.gov/genomes/all/GCF/001/329/695/GCF_001329695.1_Rhoba1_1
Coccidioides posadasii C735 delta SOWgp	Eukaryota;Fungi;Ascomycetes	C735 delta SOWgp	SAMN02953748	PRJNA9616	GCA_000151335.1	Contig	27.0134	46.6		ACFW01	55	7227	2009-06-17T00:00:00Z	ftp://ftp.ncbi.nlm.nih.gov/genomes/all/GCA/000/151/335/GCA_000151335.1_JCVI-cpa1-1.0	ftp://ftp.ncbi.nlm.nih.gov/genomes/all/GCF/000/151/335/GCF_000151335.2_JCVI-cpa1-1.0
Ustilago bromivora	Eukaryota;Fungi;Basidiomycetes	UB2112	SAMEA3928733	PRJEB7751	GCA_900080155.1	Complete	20.625	52.2675	chromosome I:LT558117.1; chromosome II:LT558118.1; chromosome III:LT558119.1; chromosome IV:LT558120.1; chromosome V:LT558121.1; chromosome VI:LT558122.1; chromosome VII:LT558123.1; chromosome VIII:LT558124.1; chromosome IX:LT558125.1; chromosome X:LT558126.1; chromosome XI:LT558127.1; chromosome XII:LT558128.1; chromosome XIII:LT558129.1; chromosome XIV:LT558130.1; chromosome XV:LT558131.1; chro…		24	7227	2016-11-03T00:00:00Z	ftp://ftp.ncbi.nlm.nih.gov/genomes/all/GCA/900/080/155/GCA_900080155.1_UBRO_v3
Colletotrichum tanaceti	Eukaryota;Fungi;Ascomycetes	BRIP57314	SAMN08130444	PRJNA421029	GCA_005350895.1	Scaffold	57.9125	49.2		PJEX01	5242	7271	2019-05-14T00:00:00Z	ftp://ftp.ncbi.nlm.nih.gov/genomes/all/GCA/005/350/895/GCA_005350895.1_ASM535089v1
Furculomyces boomerangus	Eukaryota;Fungi;Other Fungi	AUS-77-4	SAMN05412446	PRJNA329411	GCA_003086725.1	Scaffold	28.123	31.7		MBFT01	1312	7338	2018-05-03T00:00:00Z	ftp://ftp.ncbi.nlm.nih.gov/genomes/all/GCA/003/086/725/GCA_003086725.1_ASM308672v1
Coemansia reversa NRRL 1564	Eukaryota;Fungi;Other Fungi	NRRL 1564	SAMN00631612	PRJNA68631	GCA_002705745.1	Scaffold	21.8379	45.4		JZJC01	346	7341	2017-10-23T00:00:00Z	ftp://ftp.ncbi.nlm.nih.gov/genomes/all/GCA/002/705/745/GCA_002705745.1_Coere1
Dimargaris cristalligena	Eukaryota;Fungi;Other Fungi	RSA 468	SAMN05877899	PRJNA346215	GCA_003614675.1	Scaffold	30.6548	48.1		QRFA01	2220	7384	2018-10-04T00:00:00Z	ftp://ftp.ncbi.nlm.nih.gov/genomes/all/GCA/003/614/675/GCA_003614675.1_DimcrSC1
Smittium angustum	Eukaryota;Fungi;Other Fungi	AUS-126-30	SAMN05412443	PRJNA329411	GCA_003097675.1	Scaffold	28.0454	31.8		MBFU01	1283	7385	2018-05-08T00:00:00Z	ftp://ftp.ncbi.nlm.nih.gov/genomes/all/GCA/003/097/675/GCA_003097675.1_ASM309767v1
Kockovaella imperatae	Eukaryota;Fungi;Basidiomycetes	NRRL Y-17943	SAMN05445367	PRJNA396742	GCA_002102565.1	Contig	17.4657	52.2		NBSH01	38	7392	2017-04-20T00:00:00Z	ftp://ftp.ncbi.nlm.nih.gov/genomes/all/GCA/002/102/565/GCA_002102565.1_Kocim1	ftp://ftp.ncbi.nlm.nih.gov/genomes/all/GCF/002/102/565/GCF_002102565.1_Kocim1
Kwoniella shandongensis	Eukaryota;Fungi;Basidiomycetes	CBS 12478	SAMN07457167	PRJNA602435	GCA_008629635.1	Scaffold	21.2976	49.8		NQVO01	132	7423	2019-09-20T00:00:00Z	ftp://ftp.ncbi.nlm.nih.gov/genomes/all/GCA/008/629/635/GCA_008629635.1_Kwon_shan_CBS_12478_V1	ftp://ftp.ncbi.nlm.nih.gov/genomes/all/GCF/008/629/635/GCF_008629635.1_Kwon_shan_CBS_12478_V1
Meira miltonrushii	Eukaryota;Fungi;Basidiomycetes	MCA 3882	SAMN02787052	PRJNA479903	GCA_003144205.1	Scaffold	17.3835	43.2		MCHC01	32	7444	2018-05-21T00:00:00Z	ftp://ftp.ncbi.nlm.nih.gov/genomes/all/GCA/003/144/205/GCA_003144205.1_Meimi1	ftp://ftp.ncbi.nlm.nih.gov/genomes/all/GCF/003/144/205/GCF_003144205.1_Meimi1
Ophiocordyceps camponoti-floridani	Eukaryota;Fungi;Ascomycetes	EC05	SAMN13721827	PRJNA596481	GCA_012980515.1	Contig	30.4657	48.4122	mitochondrion MT:CM022976.1	JAACLJ01	13	7455	2020-05-07T00:00:00Z	ftp://ftp.ncbi.nlm.nih.gov/genomes/all/GCA/012/980/515/GCA_012980515.1_Ophcf2
Pseudozyma hubeiensis SY62	Eukaryota;Fungi;Basidiomycetes	SY62	SAMD00002584	PRJDB993	GCA_000403515.1	Scaffold	18.4429	56.5		BAOW01	74	7472	2013-05-16T00:00:00Z	ftp://ftp.ncbi.nlm.nih.gov/genomes/all/GCA/000/403/515/GCA_000403515.1_ASM40351v1	ftp://ftp.ncbi.nlm.nih.gov/genomes/all/GCF/000/403/515/GCF_000403515.1_ASM40351v1
Tuber melanosporum	Eukaryota;Fungi;Ascomycetes	Mel28	SAMEA2272024	PRJEA38847	GCA_000151645.1	Scaffold	124.946	44.9		CABJ01	398	7496	2010-04-27T00:00:00Z	ftp://ftp.ncbi.nlm.nih.gov/genomes/all/GCA/000/151/645/GCA_000151645.1_ASM15164v1	ftp://ftp.ncbi.nlm.nih.gov/genomes/all/GCF/000/151/645/GCF_000151645.1_ASM15164v1
Piedraia hortae CBS 480.64	Eukaryota;Fungi;Ascomycetes	CBS 480.64	SAMN02745870	PRJNA196052	GCA_010093745.1	Scaffold	16.9462	52.1		JAAEJN01	132	7559	2020-01-31T00:00:00Z	ftp://ftp.ncbi.nlm.nih.gov/genomes/all/GCA/010/093/745/GCA_010093745.1_Pieho1_1
Ostreococcus lucimarinus CCE9901	Eukaryota;Plants;Green Algae	CCE9901	SAMN03081420	PRJNA13044	GCA_000092065.1	Complete	13.2049	60.4431	chromosome 1:NC_009355.1/CP000581.1; chromosome 2:NC_009356.1/CP000582.1; chromosome 3:NC_009357.1/CP000583.1; chromosome 4:NC_009358.1/CP000584.1; chromosome 5:NC_009359.1/CP000585.1; chromosome 6:NC_009360.1/CP000586.1; chromosome 7:NC_009361.1/CP000587.1; chromosome 8:NC_009362.1/CP000588.1; chromosome 9:NC_009363.1/CP000589.1; chromosome 10:NC_009364.1/CP000590.1; chromosome 11:NC_009365.1/CP…		21	7603	2007-04-10T00:00:00Z	ftp://ftp.ncbi.nlm.nih.gov/genomes/all/GCA/000/092/065/GCA_000092065.1_ASM9206v1	ftp://ftp.ncbi.nlm.nih.gov/genomes/all/GCF/000/092/065/GCF_000092065.1_ASM9206v1
Cryptosporidium parvum Iowa II	Eukaryota;Protists;Apicomplexans	Iowa type II	SAMN02952908	PRJNA144	GCA_000165345.1	Chromosome	9.10232	30.2256	chromosome 1:NC_006980.1/CM000429.1; chromosome 2:NC_006981.1/CM000430.1; chromosome 3:NC_006982.1/CM000431.1; chromosome 4:NC_006983.1/CM000432.1; chromosome 5:NC_006984.1/CM000433.1; chromosome 6:NC_006985.1/CM000434.1; chromosome 7:NC_006986.1/CM000435.1; chromosome 8:NC_006987.1/CM000436.1	AAEE01	8	7610	2004-04-05T00:00:00Z	ftp://ftp.ncbi.nlm.nih.gov/genomes/all/GCA/000/165/345/GCA_000165345.1_ASM16534v1	ftp://ftp.ncbi.nlm.nih.gov/genomes/all/GCF/000/165/345/GCF_000165345.1_ASM16534v1
Ophiocordyceps camponoti-rufipedis	Eukaryota;Fungi;Ascomycetes	Map16	SAMN07142922	PRJNA388689	GCA_002591395.1	Scaffold	21.8998	56.1		NJES01	2205	7618	2017-10-18T00:00:00Z	ftp://ftp.ncbi.nlm.nih.gov/genomes/all/GCA/002/591/395/GCA_002591395.1_Ophun1
Eimeria praecox	Eukaryota;Protists;Apicomplexans	Houghton	SAMEA3138814	PRJEB4836	GCA_000499445.1	Scaffold	60.0833	45.4		CBUU01	21348	7635	2013-10-30T00:00:00Z	ftp://ftp.ncbi.nlm.nih.gov/genomes/all/GCA/000/499/445/GCA_000499445.1_EPH001
Tolypocladium capitatum	Eukaryota;Fungi;Ascomycetes	CBS 113982	SAMN07514617	PRJNA248241	GCA_002901185.1	Scaffold	22.9851	59.4		NRSZ01	1325	7646	2018-01-26T00:00:00Z	ftp://ftp.ncbi.nlm.nih.gov/genomes/all/GCA/002/901/185/GCA_002901185.1_ASM290118v1
Trypanosoma equiperdum	Eukaryota;Protists;Kinetoplasts	OVI	SAMEA3603120	PRJEB11407	GCA_001457755.2	Scaffold	26.228	45.7		CZPT02	2026	7668	2015-10-25T00:00:00Z	ftp://ftp.ncbi.nlm.nih.gov/genomes/all/GCA/001/457/755/GCA_001457755.2_Trypanosoma_equiperdum_OVI_V2
Leishmania panamensis	Eukaryota;Protists;Kinetoplasts	MHOM/PA/94/PSC-1	SAMN02991529	PRJNA261718	GCA_000755165.1	Chromosome	30.6888	57.3879	chromosome 1:NC_025854.1/CP009370.1; chromosome 2:NC_025865.1/CP009371.1; chromosome 3:NC_025876.1/CP009372.1; chromosome 4:NC_025883.1/CP009373.1; chromosome 5:NC_025884.1/CP009374.1; chromosome 6:NC_025885.1/CP009375.1; chromosome 7:NC_025886.1/CP009376.1; chromosome 8:NC_025887.1/CP009377.1; chromosome 9:NC_025888.1/CP009378.1; chromosome 10:NC_025855.1/CP009379.1; chromosome 11:NC_025856.1/CP…		35	7748	2014-09-16T00:00:00Z	ftp://ftp.ncbi.nlm.nih.gov/genomes/all/GCA/000/755/165/GCA_000755165.1_ASM75516v1	ftp://ftp.ncbi.nlm.nih.gov/genomes/all/GCF/000/755/165/GCF_000755165.1_ASM75516v1
Uncinocarpus reesii 1704	Eukaryota;Fungi;Ascomycetes	1704	SAMN02953631	PRJNA15634	GCA_000003515.2	Scaffold	22.3497	48.6		AAIW01	45	7760	2005-09-13T00:00:00Z	ftp://ftp.ncbi.nlm.nih.gov/genomes/all/GCA/000/003/515/GCA_000003515.2_ASM351v2	ftp://ftp.ncbi.nlm.nih.gov/genomes/all/GCF/000/003/515/GCF_000003515.1_ASM351v2
Aspergillus rambellii	Eukaryota;Fungi;Ascomycetes	SRRC1468	SAMN03339590	PRJNA275129	GCA_000986645.1	Contig	26.4356	45.8		JZBS01	4177	7761	2015-04-30T00:00:00Z	ftp://ftp.ncbi.nlm.nih.gov/genomes/all/GCA/000/986/645/GCA_000986645.1_ASM98664v1
Ostreococcus tauri	Eukaryota;Plants;Green Algae	RCC4221	SAMEA3138397	PRJNA12912	GCA_000214015.2	Chromosome	13.0328	59.1984	chromosome 1:NC_014426.2/CAID01000001.2; chromosome 2:NC_014427.2/CAID01000002.2; chromosome 3:NC_014428.2/CAID01000003.2; chromosome 4:NC_014429.2/CAID01000004.2; chromosome 5:NC_014430.2/CAID01000005.2; chromosome 6:NC_014431.2/CAID01000006.2; chromosome 7:NC_014432.2/CAID01000007.2; chromosome 8:NC_014433.2/CAID01000008.2; chromosome 9:NC_014434.2/CAID01000009.2; chromosome 10:NC_014435.2/CAID…	CAID01	22	7766	2010-10-15T00:00:00Z	ftp://ftp.ncbi.nlm.nih.gov/genomes/all/GCA/000/214/015/GCA_000214015.2_version_140606	ftp://ftp.ncbi.nlm.nih.gov/genomes/all/GCF/000/214/015/GCF_000214015.3_version_140606
Geosmithia morbida	Eukaryota;Fungi;Ascomycetes	1262	SAMN13870095	PRJNA645152	GCA_012550715.1	Scaffold	26.5437	54.2		JAANYQ01	72	7812	2020-04-20T00:00:00Z	ftp://ftp.ncbi.nlm.nih.gov/genomes/all/GCA/012/550/715/GCA_012550715.1_ASM1255071v1	ftp://ftp.ncbi.nlm.nih.gov/genomes/all/GCF/012/550/715/GCF_012550715.1_ASM1255071v1
Ceraceosorus guamensis	Eukaryota;Fungi;Basidiomycetes	MCA 4658	SAMN02919188	PRJNA479902	GCA_003144195.1	Scaffold	24.1481	56		MCHD01	251	7822	2018-05-21T00:00:00Z	ftp://ftp.ncbi.nlm.nih.gov/genomes/all/GCA/003/144/195/GCA_003144195.1_Cersp1	ftp://ftp.ncbi.nlm.nih.gov/genomes/all/GCF/003/144/195/GCF_003144195.1_Cersp1
Kwoniella pini CBS 10737	Eukaryota;Fungi;Basidiomycetes	CBS 10737	SAMN01932741	PRJNA191226	GCA_000512605.2	Scaffold	20.8286	40.2		ASCL01	18	7829	2013-12-10T00:00:00Z	ftp://ftp.ncbi.nlm.nih.gov/genomes/all/GCA/000/512/605/GCA_000512605.2_Cryp_pinu_CBS10737_V1	ftp://ftp.ncbi.nlm.nih.gov/genomes/all/GCF/000/512/605/GCF_000512605.1_Cryp_pinu_CBS10737_V1
Tilletia walkeri	Eukaryota;Fungi;Basidiomycetes	DAOMC 238049	SAMN07327666	PRJNA393320	GCA_009428295.1	Scaffold	24.2746	54.9		RDSH01	907	7842	2019-10-30T00:00:00Z	ftp://ftp.ncbi.nlm.nih.gov/genomes/all/GCA/009/428/295/GCA_009428295.1_AAFC_TwDAOMC238049_1
Bathycoccus prasinos	Eukaryota;Plants;Green Algae	RCC 1105		PRJEA71363	GCA_002220235.1	Chromosome	15.0743	48.024	chromosome 1:NC_024008.1/FO082278.1; chromosome 2:NC_024007.1/FO082277.1; chromosome 3:NC_024006.1/FO082276.1; chromosome 4:NC_024005.1/FO082275.1; chromosome 5:NC_024004.1/FO082274.1; chromosome 6:NC_024003.1/FO082273.1; chromosome 7:NC_024002.1/FO082272.1; chromosome 8:NC_024001.1/FO082271.1; chromosome 9:NC_024000.1/FO082270.1; chromosome 10:NC_023999.1/FO082269.1; chromosome 11:NC_023998.1/FO…		21	7900	2012-06-21T00:00:00Z	ftp://ftp.ncbi.nlm.nih.gov/genomes/all/GCA/002/220/235/GCA_002220235.1_ASM222023v1	ftp://ftp.ncbi.nlm.nih.gov/genomes/all/GCF/002/220/235/GCF_002220235.1_ASM222023v1
Kwoniella heveanensis BCC8398	Eukaryota;Fungi;Basidiomycetes	BCC8398	SAMN01932850	PRJNA191335	GCA_000507405.3	Scaffold	25.4694	51.9		ASQB01	67	7927	2013-12-10T00:00:00Z	ftp://ftp.ncbi.nlm.nih.gov/genomes/all/GCA/000/507/405/GCA_000507405.3_Cryp_heve_BCC8398_V1
Naematelia encephala	Eukaryota;Fungi;Basidiomycetes	68-887.2	SAMN05421904	PRJNA330699	GCA_002105065.1	Contig	19.7863	49.3		MCFC01	151	7964	2017-04-20T00:00:00Z	ftp://ftp.ncbi.nlm.nih.gov/genomes/all/GCA/002/105/065/GCA_002105065.1_Treen1
Rhodotorula diobovata	Eukaryota;Fungi;Basidiomycetes	UCD-FST 08-225	SAMN09284860	PRJNA473833	GCA_006352295.1	Scaffold	21.1426	66.9		SOZI01	361	7970	2019-06-18T00:00:00Z	ftp://ftp.ncbi.nlm.nih.gov/genomes/all/GCA/006/352/295/GCA_006352295.1_UMAN_Rdio_1.0
Trichophyton benhamiae CBS 112371	Eukaryota;Fungi;Ascomycetes	CBS 112371	SAMN02953733	PRJNA30573	GCA_000151125.2	Contig	22.2242	48.7		ABSU01	68	7974	2010-03-17T00:00:00Z	ftp://ftp.ncbi.nlm.nih.gov/genomes/all/GCA/000/151/125/GCA_000151125.2_ASM15112v2	ftp://ftp.ncbi.nlm.nih.gov/genomes/all/GCF/000/151/125/GCF_000151125.1_ASM15112v2
Leishmania donovani	Eukaryota;Protists;Kinetoplasts	BPK282A1	SAMEA2271930	PRJEA61817	GCA_000227135.2	Chromosome	32.445	59.1146	chromosome 1:NC_018228.1/FR799588.2; chromosome 2:NC_018229.1/FR799589.2; chromosome 3:NC_018230.1/FR799590.1; chromosome 4:NC_018231.1/FR799591.2; chromosome 5:NC_018232.1/FR799592.1; chromosome 6:NC_018233.1/FR799593.1; chromosome 7:NC_018234.1/FR799594.1; chromosome 8:NC_018235.1/FR799595.2; chromosome 9:NC_018236.1/FR799596.2; chromosome 10:NC_018237.1/FR799597.2; chromosome 11:NC_018238.1/FR…		36	8014	2011-02-07T00:00:00Z	ftp://ftp.ncbi.nlm.nih.gov/genomes/all/GCA/000/227/135/GCA_000227135.2_ASM22713v2	ftp://ftp.ncbi.nlm.nih.gov/genomes/all/GCF/000/227/135/GCF_000227135.1_ASM22713v2
Ceraceosorus bombacis	Eukaryota;Fungi;Basidiomycetes		SAMEA2781509	PRJEB6935	GCA_900000165.1	Scaffold	26.0901	54.9		CCYA01	485	8022	2015-10-18T00:00:00Z	ftp://ftp.ncbi.nlm.nih.gov/genomes/all/GCA/900/000/165/GCA_900000165.1_Ceraceosorus_bombacis
Acaromyces ingoldii	Eukaryota;Fungi;Basidiomycetes	MCA 4198	SAMN02787018	PRJNA479905	GCA_003144295.1	Scaffold	19.3301	57.4		MCOI01	28	8026	2018-05-21T00:00:00Z	ftp://ftp.ncbi.nlm.nih.gov/genomes/all/GCA/003/144/295/GCA_003144295.1_Acain1	ftp://ftp.ncbi.nlm.nih.gov/genomes/all/GCF/003/144/295/GCF_003144295.1_Acain1
Trichophyton verrucosum HKI 0517	Eukaryota;Fungi;Ascomycetes	HKI 0517	SAMN02953766	PRJNA39693	GCA_000151505.1	Scaffold	22.541	48.2		ACYE01	523	8028	2010-03-17T00:00:00Z	ftp://ftp.ncbi.nlm.nih.gov/genomes/all/GCA/000/151/505/GCA_000151505.1_ASM15150v1	ftp://ftp.ncbi.nlm.nih.gov/genomes/all/GCF/000/151/505/GCF_000151505.1_ASM15150v1
Synchytrium endobioticum	Eukaryota;Fungi;Other Fungi	MB42	SAMN08987200	PRJNA453734	GCA_006535955.1	Scaffold	21.4831	46.8		QEAN01	786	8031	2019-07-01T00:00:00Z	ftp://ftp.ncbi.nlm.nih.gov/genomes/all/GCA/006/535/955/GCA_006535955.1_ASM653595v1
Diplodia seriata	Eukaryota;Fungi;Ascomycetes	F98.1	SAMN05935580	PRJNA350273	GCA_001975905.1	Scaffold	37.2687	56.5		MSZU01	115	8050	2017-01-31T00:00:00Z	ftp://ftp.ncbi.nlm.nih.gov/genomes/all/GCA/001/975/905/GCA_001975905.1_Dipser_v1
Violaceomyces palustris	Eukaryota;Fungi;Basidiomycetes	SA 807	SAMN02910427	PRJNA254893	GCA_003144235.1	Scaffold	27.3231	54.2		MCHE01	1406	8058	2018-05-21T00:00:00Z	ftp://ftp.ncbi.nlm.nih.gov/genomes/all/GCA/003/144/235/GCA_003144235.1_Ustsp1
Zancudomyces culisetae	Eukaryota;Fungi;Other Fungi	COL-18-3	SAMN04488584	PRJNA311769	GCA_001969505.1	Scaffold	28.7004	35.363	mitochondrion MT:CM007644.1	LSSK01	1954	8068	2017-01-23T00:00:00Z	ftp://ftp.ncbi.nlm.nih.gov/genomes/all/GCA/001/969/505/GCA_001969505.1_ASM196950v1
Peltaster fructicola	Eukaryota;Fungi;Ascomycetes	LNHT1506	SAMN04012580	PRJNA293964	GCA_001592805.2	Complete	18.9871	51.9443	chromosome 1:CP051139.1; chromosome 2:CP051140.1; chromosome 3:CP051141.1; chromosome 4:CP051142.1; chromosome 5:CP051143.1		5	8072	2020-04-02T00:00:00Z	ftp://ftp.ncbi.nlm.nih.gov/genomes/all/GCA/001/592/805/GCA_001592805.2_ASM159280v2
Cryptococcus wingfieldii CBS 7118	Eukaryota;Fungi;Basidiomycetes	CBS 7118	SAMN02086247	PRJNA200567	GCA_001720155.1	Scaffold	19.9698	53.4		AWGH01	83	8094	2016-09-06T00:00:00Z	ftp://ftp.ncbi.nlm.nih.gov/genomes/all/GCA/001/720/155/GCA_001720155.1_Tsuc_wing_CBS7118_V1	ftp://ftp.ncbi.nlm.nih.gov/genomes/all/GCF/001/720/155/GCF_001720155.1_Tsuc_wing_CBS7118_V1
Onchocerca flexuosa	Eukaryota;Animals;Roundworms	Red Deer	SAMN04226856	PRJNA230512	GCA_002249935.1	Scaffold	67.7404	31.9		LQNL01	1604	8140	2017-08-09T00:00:00Z	ftp://ftp.ncbi.nlm.nih.gov/genomes/all/GCA/002/249/935/GCA_002249935.1_O_flexuosa_1.0.allpaths.pg.lrna
Rhodotorula toruloides NP11	Eukaryota;Fungi;Basidiomycetes	NP11	SAMN01081617	PRJNA264108	GCA_000320785.2	Scaffold	20.2239	62		ALAU01	94	8140	2012-10-30T00:00:00Z	ftp://ftp.ncbi.nlm.nih.gov/genomes/all/GCA/000/320/785/GCA_000320785.2_RHOziaDV1.0	ftp://ftp.ncbi.nlm.nih.gov/genomes/all/GCF/000/320/785/GCF_000320785.1_RHOziaDV1.0
Microbotryum intermedium	Eukaryota;Fungi;Basidiomycetes		SAMEA4412808	PRJEB15277	GCA_900096595.1	Contig	23.461	55.7		FMSP01	24	8142	2017-07-13T00:00:00Z	ftp://ftp.ncbi.nlm.nih.gov/genomes/all/GCA/900/096/595/GCA_900096595.1_Microbotrium_Intermedium_Assembly
Leishmania mexicana MHOM/GT/2001/U1103	Eukaryota;Protists;Kinetoplasts	MHOM/GT/2001/U1103	SAMEA2272796	PRJEA60403	GCA_000234665.4	Chromosome	32.1087	59.7793	chromosome 1:NC_018305.1/FR799554.1; chromosome 2:NC_018306.1/FR799555.1; chromosome 3:NC_018307.1/FR799556.1; chromosome 4:NC_018308.1/FR799557.1; chromosome 5:NC_018309.1/FR799558.1; chromosome 6:NC_018310.1/FR799559.1; chromosome 7:NC_018311.1/FR799560.1; chromosome 8:NC_018312.1/FR799561.1; chromosome 9:NC_018313.1/FR799562.1; chromosome 10:NC_018314.1/FR799563.1; chromosome 11:NC_018315.1/FR…	CADB01	588	8147	2011-02-04T00:00:00Z	ftp://ftp.ncbi.nlm.nih.gov/genomes/all/GCA/000/234/665/GCA_000234665.4_ASM23466v4	ftp://ftp.ncbi.nlm.nih.gov/genomes/all/GCF/000/234/665/GCF_000234665.1_ASM23466v4
Leishmania infantum JPCM5	Eukaryota;Protists;Kinetoplasts	JPCM5	SAMEA3138175	PRJNA12658	GCA_000002875.2	Chromosome	32.1221	59.5663	chromosome 1:NC_009386.2/FR796433.1; chromosome 2:NC_009387.2/FR796434.1; chromosome 3:NC_009388.2/FR796435.1; chromosome 4:NC_009389.2/FR796436.1; chromosome 5:NC_009390.2/FR796437.1; chromosome 6:NC_009277.2/FR796438.1; chromosome 7:NC_009391.2/FR796439.1; chromosome 8:NC_009392.2/FR796440.1; chromosome 9:NC_009393.2/FR796441.1; chromosome 10:NC_009394.2/FR796442.1; chromosome 11:NC_009395.2/FR…	CACT01	76	8150	2007-04-04T00:00:00Z	ftp://ftp.ncbi.nlm.nih.gov/genomes/all/GCA/000/002/875/GCA_000002875.2_ASM287v2	ftp://ftp.ncbi.nlm.nih.gov/genomes/all/GCF/000/002/875/GCF_000002875.2_ASM287v2
Leishmania braziliensis MHOM/BR/75/M2904	Eukaryota;Protists;Kinetoplasts	MHOM/BR/75/M2904	SAMEA2272271	PRJEA18663	GCA_000002845.2	Chromosome	32.0688	57.7282	chromosome 1:NC_009294.2/FR798975.1; chromosome 2:NC_009295.2/FR798976.1; chromosome 3:NC_009296.2/FR798977.1; chromosome 4:NC_009297.2/FR798978.1; chromosome 5:NC_009298.2/FR798979.1; chromosome 6:NC_009276.2/FR798980.1; chromosome 7:NC_009299.2/FR798981.1; chromosome 8:NC_009300.2/FR798982.1; chromosome 9:NC_009301.2/FR798983.1; chromosome 10:NC_009302.2/FR798984.1; chromosome 11:NC_009303.2/FR…	CADA01	138	8160	2007-04-04T00:00:00Z	ftp://ftp.ncbi.nlm.nih.gov/genomes/all/GCA/000/002/845/GCA_000002845.2_ASM284v2	ftp://ftp.ncbi.nlm.nih.gov/genomes/all/GCF/000/002/845/GCF_000002845.2_ASM284v2
Entamoeba histolytica HM-1:IMSS	Eukaryota;Protists;Other Protists	HM-1:IMSS	SAMN02953605	PRJNA142	GCA_000208925.2	Scaffold	20.8354	24.3		AAFB02	1529	8163	2004-12-09T00:00:00Z	ftp://ftp.ncbi.nlm.nih.gov/genomes/all/GCA/000/208/925/GCA_000208925.2_JCVI_ESG2_1.0	ftp://ftp.ncbi.nlm.nih.gov/genomes/all/GCF/000/208/925/GCF_000208925.1_JCVI_ESG2_1.0
Ophiocordyceps australis	Eukaryota;Fungi;Ascomycetes	Map64	SAMN07142923	PRJNA388689	GCA_002591415.1	Scaffold	23.3241	52.9		NJET01	594	8171	2017-10-18T00:00:00Z	ftp://ftp.ncbi.nlm.nih.gov/genomes/all/GCA/002/591/415/GCA_002591415.1_OphauB2
Golovinomyces magnicellulatus	Eukaryota;Fungi;Ascomycetes	FPH2017-1	SAMN11554066	PRJNA540711	GCA_006912115.1	Scaffold	129.925	44		VCMJ01	83551	8172	2019-07-11T00:00:00Z	ftp://ftp.ncbi.nlm.nih.gov/genomes/all/GCA/006/912/115/GCA_006912115.1_ASM691211v1
Penicillium sp. 2HH	Eukaryota;Fungi;Ascomycetes	2HH	SAMN10869451	PRJNA520890	GCA_014839855.1	Scaffold	30.4276	50.3		WIWU01	697	8173	2020-10-02T00:00:00Z	ftp://ftp.ncbi.nlm.nih.gov/genomes/all/GCA/014/839/855/GCA_014839855.1_UCS_PECH_1.0
Penicillium sp. S1M29	Eukaryota;Fungi;Ascomycetes	S1M29	SAMN10889014	PRJNA521489	GCA_014839625.1	Scaffold	30.4061	50.3		WIWV01	673	8173	2020-10-02T00:00:00Z	ftp://ftp.ncbi.nlm.nih.gov/genomes/all/GCA/014/839/625/GCA_014839625.1_UCS_PECM_1.0
Lipomyces starkeyi NRRL Y-11557	Eukaryota;Fungi;Ascomycetes	NRRL Y-11557	SAMN00794676	PRJNA71653	GCA_001661325.1	Scaffold	21.2677	47		LSGR01	117	8183	2016-06-10T00:00:00Z	ftp://ftp.ncbi.nlm.nih.gov/genomes/all/GCA/001/661/325/GCA_001661325.1_Lipst1_1
Henneguya salminicola	Eukaryota;Animals;Other Animals	Hz1	SAMN09809769	PRJNA485580	GCA_009887335.1	Scaffold	61.4438	29		SGJC01	18330	8187	2020-01-15T00:00:00Z	ftp://ftp.ncbi.nlm.nih.gov/genomes/all/GCA/009/887/335/GCA_009887335.1_TAU_Hsal_1
Xylona heveae TC161	Eukaryota;Fungi;Ascomycetes	TC161	SAMN02744854	PRJNA200619	GCA_001619985.1	Scaffold	24.3378	48.1		JXCS01	27	8201	2016-04-13T00:00:00Z	ftp://ftp.ncbi.nlm.nih.gov/genomes/all/GCA/001/619/985/GCA_001619985.1_Xylona_heveae_TC161_v1.0	ftp://ftp.ncbi.nlm.nih.gov/genomes/all/GCF/001/619/985/GCF_001619985.1_Xylona_heveae_TC161_v1.0
Blastomyces parvus	Eukaryota;Fungi;Ascomycetes	UAMH130	SAMN02854802	PRJNA252752	GCA_002572885.1	Scaffold	27.837	47.5		PDNC01	383	8201	2017-10-17T00:00:00Z	ftp://ftp.ncbi.nlm.nih.gov/genomes/all/GCA/002/572/885/GCA_002572885.1_Emmon_parv_130
Besnoitia besnoiti	Eukaryota;Protists;Apicomplexans	Bb-Ger1	SAMN04330037	PRJNA544713	GCA_002563875.1	Chromosome	58.8459	56.9893	chromosome I:NC_042356.1/CM008346.1; chromosome II:NC_042357.1/CM008347.1; chromosome III:NC_042358.1/CM008348.1; chromosome IV:NC_042359.1/CM008349.1; chromosome V:NC_042360.1/CM008350.1; chromosome VI:NC_042361.1/CM008351.1; chromosome VII:NC_042362.1/CM008352.1; chromosome VIII:NC_042363.1/CM008353.1; chromosome IX:NC_042364.1/CM008354.1; chromosome X:NC_042365.1/CM008355.1; chromosome XI:NC_0…	NWUJ01	186	8220	2017-10-17T00:00:00Z	ftp://ftp.ncbi.nlm.nih.gov/genomes/all/GCA/002/563/875/GCA_002563875.1_Bbes1.0	ftp://ftp.ncbi.nlm.nih.gov/genomes/all/GCF/002/563/875/GCF_002563875.1_Bbes1.0
Drechmeria coniospora	Eukaryota;Fungi;Ascomycetes	ARSEF 6962	SAMN03387934	PRJNA277234	GCA_001625195.1	Chromosome	32.831	54.9069	chromosome 01:CM004174.1; chromosome 02:CM004175.1; chromosome 03:CM004176.1	LAYC01	28	8236	2016-03-23T00:00:00Z	ftp://ftp.ncbi.nlm.nih.gov/genomes/all/GCA/001/625/195/GCA_001625195.1_ASM162519v1
Smittium mucronatum	Eukaryota;Fungi;Other Fungi	ALG-7-W6	SAMN04489862	PRJNA311769	GCA_001953115.1	Scaffold	102.351	25.7		LSSL01	7797	8247	2017-01-17T00:00:00Z	ftp://ftp.ncbi.nlm.nih.gov/genomes/all/GCA/001/953/115/GCA_001953115.1_ASM195311v1
Sphaceloma murrayae	Eukaryota;Fungi;Ascomycetes	CQ-2017a	SAMN07200639	PRJNA385043	GCA_002895985.1	Scaffold	20.7187	54.5		NKHZ01	98	8256	2018-01-23T00:00:00Z	ftp://ftp.ncbi.nlm.nih.gov/genomes/all/GCA/002/895/985/GCA_002895985.1_ASM289598v1
Trichophyton interdigitale MR816	Eukaryota;Fungi;Ascomycetes	MR816	SAMN01091671	PRJNA186835	GCA_000622975.1	Contig	22.4696	48		AOKY01	956	8282	2014-04-02T00:00:00Z	ftp://ftp.ncbi.nlm.nih.gov/genomes/all/GCA/000/622/975/GCA_000622975.1_Tric_inte_MR816_V1
Tremella mesenterica DSM 1558	Eukaryota;Fungi;Basidiomycetes	Fries	SAMN02744056	PRJNA32829	GCA_000271645.1	Scaffold	28.6399	46.8		AFVY01	45	8291	2012-06-21T00:00:00Z	ftp://ftp.ncbi.nlm.nih.gov/genomes/all/GCA/000/271/645/GCA_000271645.1_Treme1	ftp://ftp.ncbi.nlm.nih.gov/genomes/all/GCF/000/271/645/GCF_000271645.1_Treme1
Trichosporon asahii var. asahii CBS 2479	Eukaryota;Fungi;Basidiomycetes	CBS 2479	SAMN02981437	PRJNA296794	GCA_000293215.1	Scaffold	24.5403	59.4594	mitochondrion MT:NW_014040924.1/CM001777.1	ALBS01	78	8311	2012-08-22T00:00:00Z	ftp://ftp.ncbi.nlm.nih.gov/genomes/all/GCA/000/293/215/GCA_000293215.1_Trichosporon_asahii_1	ftp://ftp.ncbi.nlm.nih.gov/genomes/all/GCF/000/293/215/GCF_000293215.1_Trichosporon_asahii_1
Grosmannia clavigera kw1407	Eukaryota;Fungi;Ascomycetes	kw1407	SAMN02953765	PRJNA39837	GCA_000143105.2	Scaffold	29.794	53.3		ACXQ02	289	8312	2009-09-04T00:00:00Z	ftp://ftp.ncbi.nlm.nih.gov/genomes/all/GCA/000/143/105/GCA_000143105.2_Sanger-454-IlluminaPA_2.0	ftp://ftp.ncbi.nlm.nih.gov/genomes/all/GCF/000/143/105/GCF_000143105.1_Sanger-454-IlluminaPA_2.0
Leishmania major strain Friedlin	Eukaryota;Protists;Kinetoplasts	Friedlin	SAMEA3138173	PRJNA10724	GCA_000002725.2	Complete	32.8551	59.7114	chromosome 1:NC_001905.3/FR796397.1; chromosome 2:NC_007244.2/FR796398.1; chromosome 3:NC_004916.2/FR796399.1; chromosome 4:NC_007245.2/FR796400.1; chromosome 5:NC_007246.2/FR796401.1; chromosome 6:NC_007247.2/FR796402.1; chromosome 7:NC_007248.2/FR796403.1; chromosome 8:NC_007249.2/FR796404.1; chromosome 9:NC_007250.2/FR796405.1; chromosome 10:NC_007251.2/FR796406.1; chromosome 11:NC_007252.2/FR…		36	8316	1998-06-29T00:00:00Z	ftp://ftp.ncbi.nlm.nih.gov/genomes/all/GCA/000/002/725/GCA_000002725.2_ASM272v2	ftp://ftp.ncbi.nlm.nih.gov/genomes/all/GCF/000/002/725/GCF_000002725.2_ASM272v2
Toxoplasma gondii ME49	Eukaryota;Protists;Apicomplexans	ME49	SAMN00255192	PRJNA28893	GCA_000006565.2	Chromosome	65.6681	52.2873	chromosome Ia:NC_031467.1/CM002034.1; chromosome Ib:NC_031468.1/CM002035.1; chromosome II:NC_031469.1/CM002036.1; chromosome III:NC_031470.1/CM002037.1; chromosome IV:NC_031471.1/CM002038.1; chromosome V:NC_031472.1/CM002039.1; chromosome VI:NC_031473.1/CM002040.1; chromosome VIIa:NC_031474.1/CM002041.1; chromosome VIIb:NC_031475.1/CM002042.1; chromosome VIII:NC_031476.1/CM002043.1; chromosome IX…	ABPA02	2277	8318	2008-05-20T00:00:00Z	ftp://ftp.ncbi.nlm.nih.gov/genomes/all/GCA/000/006/565/GCA_000006565.2_TGA4	ftp://ftp.ncbi.nlm.nih.gov/genomes/all/GCF/000/006/565/GCF_000006565.2_TGA4
Cutaneotrichosporon oleaginosum	Eukaryota;Fungi;Basidiomycetes	IBC0246	SAMN02744832	PRJNA342699	GCA_001027345.1	Scaffold	19.8356	60.7		JZUH01	180	8320	2015-06-11T00:00:00Z	ftp://ftp.ncbi.nlm.nih.gov/genomes/all/GCA/001/027/345/GCA_001027345.1_Triol1	ftp://ftp.ncbi.nlm.nih.gov/genomes/all/GCF/001/027/345/GCF_001027345.1_Triol1
Blumeria graminis f. sp. tritici	Eukaryota;Fungi;Ascomycetes		SAMEA4826857	PRJEB28180	GCA_900519115.1	Chromosome	140.803	43.7484	chromosome Bgt_-01:LR026984.1; chromosome Bgt_-02:LR026985.1; chromosome Bgt_-03:LR026986.1; chromosome Bgt_-04:LR026987.1; chromosome Bgt_-05:LR026988.1; chromosome Bgt_-06:LR026989.1; chromosome Bgt_-07:LR026990.1; chromosome Bgt_-08:LR026991.1; chromosome Bgt_-09:LR026992.1; chromosome Bgt_-10:LR026993.1; chromosome Bgt_-11:LR026994.1; chromosome Bgt_-Un:LR026995.1		12	8347	2019-01-30T00:00:00Z	ftp://ftp.ncbi.nlm.nih.gov/genomes/all/GCA/900/519/115/GCA_900519115.1_Bgt_genome_v3.16
Scedosporium apiospermum	Eukaryota;Fungi;Ascomycetes	IHEM 14462	SAMN02727168	PRJNA319335	GCA_000732125.1	Scaffold	43.4371	50.4		JOWA01	176	8375	2014-07-21T00:00:00Z	ftp://ftp.ncbi.nlm.nih.gov/genomes/all/GCA/000/732/125/GCA_000732125.1_ScApio1.0	ftp://ftp.ncbi.nlm.nih.gov/genomes/all/GCF/000/732/125/GCF_000732125.1_ScApio1.0
Paracoccidioides brasiliensis Pb18	Eukaryota;Fungi;Ascomycetes	Pb18	SAMN02953720	PRJNA28733	GCA_000150735.2	Scaffold	29.9525	44.4		ABKI02	57	8390	2008-03-20T00:00:00Z	ftp://ftp.ncbi.nlm.nih.gov/genomes/all/GCA/000/150/735/GCA_000150735.2_Paracocci_br_Pb18_V2	ftp://ftp.ncbi.nlm.nih.gov/genomes/all/GCF/000/150/735/GCF_000150735.1_Paracocci_br_Pb18_V2
Kwoniella mangroviensis CBS 8507	Eukaryota;Fungi;Basidiomycetes	CBS 8507	SAMN01932738	PRJNA191223	GCA_000507465.3	Scaffold	22.6545	44.9		ASQE01	62	8422	2013-12-10T00:00:00Z	ftp://ftp.ncbi.nlm.nih.gov/genomes/all/GCA/000/507/465/GCA_000507465.3_Kwon_mang_CBS8507_V2	ftp://ftp.ncbi.nlm.nih.gov/genomes/all/GCF/000/507/465/GCF_000507465.1_Kwon_mang_CBS8507_V2
Ustilaginoidea virens	Eukaryota;Fungi;Ascomycetes	UV-8b	SAMN02693461	PRJNA240653	GCA_000687475.1	Scaffold	39.3977	49.9		JHTR01	449	8426	2014-05-09T00:00:00Z	ftp://ftp.ncbi.nlm.nih.gov/genomes/all/GCA/000/687/475/GCA_000687475.1_Assembly_for_version_1_of_the_Villosiclava_virens_genome
Sanghuangporus baumii	Eukaryota;Fungi;Basidiomycetes	821	SAMN04299561	PRJNA304358	GCA_001481415.2	Scaffold	31.6414	47.6		LNZH02	217	8455	2015-12-22T00:00:00Z	ftp://ftp.ncbi.nlm.nih.gov/genomes/all/GCA/001/481/415/GCA_001481415.2_ASM148141v2
Moelleriella libera RCEF 2490	Eukaryota;Fungi;Ascomycetes	RCEF 2490	SAMN04908325	PRJNA72735	GCA_001636675.1	Scaffold	30.8719	53.6		AZGY01	97	8461	2016-05-04T00:00:00Z	ftp://ftp.ncbi.nlm.nih.gov/genomes/all/GCA/001/636/675/GCA_001636675.1_AAL_1.0
Metarhizium album ARSEF 1941	Eukaryota;Fungi;Ascomycetes	ARSEF 1941	SAMN03268435	PRJNA72731	GCA_000804445.1	Scaffold	30.4491	52.7		AZHE01	257	8472	2014-12-18T00:00:00Z	ftp://ftp.ncbi.nlm.nih.gov/genomes/all/GCA/000/804/445/GCA_000804445.1_MAM_1.0_for_version_1_of_the_Metarhizium_album_genome
Leptomonas seymouri	Eukaryota;Protists;Kinetoplasts	ATCC 30220	SAMN03741797	PRJNA285179	GCA_001299535.1	Scaffold	27.7642	55.6		LJSK01	1216	8485	2015-09-25T00:00:00Z	ftp://ftp.ncbi.nlm.nih.gov/genomes/all/GCA/001/299/535/GCA_001299535.1_ASM129953v1
Spizellomyces sp. 'palustris'	Eukaryota;Fungi;Other Fungi	CBS 455.65	SAMN08987487	PRJNA453746	GCA_006535965.1	Scaffold	22.9374	47.8		QEAR01	213	8518	2019-07-01T00:00:00Z	ftp://ftp.ncbi.nlm.nih.gov/genomes/all/GCA/006/535/965/GCA_006535965.1_ASM653596v1
Trichophyton tonsurans CBS 112818	Eukaryota;Fungi;Ascomycetes	CBS 112818	SAMN02953761	PRJNA38223	GCA_000151455.1	Scaffold	22.9886	48.1		ACPI01	111	8521	2009-08-07T00:00:00Z	ftp://ftp.ncbi.nlm.nih.gov/genomes/all/GCA/000/151/455/GCA_000151455.1_ASM15145v1
Pseudogymnoascus sp. VKM F-4246	Eukaryota;Fungi;Ascomycetes	VKM F-4246	SAMN02400938	PRJNA216963	GCA_000750735.1	Contig	25.7599	51		JPJU01	3685	8540	2014-09-09T00:00:00Z	ftp://ftp.ncbi.nlm.nih.gov/genomes/all/GCA/000/750/735/GCA_000750735.1_DG5
Lomentospora prolificans	Eukaryota;Fungi;Ascomycetes	JHH-5317	SAMN07322686	PRJNA392827	GCA_002276285.1	Contig	37.6271	51.4843	mitochondrion MT:CM008229.1	NLAX01	1625	8560	2017-08-25T00:00:00Z	ftp://ftp.ncbi.nlm.nih.gov/genomes/all/GCA/002/276/285/GCA_002276285.1_Lprolificans_pilon
Blastomyces silverae	Eukaryota;Fungi;Ascomycetes	UAMH 139	SAMN03354191	PRJNA178178	GCA_001014755.1	Scaffold	30.9695	44.4		LDEV01	3706	8562	2015-05-28T00:00:00Z	ftp://ftp.ncbi.nlm.nih.gov/genomes/all/GCA/001/014/755/GCA_001014755.1_ASM101475v1
Ophiocordyceps unilateralis	Eukaryota;Fungi;Ascomycetes	SC16a	SAMN03465111	PRJNA280567	GCA_001272575.2	Scaffold	23.9137	55.5		LAZP02	2536	8577	2015-08-21T00:00:00Z	ftp://ftp.ncbi.nlm.nih.gov/genomes/all/GCA/001/272/575/GCA_001272575.2_ASM127257v2
Cafeteria roenbergensis	Eukaryota;Protists;Other Protists	BVI	SAMN12216698	PRJNA552725	GCA_008330645.1	Contig	36.327	70.0482	mitochondrion MT:CM017891.1	VLTN01	170	8591	2019-09-09T00:00:00Z	ftp://ftp.ncbi.nlm.nih.gov/genomes/all/GCA/008/330/645/GCA_008330645.1_CrBVI
Kwoniella dejecticola CBS 10117	Eukaryota;Fungi;Basidiomycetes	CBS 10117	SAMN01932837	PRJNA191322	GCA_000512565.2	Scaffold	23.8624	48.4		ASCJ01	13	8602	2013-12-10T00:00:00Z	ftp://ftp.ncbi.nlm.nih.gov/genomes/all/GCA/000/512/565/GCA_000512565.2_Cryp_deje_CBS10117_V1	ftp://ftp.ncbi.nlm.nih.gov/genomes/all/GCF/000/512/565/GCF_000512565.1_Cryp_deje_CBS10117_V1
Peronospora effusa	Eukaryota;Protists;Other Protists	R13	SAMN08996247	PRJNA453556	GCA_003843895.1	Scaffold	32.1629	47.4		QKXF01	784	8603	2018-11-27T00:00:00Z	ftp://ftp.ncbi.nlm.nih.gov/genomes/all/GCA/003/843/895/GCA_003843895.1_ASM384389v1
Eimeria tenella	Eukaryota;Protists;Apicomplexans	Houghton	SAMEA3138819	PRJEB4863	GCA_000499545.1	Scaffold	51.8944	51.0796	apicoplast Pltd:NC_004823.1/	CBUW01	4665	8609	2013-10-30T00:00:00Z	ftp://ftp.ncbi.nlm.nih.gov/genomes/all/GCA/000/499/545/GCA_000499545.1_ETH001	ftp://ftp.ncbi.nlm.nih.gov/genomes/all/GCF/000/499/545/GCF_000499545.2_ETH001
Eimeria necatrix	Eukaryota;Protists;Apicomplexans	Houghton	SAMEA3138811	PRJEB4833	GCA_000499385.1	Scaffold	55.0079	51		CBUZ01	3707	8609	2013-10-30T00:00:00Z	ftp://ftp.ncbi.nlm.nih.gov/genomes/all/GCA/000/499/385/GCA_000499385.1_ENH001	ftp://ftp.ncbi.nlm.nih.gov/genomes/all/GCF/000/499/385/GCF_000499385.1_ENH001
Chloropicon primus	Eukaryota;Plants;Green Algae	CCMP1205	SAMN04584780	PRJNA316521	GCA_007859695.1	Complete	17.4007	57.511	chromosome 1:CP031034.1; chromosome 2:CP031035.1; chromosome 3:CP031036.1; chromosome 4:CP031037.1; chromosome 5:CP031038.1; chromosome 6:CP031039.1; chromosome 7:CP031040.1; chromosome 8:CP031041.1; chromosome 9:CP031042.1; chromosome 10:CP031043.1; chromosome 11:CP031044.1; chromosome 12:CP031045.1; chromosome 13:CP031046.1; chromosome 14:CP031047.1; chromosome 15:CP031048.1; chromosome 16:CP03…		20	8639	2019-08-07T00:00:00Z	ftp://ftp.ncbi.nlm.nih.gov/genomes/all/GCA/007/859/695/GCA_007859695.1_ASM785969v1
Chlorociboria aeruginascens	Eukaryota;Fungi;Ascomycetes	IHIA39	SAMN06706673	PRJNA382475	GCA_002276475.2	Scaffold	33.0565	43.1		NCSK02	588	8648	2017-08-29T00:00:00Z	ftp://ftp.ncbi.nlm.nih.gov/genomes/all/GCA/002/276/475/GCA_002276475.2_Chloro_aeru_v2
Pseudogymnoascus sp. VKM F-4513 (FW-928)	Eukaryota;Fungi;Ascomycetes	VKM F-4513 (FW-928)	SAMN02400943	PRJNA216963	GCA_000750755.1	Contig	26.4407	50.9		JPJW01	3425	8669	2014-09-09T00:00:00Z	ftp://ftp.ncbi.nlm.nih.gov/genomes/all/GCA/000/750/755/GCA_000750755.1_DG7
Trichophyton equinum CBS 127.97	Eukaryota;Fungi;Ascomycetes	CBS 127.97	SAMN02953737	PRJNA20577	GCA_000151175.1	Scaffold	24.1582	47.3		ABWI01	125	8676	2008-10-15T00:00:00Z	ftp://ftp.ncbi.nlm.nih.gov/genomes/all/GCA/000/151/175/GCA_000151175.1_ASM15117v1
Batrachochytrium dendrobatidis JAM81	Eukaryota;Fungi;Other Fungi	JAM81	SAMN02746048	PRJNA41157	GCA_000203795.1	Scaffold	24.3151	39.3		ADAR01	127	8677	2011-04-07T00:00:00Z	ftp://ftp.ncbi.nlm.nih.gov/genomes/all/GCA/000/203/795/GCA_000203795.1_v1.0	ftp://ftp.ncbi.nlm.nih.gov/genomes/all/GCF/000/203/795/GCF_000203795.1_v1.0
Phellinidium pouzarii	Eukaryota;Fungi;Basidiomycetes	DSM 108285	SAMN10888481	PRJNA521454	GCA_004802695.1	Contig	28.5903	47.1		SGPK01	1776	8701	2019-04-22T00:00:00Z	ftp://ftp.ncbi.nlm.nih.gov/genomes/all/GCA/004/802/695/GCA_004802695.1_ASM480269v1
Leishmania tarentolae	Eukaryota;Protists;Kinetoplasts	Parrot Tar II	SAMD00191432	PRJDB8419	GCA_009731335.1	Contig	35.4165	57.4		BLBS01	179	8703	2019-11-27T21:02:00Z	ftp://ftp.ncbi.nlm.nih.gov/genomes/all/GCA/009/731/335/GCA_009731335.1_Lta_assembly01
Trichophyton rubrum CBS 118892	Eukaryota;Fungi;Ascomycetes	CBS 118892	SAMN02953760	PRJNA38221	GCA_000151425.1	Scaffold	22.53	48.3		ACPH01	36	8706	2009-09-16T00:00:00Z	ftp://ftp.ncbi.nlm.nih.gov/genomes/all/GCA/000/151/425/GCA_000151425.1_ASM15142v1	ftp://ftp.ncbi.nlm.nih.gov/genomes/all/GCF/000/151/425/GCF_000151425.1_ASM15142v1
Pyrenophora seminiperda CCB06	Eukaryota;Fungi;Ascomycetes	CCB06	SAMN02981545	PRJNA192591	GCA_000465215.2	Scaffold	32.5392	49.8		ATLS01	54	8711	2013-09-09T00:00:00Z	ftp://ftp.ncbi.nlm.nih.gov/genomes/all/GCA/000/465/215/GCA_000465215.2_Pysem1.0
Eimeria brunetti	Eukaryota;Protists;Apicomplexans	Houghton	SAMEA3138828	PRJEB4834	GCA_000499725.1	Scaffold	66.8902	47.7		CBUX01	8575	8711	2013-10-30T00:00:00Z	ftp://ftp.ncbi.nlm.nih.gov/genomes/all/GCA/000/499/725/GCA_000499725.1_EBH001
Intoshia linei	Eukaryota;Animals;Other Animals	Intl2013	SAMN04576116	PRJNA316116	GCA_001642005.1	Scaffold	41.6031	25.9		LWCA01	3520	8724	2016-05-10T00:00:00Z	ftp://ftp.ncbi.nlm.nih.gov/genomes/all/GCA/001/642/005/GCA_001642005.1_IntLin1.0
Pseudogymnoascus sp. VKM F-4281 (FW-2241)	Eukaryota;Fungi;Ascomycetes	VKM F-4281 (FW-2241)	SAMN02400942	PRJNA216963	GCA_000750745.1	Contig	26.5496	50.6		JPJV01	3783	8728	2014-09-09T00:00:00Z	ftp://ftp.ncbi.nlm.nih.gov/genomes/all/GCA/000/750/745/GCA_000750745.1_DG6
Eimeria mitis	Eukaryota;Protists;Apicomplexans	Houghton	SAMEA3138829	PRJEB4835	GCA_000499745.1	Scaffold	60.4151	46.5		CBUT01	10336	8748	2013-10-30T00:00:00Z	ftp://ftp.ncbi.nlm.nih.gov/genomes/all/GCA/000/499/745/GCA_000499745.1_EMH001	ftp://ftp.ncbi.nlm.nih.gov/genomes/all/GCF/000/499/745/GCF_000499745.1_EMH001
Metarhizium rileyi RCEF 4871	Eukaryota;Fungi;Ascomycetes	RCEF 4871	SAMN04908329	PRJNA72739	GCA_001636745.1	Scaffold	32.014	49.3		AZHC01	389	8764	2016-05-04T00:00:00Z	ftp://ftp.ncbi.nlm.nih.gov/genomes/all/GCA/001/636/745/GCA_001636745.1_NOR_1.0
Microsporum canis CBS 113480	Eukaryota;Fungi;Ascomycetes	CBS 113480	SAMN02953735	PRJNA30939	GCA_000151145.1	Scaffold	23.2631	47.5		ABVF01	17	8765	2008-10-15T00:00:00Z	ftp://ftp.ncbi.nlm.nih.gov/genomes/all/GCA/000/151/145/GCA_000151145.1_ASM15114v1	ftp://ftp.ncbi.nlm.nih.gov/genomes/all/GCF/000/151/145/GCF_000151145.1_ASM15114v1
Emmonsia sp. CAC-2015a	Eukaryota;Fungi;Ascomycetes	CBS 136260	SAMN03703140	PRJNA284519	GCA_001660665.1	Scaffold	29.7089	43.4		LGUA01	4444	8769	2016-06-09T00:00:00Z	ftp://ftp.ncbi.nlm.nih.gov/genomes/all/GCA/001/660/665/GCA_001660665.1_Emmo_afri_EA111
Hortaea thailandica	Eukaryota;Fungi;Ascomycetes	CCFEE 6315	SAMN06285184	PRJNA342238	GCA_005059885.1	Scaffold	23.885	55.5		NAJL01	163	8778	2019-05-02T00:00:00Z	ftp://ftp.ncbi.nlm.nih.gov/genomes/all/GCA/005/059/885/GCA_005059885.1_ASM505988v1
Capsaspora owczarzaki ATCC 30864	Eukaryota;Protists;Other Protists	ATCC 30864	SAMN02953747	PRJNA20341	GCA_000151315.2	Scaffold	27.9678	53.7		ACFS02	84	8792	2009-08-05T00:00:00Z	ftp://ftp.ncbi.nlm.nih.gov/genomes/all/GCA/000/151/315/GCA_000151315.2_C_owczarzaki_V2	ftp://ftp.ncbi.nlm.nih.gov/genomes/all/GCF/000/151/315/GCF_000151315.2_C_owczarzaki_V2
Entamoeba dispar SAW760	Eukaryota;Protists;Other Protists	SAW760	SAMN02953643	PRJNA12914	GCA_000209125.2	Scaffold	30.6332	24.1		AANV02	12258	8811	2006-02-11T00:00:00Z	ftp://ftp.ncbi.nlm.nih.gov/genomes/all/GCA/000/209/125/GCA_000209125.2_JCVI_EDISG_1.0	ftp://ftp.ncbi.nlm.nih.gov/genomes/all/GCF/000/209/125/GCF_000209125.1_JCVI_EDISG_1.0
Claviceps purpurea 20.1	Eukaryota;Fungi;Ascomycetes	20.1	SAMEA2272775	PRJEA76493	GCA_000347355.1	Scaffold	32.0914	51.6		CAGA01	191	8823	2012-07-31T00:00:00Z	ftp://ftp.ncbi.nlm.nih.gov/genomes/all/GCA/000/347/355/GCA_000347355.1_ASM34735v1
Paracoccidioides lutzii Pb01	Eukaryota;Fungi;Ascomycetes	Pb01	SAMN02953719	PRJNA28731	GCA_000150705.2	Scaffold	32.9252	42.9		ABKH02	110	8826	2008-03-20T00:00:00Z	ftp://ftp.ncbi.nlm.nih.gov/genomes/all/GCA/000/150/705/GCA_000150705.2_Paracocci_br_Pb01_V2	ftp://ftp.ncbi.nlm.nih.gov/genomes/all/GCF/000/150/705/GCF_000150705.2_Paracocci_br_Pb01_V2
Phaeoacremonium minimum UCRPA7	Eukaryota;Fungi;Ascomycetes	UCRPA7	SAMN01908518	PRJNA245153	GCA_000392275.1	Scaffold	47.4654	49.6		AORD01	624	8834	2013-05-10T00:00:00Z	ftp://ftp.ncbi.nlm.nih.gov/genomes/all/GCA/000/392/275/GCA_000392275.1_UCRPA7V03	ftp://ftp.ncbi.nlm.nih.gov/genomes/all/GCF/000/392/275/GCF_000392275.1_UCRPA7V03
Pseudogymnoascus sp. VKM F-4514 (FW-929)	Eukaryota;Fungi;Ascomycetes	VKM F-4514 (FW-929)	SAMN02400944	PRJNA216963	GCA_000750795.1	Contig	27.027	50.5		JPJX01	3211	8865	2014-09-09T00:00:00Z	ftp://ftp.ncbi.nlm.nih.gov/genomes/all/GCA/000/750/795/GCA_000750795.1_DG8
Ophiostoma piceae UAMH 11346	Eukaryota;Fungi;Ascomycetes	UAMH 11346	SAMN02179239	PRJNA182071	GCA_000410735.1	Scaffold	32.8404	53.3		AQHS01	45	8884	2013-06-12T00:00:00Z	ftp://ftp.ncbi.nlm.nih.gov/genomes/all/GCA/000/410/735/GCA_000410735.1_Opiceae_UAMHv01
Acremonium chrysogenum ATCC 11550	Eukaryota;Fungi;Ascomycetes	ATCC 11550	SAMN02799700	PRJNA248608	GCA_000769265.1	Scaffold	28.5905	55.1726	mitochondrion MT:JPKY01000541.1	JPKY01	541	8901	2014-08-15T00:00:00Z	ftp://ftp.ncbi.nlm.nih.gov/genomes/all/GCA/000/769/265/GCA_000769265.1_ASM76926v1
Emmonsia crescens	Eukaryota;Fungi;Ascomycetes	UAMH4076	SAMN02854801	PRJNA252751	GCA_002572855.1	Scaffold	33.7545	42.9		PDND01	1288	8908	2017-10-17T00:00:00Z	ftp://ftp.ncbi.nlm.nih.gov/genomes/all/GCA/002/572/855/GCA_002572855.1_Emmon_cres_4076_V1
Lachnellula occidentalis	Eukaryota;Fungi;Ascomycetes	CBS 160.35	SAMN08682890	PRJNA437649	GCA_007821535.1	Contig	48.2981	41.8		QGMI01	4247	8910	2019-08-01T00:00:00Z	ftp://ftp.ncbi.nlm.nih.gov/genomes/all/GCA/007/821/535/GCA_007821535.1_CFIA_Locc_EG2017
Aspergillus ochraceoroseus IBT 24754	Eukaryota;Fungi;Ascomycetes	IBT 24754	SAMN02744596	PRJNA217213	GCA_002846915.2	Contig	27.7182	44.2		MSFN02	34	8917	2017-12-21T00:00:00Z	ftp://ftp.ncbi.nlm.nih.gov/genomes/all/GCA/002/846/915/GCA_002846915.2_Aspergillus_ochraceoroseus_IBT_24754_v1.1
Nannochloropsis salina CCMP1776	Eukaryota;Protists;Other Protists	CCMP1776	SAMN10354914	PRJNA503186	GCA_004565275.1	Scaffold	27.7573	54.5754	mitochondrion MT:CM016495.1; chloroplast Pltd:CM016496.1	SDOX01	196	8919	2019-04-02T00:00:00Z	ftp://ftp.ncbi.nlm.nih.gov/genomes/all/GCA/004/565/275/GCA_004565275.1_ASM456527v1
Nannizzia gypsea CBS 118893	Eukaryota;Fungi;Ascomycetes	CBS 118893	SAMN02953728	PRJNA20599	GCA_000150975.2	Scaffold	23.2729	48.4		ABQE01	19	8921	2008-07-25T00:00:00Z	ftp://ftp.ncbi.nlm.nih.gov/genomes/all/GCA/000/150/975/GCA_000150975.2_MS_CBS118893	ftp://ftp.ncbi.nlm.nih.gov/genomes/all/GCF/000/150/975/GCF_000150975.2_MS_CBS118893
Schistosoma haematobium	Eukaryota;Animals;Flatworms		SAMN11431408	PRJNA273970	GCA_000699445.2	Scaffold	371.394	34.6		AMPZ02	666	8934	2014-06-09T00:00:00Z	ftp://ftp.ncbi.nlm.nih.gov/genomes/all/GCA/000/699/445/GCA_000699445.2_SchHae_2.0	ftp://ftp.ncbi.nlm.nih.gov/genomes/all/GCF/000/699/445/GCF_000699445.2_SchHae_2.0
Lachnellula subtilissima	Eukaryota;Fungi;Ascomycetes	CBS 197.66	SAMN08682926	PRJNA437651	GCA_007821545.1	Contig	35.2305	47		QGMJ01	2317	8947	2019-08-01T00:00:00Z	ftp://ftp.ncbi.nlm.nih.gov/genomes/all/GCA/007/821/545/GCA_007821545.1_CFIA_Lsub_EG2017
Emergomyces pasteurianus Ep9510	Eukaryota;Fungi;Ascomycetes	UAMH 9510	SAMN02584703	PRJNA234734	GCA_001883825.1	Scaffold	32.411	44.4		LGRN01	1643	8950	2016-11-18T00:00:00Z	ftp://ftp.ncbi.nlm.nih.gov/genomes/all/GCA/001/883/825/GCA_001883825.1_Emmo_past_UAMH9510_V1
Penicillium digitatum Pd1	Eukaryota;Fungi;Ascomycetes	Pd1	SAMN02981416	PRJNA302315	GCA_000315645.2	Scaffold	26.0532	48.8738	mitochondrion MT:CM001644.1	AKCU01	53	8961	2012-11-27T00:00:00Z	ftp://ftp.ncbi.nlm.nih.gov/genomes/all/GCA/000/315/645/GCA_000315645.2_PdigPd1_v1	ftp://ftp.ncbi.nlm.nih.gov/genomes/all/GCF/000/315/645/GCF_000315645.1_PdigPd1_v1
Lachnellula willkommii	Eukaryota;Fungi;Ascomycetes	CBS 172.35	SAMN07710619	PRJNA412379	GCA_007825375.1	Contig	51.0341	42		QGML01	20879	8978	2019-08-01T00:00:00Z	ftp://ftp.ncbi.nlm.nih.gov/genomes/all/GCA/007/825/375/GCA_007825375.1_CFIA_Lawi_EG2017
Tolypocladium paradoxum	Eukaryota;Fungi;Ascomycetes	NRBC 100945	SAMN08279508	PRJNA248242	GCA_002916505.1	Scaffold	27.6102	57.9		PKSG01	1138	8983	2018-02-05T00:00:00Z	ftp://ftp.ncbi.nlm.nih.gov/genomes/all/GCA/002/916/505/GCA_002916505.1_ASM291650v1
Stemphylium lycopersici	Eukaryota;Fungi;Ascomycetes	CIDEFI 216	SAMN03332054	PRJNA274742	GCA_001191545.1	Scaffold	35.1733	50.7		LGLR01	414	8997	2015-08-03T00:00:00Z	ftp://ftp.ncbi.nlm.nih.gov/genomes/all/GCA/001/191/545/GCA_001191545.1_ASM119154v1
Penicillium coprophilum	Eukaryota;Fungi;Ascomycetes	IBT 31321	SAMN05200875	PRJNA395479	GCA_002072405.1	Scaffold	28.3604	48.3		MDDG01	91	8999	2017-03-24T00:00:00Z	ftp://ftp.ncbi.nlm.nih.gov/genomes/all/GCA/002/072/405/GCA_002072405.1_ASM207240v1
Trichoderma parareesei	Eukaryota;Fungi;Ascomycetes	CBS 125925	SAMN03784587	PRJNA287603	GCA_001050175.1	Scaffold	32.0707	53.7		LFMI01	885	9062	2015-07-08T00:00:00Z	ftp://ftp.ncbi.nlm.nih.gov/genomes/all/GCA/001/050/175/GCA_001050175.1_Tpara_v1.0
Aspergillus coremiiformis	Eukaryota;Fungi;Ascomycetes	CBS 553.77	SAMN05446844	PRJNA333900	GCA_009193565.1	Scaffold	30.1323	43		STFN01	2728	9078	2019-10-18T00:00:00Z	ftp://ftp.ncbi.nlm.nih.gov/genomes/all/GCA/009/193/565/GCA_009193565.1_Aspcor1
Sporothrix brasiliensis 5110	Eukaryota;Fungi;Ascomycetes	5110	SAMN03201250	PRJNA218075	GCA_000820605.1	Contig	33.2058	54.7		AWTV01	13	9091	2015-01-16T00:00:00Z	ftp://ftp.ncbi.nlm.nih.gov/genomes/all/GCA/000/820/605/GCA_000820605.1_S_brasiliensis_5110_v1
Thermothelomyces thermophilus ATCC 42464	Eukaryota;Fungi;Ascomycetes	ATCC 42464	SAMN00739435	PRJNA32775	GCA_000226095.1	Complete	38.7442	51.4491	chromosome 1:NC_016472.1/CP003002.1; chromosome 2:NC_016473.1/CP003003.1; chromosome 3:NC_016474.1/CP003004.1; chromosome 4:NC_016475.1/CP003005.1; chromosome 5:NC_016476.1/CP003006.1; chromosome 6:NC_016477.1/CP003007.1; chromosome 7:NC_016478.1/CP003008.1		7	9097	2011-09-16T00:00:00Z	ftp://ftp.ncbi.nlm.nih.gov/genomes/all/GCA/000/226/095/GCA_000226095.1_ASM22609v1	ftp://ftp.ncbi.nlm.nih.gov/genomes/all/GCF/000/226/095/GCF_000226095.1_ASM22609v1
Trichoderma reesei QM6a	Eukaryota;Fungi;Ascomycetes	QM6a	SAMN02746107	PRJNA15571	GCA_000167675.2	Scaffold	33.3957	52.8		AAIL02	77	9111	2005-08-04T00:00:00Z	ftp://ftp.ncbi.nlm.nih.gov/genomes/all/GCA/000/167/675/GCA_000167675.2_v2.0	ftp://ftp.ncbi.nlm.nih.gov/genomes/all/GCF/000/167/675/GCF_000167675.1_v2.0
Aspergillus clavatus NRRL 1	Eukaryota;Fungi;Ascomycetes	NRRL 1	SAMN02953636	PRJNA15664	GCA_000002715.1	Scaffold	27.8594	49.2		AAKD03	143	9121	2005-09-09T00:00:00Z	ftp://ftp.ncbi.nlm.nih.gov/genomes/all/GCA/000/002/715/GCA_000002715.1_ASM271v1	ftp://ftp.ncbi.nlm.nih.gov/genomes/all/GCF/000/002/715/GCF_000002715.2_ASM271v1
Kwoniella bestiolae CBS 10118	Eukaryota;Fungi;Basidiomycetes	CBS 10118	SAMN01932836	PRJNA191321	GCA_000512585.2	Scaffold	24.3608	47.3		ASCK01	12	9133	2013-12-10T00:00:00Z	ftp://ftp.ncbi.nlm.nih.gov/genomes/all/GCA/000/512/585/GCA_000512585.2_Cryp_best_CBS10118_V1	ftp://ftp.ncbi.nlm.nih.gov/genomes/all/GCF/000/512/585/GCF_000512585.1_Cryp_best_CBS10118_V1
Saccharomyces cerevisiae x Saccharomyces kudriavzevii VIN7	Eukaryota;Fungi;Ascomycetes	VIN7	SAMN02981388	PRJNA73971	GCA_000326105.1	Contig	23.3715	39	plasmid Sc2uM:AGVY01000419.1	AGVY01	419	9143	2011-12-23T00:00:00Z	ftp://ftp.ncbi.nlm.nih.gov/genomes/all/GCA/000/326/105/GCA_000326105.1_ASM32610v1
Apiotrichum porosum	Eukaryota;Fungi;Basidiomycetes	DSM 27194	SAMN10458770	PRJNA531017	GCA_003942205.1	Contig	25.4795	59.2		RSCE01	32	9153	2018-12-12T00:00:00Z	ftp://ftp.ncbi.nlm.nih.gov/genomes/all/GCA/003/942/205/GCA_003942205.1_ASM394220v1	ftp://ftp.ncbi.nlm.nih.gov/genomes/all/GCF/003/942/205/GCF_003942205.1_ASM394220v1
Lachnellula hyalina	Eukaryota;Fungi;Ascomycetes	CBS 185.66	SAMN08668878	PRJNA576247	GCA_007821495.1	Contig	33.8283	47.1		QGMH01	685	9157	2019-08-01T00:00:00Z	ftp://ftp.ncbi.nlm.nih.gov/genomes/all/GCA/007/821/495/GCA_007821495.1_CFIA_Lhya_EG2017	ftp://ftp.ncbi.nlm.nih.gov/genomes/all/GCF/007/821/495/GCF_007821495.1_CFIA_Lhya_EG2017
Sarcoptes scabiei	Eukaryota;Animals;Other Animals	SSS_KF_BRIS2020	SAMN13706430	PRJNA598457	GCA_014595675.1	Scaffold	56.5766	33.2		WVUK01	66	9174	2020-09-15T00:00:00Z	ftp://ftp.ncbi.nlm.nih.gov/genomes/all/GCA/014/595/675/GCA_014595675.1_ASM1459567v1
Monosiga brevicollis MX1	Eukaryota;Protists;Other Protists	MX1	SAMN02953695	PRJNA19045	GCA_000002865.1	Scaffold	41.7099	54.3258	mitochondrion MT:NC_004309.1/	ABFJ01	219	9202	2007-11-20T00:00:00Z	ftp://ftp.ncbi.nlm.nih.gov/genomes/all/GCA/000/002/865/GCA_000002865.1_V1.0	ftp://ftp.ncbi.nlm.nih.gov/genomes/all/GCF/000/002/865/GCF_000002865.3_V1.0
Aspergillus turcosus	Eukaryota;Fungi;Ascomycetes	HMR AF 23	SAMN07177962	PRJNA388488	GCA_002234965.2	Contig	32.3527	47.6		NKHV02	939	9223	2017-07-28T00:00:00Z	ftp://ftp.ncbi.nlm.nih.gov/genomes/all/GCA/002/234/965/GCA_002234965.2_ASM223496v2
Capronia coronata CBS 617.96	Eukaryota;Fungi;Ascomycetes	CBS 617.96	SAMN00974099	PRJNA164585	GCA_000585585.1	Scaffold	25.8076	52.8		AMWN01	11	9231	2014-03-05T00:00:00Z	ftp://ftp.ncbi.nlm.nih.gov/genomes/all/GCA/000/585/585/GCA_000585585.1_Capr_coro_CBS_617_96_V1	ftp://ftp.ncbi.nlm.nih.gov/genomes/all/GCF/000/585/585/GCF_000585585.1_Capr_coro_CBS_617_96_V1
Saccharata proteae CBS 121410	Eukaryota;Fungi;Ascomycetes	CBS 121410	SAMN02745966	PRJNA196072	GCA_010015785.1	Scaffold	31.4329	53.6		JAADKN01	245	9234	2020-01-29T00:00:00Z	ftp://ftp.ncbi.nlm.nih.gov/genomes/all/GCA/010/015/785/GCA_010015785.1_Sacpr1
Endocarpon pusillum Z07020	Eukaryota;Fungi;Ascomycetes	Z07020	SAMN02981524	PRJNA245134	GCA_000464535.1	Scaffold	37.1306	46		APWS01	908	9238	2013-09-04T00:00:00Z	ftp://ftp.ncbi.nlm.nih.gov/genomes/all/GCA/000/464/535/GCA_000464535.1_EPUS	ftp://ftp.ncbi.nlm.nih.gov/genomes/all/GCF/000/464/535/GCF_000464535.1_EPUS
Fibroporia radiculosa	Eukaryota;Fungi;Basidiomycetes	TFFH 294	SAMEA2272653	PRJEA72357	GCA_000313525.1	Scaffold	28.378	51.1		CAGC01	861	9262	2012-01-19T00:00:00Z	ftp://ftp.ncbi.nlm.nih.gov/genomes/all/GCA/000/313/525/GCA_000313525.1_ASM31352v1	ftp://ftp.ncbi.nlm.nih.gov/genomes/all/GCF/000/313/525/GCF_000313525.1_ASM31352v1
Ceratobasidium theobromae	Eukaryota;Fungi;Basidiomycetes	CT2	SAMN11038547	PRJNA524910	GCA_009078325.1	Contig	31.2012	49.2		SSOP01	1240	9262	2019-10-15T00:00:00Z	ftp://ftp.ncbi.nlm.nih.gov/genomes/all/GCA/009/078/325/GCA_009078325.1_ASM907832v1
Byssochlamys spectabilis	Eukaryota;Fungi;Ascomycetes	CBS 101075	SAMN08778357	PRJNA531022	GCA_004022145.1	Contig	30.1058	46.7		RCNU01	86	9270	2019-01-14T00:00:00Z	ftp://ftp.ncbi.nlm.nih.gov/genomes/all/GCA/004/022/145/GCA_004022145.1_Paevar1	ftp://ftp.ncbi.nlm.nih.gov/genomes/all/GCF/004/022/145/GCF_004022145.1_Paevar1
Coniosporium apollinis CBS 100218	Eukaryota;Fungi;Ascomycetes	CBS 100218	SAMN00989094	PRJNA245130	GCA_000281105.1	Scaffold	28.6453	52.1		AJKL01	169	9308	2012-07-24T00:00:00Z	ftp://ftp.ncbi.nlm.nih.gov/genomes/all/GCA/000/281/105/GCA_000281105.1_Coni_apol_CBS100218_V1	ftp://ftp.ncbi.nlm.nih.gov/genomes/all/GCF/000/281/105/GCF_000281105.1_Coni_apol_CBS100218_V1
Histoplasma capsulatum NAm1	Eukaryota;Fungi;Ascomycetes	NAm1	SAMN02953633	PRJNA12654	GCA_000149585.1	Scaffold	33.0303	46.3		AAJI01	280	9313	2005-09-19T00:00:00Z	ftp://ftp.ncbi.nlm.nih.gov/genomes/all/GCA/000/149/585/GCA_000149585.1_ASM14958v1	ftp://ftp.ncbi.nlm.nih.gov/genomes/all/GCF/000/149/585/GCF_000149585.1_ASM14958v1
Tolypocladium ophioglossoides CBS 100239	Eukaryota;Fungi;Ascomycetes	CBS 100239	SAMN03782320	PRJNA91059	GCA_001189435.1	Scaffold	31.2458	57		LFRF01	172	9317	2015-07-30T00:00:00Z	ftp://ftp.ncbi.nlm.nih.gov/genomes/all/GCA/001/189/435/GCA_001189435.1_Tophv1.0
Rutstroemia sp. NJR-2017a BVV2	Eukaryota;Fungi;Ascomycetes	NJR-2017a BVV2	SAMN07205146	PRJNA389323	GCA_002946415.1	Contig	43.4016	45.4		NJPS01	79	9320	2018-02-26T00:00:00Z	ftp://ftp.ncbi.nlm.nih.gov/genomes/all/GCA/002/946/415/GCA_002946415.1_ASM294641v1
Pseudogymnoascus sp. VKM F-3775	Eukaryota;Fungi;Ascomycetes	VKM F-3775	SAMN02400937	PRJNA216963	GCA_000750715.1	Contig	28.5069	48.9		JPJT01	6880	9325	2014-09-09T00:00:00Z	ftp://ftp.ncbi.nlm.nih.gov/genomes/all/GCA/000/750/715/GCA_000750715.1_DG4
Linderina pennispora	Eukaryota;Fungi;Other Fungi	ATCC 12442	SAMN02744846	PRJNA243942	GCA_002104995.1	Contig	26.2025	54.2		MCFD01	227	9350	2017-04-20T00:00:00Z	ftp://ftp.ncbi.nlm.nih.gov/genomes/all/GCA/002/104/995/GCA_002104995.1_Linpe1
Marssonina coronariae	Eukaryota;Fungi;Ascomycetes	NL1	SAMN06564146	PRJNA376855	GCA_002204255.1	Scaffold	50.2671	44		MZNU01	589	9355	2017-06-21T00:00:00Z	ftp://ftp.ncbi.nlm.nih.gov/genomes/all/GCA/002/204/255/GCA_002204255.1_ASM220425v1
Pseudogymnoascus sp. VKM F-4516 (FW-969)	Eukaryota;Fungi;Ascomycetes	VKM F-4516 (FW-969)	SAMN02400946	PRJNA216963	GCA_000750815.1	Contig	27.5992	50.4		JPJZ01	1601	9363	2014-09-09T00:00:00Z	ftp://ftp.ncbi.nlm.nih.gov/genomes/all/GCA/000/750/815/GCA_000750815.1_DG11
Sodiomyces alkalinus F11	Eukaryota;Fungi;Ascomycetes	F11	SAMN02745840	PRJNA196044	GCA_003711515.1	Scaffold	43.4501	48.9		NITX01	29	9404	2018-11-05T00:00:00Z	ftp://ftp.ncbi.nlm.nih.gov/genomes/all/GCA/003/711/515/GCA_003711515.1_Sodal1	ftp://ftp.ncbi.nlm.nih.gov/genomes/all/GCF/003/711/515/GCF_003711515.1_Sodal1
Pseudogymnoascus destructans	Eukaryota;Fungi;Ascomycetes	20631-21	SAMN03382554	PRJNA342683	GCA_001641265.1	Scaffold	35.8182	49.2		LAJJ01	83	9405	2016-05-10T00:00:00Z	ftp://ftp.ncbi.nlm.nih.gov/genomes/all/GCA/001/641/265/GCA_001641265.1_ASM164126v1	ftp://ftp.ncbi.nlm.nih.gov/genomes/all/GCF/001/641/265/GCF_001641265.1_ASM164126v1
Lachnellula cervina	Eukaryota;Fungi;Ascomycetes	CBS 625.97	SAMN08668865	PRJNA437640	GCA_007825325.1	Contig	51.3735	41.4		QGMG01	12510	9413	2019-08-01T00:00:00Z	ftp://ftp.ncbi.nlm.nih.gov/genomes/all/GCA/007/825/325/GCA_007825325.1_CFIA_Lcer_EG2017
Spizellomyces punctatus DAOM BR117	Eukaryota;Fungi;Other Fungi	DAOM BR117	SAMN00716787	PRJNA37881	GCA_000182565.2	Scaffold	24.1311	47.6		ACOE01	38	9422	2009-09-03T00:00:00Z	ftp://ftp.ncbi.nlm.nih.gov/genomes/all/GCA/000/182/565/GCA_000182565.2_S_punctatus_V1	ftp://ftp.ncbi.nlm.nih.gov/genomes/all/GCF/000/182/565/GCF_000182565.1_S_punctatus_V1
Verticillium nonalfalfae	Eukaryota;Fungi;Ascomycetes	VnAa140/NRRL 66861	SAMN10135221	PRJNA531016	GCA_003724135.2	Scaffold	31.7475	55.2		RBVV01	628	9430	2018-11-13T00:00:00Z	ftp://ftp.ncbi.nlm.nih.gov/genomes/all/GCA/003/724/135/GCA_003724135.2_ASM372413v2	ftp://ftp.ncbi.nlm.nih.gov/genomes/all/GCF/003/724/135/GCF_003724135.2_ASM372413v2
Tuber magnatum	Eukaryota;Fungi;Ascomycetes	091103-1	SAMN08765109	PRJNA439374	GCA_003182015.1	Scaffold	192.781	40		PYWC01	1283	9431	2018-05-31T00:00:00Z	ftp://ftp.ncbi.nlm.nih.gov/genomes/all/GCA/003/182/015/GCA_003182015.1_ASM318201v1
Pseudogymnoascus sp. VKM F-3557	Eukaryota;Fungi;Ascomycetes	VKM F-3557	SAMN02324761	PRJNA216963	GCA_000750665.1	Contig	27.6499	50.2		JPJS01	3339	9482	2014-09-09T00:00:00Z	ftp://ftp.ncbi.nlm.nih.gov/genomes/all/GCA/000/750/665/GCA_000750665.1_DG3
Endogone sp. FLAS-F59071	Eukaryota;Fungi;Other Fungi	FLAS-F59071	SAMN05444560	PRJNA331665	GCA_003990785.1	Contig	95.5527	38.9		RBNK01	15409	9491	2019-01-02T00:00:00Z	ftp://ftp.ncbi.nlm.nih.gov/genomes/all/GCA/003/990/785/GCA_003990785.1_Endsp1
Sporothrix insectorum RCEF 264	Eukaryota;Fungi;Ascomycetes	RCEF 264	SAMN04908330	PRJNA72727	GCA_001636815.1	Scaffold	34.7221	53.7		AZHD01	78	9496	2016-05-04T00:00:00Z	ftp://ftp.ncbi.nlm.nih.gov/genomes/all/GCA/001/636/815/GCA_001636815.1_SPI_1.0
Talaromyces atroroseus	Eukaryota;Fungi;Ascomycetes	IBT 11181	SAMN03339010	PRJNA374571	GCA_001907595.1	Scaffold	30.8586	44.3		LFMY01	48	9523	2016-12-16T00:00:00Z	ftp://ftp.ncbi.nlm.nih.gov/genomes/all/GCA/001/907/595/GCA_001907595.1_ASM190759v1	ftp://ftp.ncbi.nlm.nih.gov/genomes/all/GCF/001/907/595/GCF_001907595.1_ASM190759v1
Apophysomyces ossiformis	Eukaryota;Fungi;Other Fungi	NRRL A-21654	SAMN10361476	PRJNA499679	GCA_014839865.1	Scaffold	34.0798	41.9		JABAYA01	1141	9528	2020-10-02T00:00:00Z	ftp://ftp.ncbi.nlm.nih.gov/genomes/all/GCA/014/839/865/GCA_014839865.1_ASM1483986v1
Aspergillus nidulans FGSC A4	Eukaryota;Fungi;Ascomycetes	FGSC A4	SAMN02953587	PRJNA130	GCA_000149205.2	Scaffold	30.276	50.2721	mitochondrion MT:NC_017896.1/JQ435097.1	AACD01	91	9556	2003-04-07T00:00:00Z	ftp://ftp.ncbi.nlm.nih.gov/genomes/all/GCA/000/149/205/GCA_000149205.2_ASM14920v2	ftp://ftp.ncbi.nlm.nih.gov/genomes/all/GCF/000/149/205/GCF_000149205.2_ASM14920v2
Exophiala dermatitidis NIH/UT8656	Eukaryota;Fungi;Ascomycetes	NIH/UT8656	SAMN00760826	PRJNA225511	GCA_000230625.1	Scaffold	26.3768	51.4748	mitochondrion MT:NW_008751656.1/CM001238.1	AFPA01	11	9578	2011-10-14T00:00:00Z	ftp://ftp.ncbi.nlm.nih.gov/genomes/all/GCA/000/230/625/GCA_000230625.1_Exop_derm_V1	ftp://ftp.ncbi.nlm.nih.gov/genomes/all/GCF/000/230/625/GCF_000230625.1_Exop_derm_V1
Lachnellula arida	Eukaryota;Fungi;Ascomycetes	CBS 203.66	SAMN07703421	PRJNA437631	GCA_007821475.1	Contig	42.7247	46.3		QGMF01	4119	9594	2019-08-01T00:00:00Z	ftp://ftp.ncbi.nlm.nih.gov/genomes/all/GCA/007/821/475/GCA_007821475.1_CFIA_Lari_EG2017
Beauveria brongniartii RCEF 3172	Eukaryota;Fungi;Ascomycetes	RCEF 3172	SAMN04908327	PRJNA72729	GCA_001636735.1	Scaffold	32.516	51.5		AZHA01	241	9595	2016-05-04T00:00:00Z	ftp://ftp.ncbi.nlm.nih.gov/genomes/all/GCA/001/636/735/GCA_001636735.1_BBO_1.0
Ascodesmis nigricans	Eukaryota;Fungi;Ascomycetes	CBS 389.68	SAMN02787126	PRJNA247594	GCA_004786065.1	Scaffold	27.3852	51.6		SSHT01	176	9619	2019-04-12T00:00:00Z	ftp://ftp.ncbi.nlm.nih.gov/genomes/all/GCA/004/786/065/GCA_004786065.1_Ascni1
Penicillium griseofulvum	Eukaryota;Fungi;Ascomycetes	PG3	SAMN03860337	PRJNA289974	GCA_001561935.1	Contig	29.1409	47.3		LHQR01	92	9630	2016-02-16T00:00:00Z	ftp://ftp.ncbi.nlm.nih.gov/genomes/all/GCA/001/561/935/GCA_001561935.1_ASM156193v1
Aspergillus candidus	Eukaryota;Fungi;Ascomycetes	CBS 102.13	SAMN05446799	PRJNA453588	GCA_002847045.1	Scaffold	27.3178	51.9		PKFS01	268	9639	2017-12-21T00:00:00Z	ftp://ftp.ncbi.nlm.nih.gov/genomes/all/GCA/002/847/045/GCA_002847045.1_Aspcand1	ftp://ftp.ncbi.nlm.nih.gov/genomes/all/GCF/002/847/045/GCF_002847045.1_Aspcand1
Amorphotheca resinae ATCC 22711	Eukaryota;Fungi;Ascomycetes	ATCC 22711	SAMN00788613	PRJNA207866	GCA_003019875.1	Scaffold	28.6329	47.6		MADK01	32	9642	2018-03-27T00:00:00Z	ftp://ftp.ncbi.nlm.nih.gov/genomes/all/GCA/003/019/875/GCA_003019875.1_Amore1	ftp://ftp.ncbi.nlm.nih.gov/genomes/all/GCF/003/019/875/GCF_003019875.1_Amore1
Trichuris trichiura	Eukaryota;Animals;Roundworms		SAMEA3138987	PRJEB535	GCA_000613005.1	Scaffold	75.4964	42.2		CBXK01	4156	9650	2014-03-25T00:00:00Z	ftp://ftp.ncbi.nlm.nih.gov/genomes/all/GCA/000/613/005/GCA_000613005.1_TTRE2.1
Cordyceps militaris CM01	Eukaryota;Fungi;Ascomycetes	CM01	SAMN02981304	PRJNA41129	GCA_000225605.1	Scaffold	32.2686	51.4		AEVU01	32	9651	2011-09-09T00:00:00Z	ftp://ftp.ncbi.nlm.nih.gov/genomes/all/GCA/000/225/605/GCA_000225605.1_CmilitarisCM01_v01	ftp://ftp.ncbi.nlm.nih.gov/genomes/all/GCF/000/225/605/GCF_000225605.1_CmilitarisCM01_v01
Aspergillus campestris IBT 28561	Eukaryota;Fungi;Ascomycetes	IBT 28561	SAMN02744593	PRJNA217206	GCA_002847485.1	Contig	28.2575	51.2		MSFM01	62	9655	2017-12-27T00:00:00Z	ftp://ftp.ncbi.nlm.nih.gov/genomes/all/GCA/002/847/485/GCA_002847485.1_Aspcam1	ftp://ftp.ncbi.nlm.nih.gov/genomes/all/GCF/002/847/485/GCF_002847485.1_Aspcam1
Aspergillus hiratsukae	Eukaryota;Fungi;Ascomycetes	CNM-CM5793	SAMN14933834	PRJNA633131	GCA_014281905.1	Scaffold	30.0712	50.3		JACBAD01	2130	9685	2020-08-24T00:00:00Z	ftp://ftp.ncbi.nlm.nih.gov/genomes/all/GCA/014/281/905/GCA_014281905.1_ASM1428190v1
Aspergillus taichungensis	Eukaryota;Fungi;Ascomycetes	IBT 19404	SAMN05446796	PRJNA334013	GCA_002850765.1	Scaffold	27.1217	51.4		PKFW01	310	9689	2018-01-03T00:00:00Z	ftp://ftp.ncbi.nlm.nih.gov/genomes/all/GCA/002/850/765/GCA_002850765.1_Asptaic1
fungal sp. No.11243	Eukaryota;Fungi;Other Fungi	No.11243	SAMD00024929	PRJDB3453	GCA_000836255.1	Scaffold	21.7198	54		BBSH01	20	9693	2015-01-27T00:00:00Z	ftp://ftp.ncbi.nlm.nih.gov/genomes/all/GCA/000/836/255/GCA_000836255.1_fungal_sp._No.11243_ver1.0
Aspergillus thermomutatus	Eukaryota;Fungi;Ascomycetes	HMR AF 39	SAMN07177963	PRJNA495493	GCA_002237265.2	Contig	30.946	50.1		NKHU02	647	9702	2017-07-31T00:00:00Z	ftp://ftp.ncbi.nlm.nih.gov/genomes/all/GCA/002/237/265/GCA_002237265.2_ASM223726v2	ftp://ftp.ncbi.nlm.nih.gov/genomes/all/GCF/002/237/265/GCF_002237265.1_ASM223726v2
Trichoderma citrinoviride	Eukaryota;Fungi;Ascomycetes	TUCIM 6016	SAMN05369575	PRJNA453598	GCA_003025115.1	Scaffold	33.2152	52.4		MBDI01	533	9735	2018-03-30T00:00:00Z	ftp://ftp.ncbi.nlm.nih.gov/genomes/all/GCA/003/025/115/GCA_003025115.1_Trici_v4.0	ftp://ftp.ncbi.nlm.nih.gov/genomes/all/GCF/003/025/115/GCF_003025115.1_Trici_v4.0
Bremia lactucae	Eukaryota;Protists;Other Protists	SF5	SAMN07163504	PRJNA387613	GCA_004359215.1	Scaffold	115.899	36		SHOA01	121	9767	2019-03-19T00:00:00Z	ftp://ftp.ncbi.nlm.nih.gov/genomes/all/GCA/004/359/215/GCA_004359215.1_BlacSF5
Chlorella variabilis	Eukaryota;Plants;Green Algae	NC64A	SAMN02744065	PRJNA45853	GCA_000147415.1	Scaffold	46.1595	65.5		ADIC01	414	9780	2010-08-31T00:00:00Z	ftp://ftp.ncbi.nlm.nih.gov/genomes/all/GCA/000/147/415/GCA_000147415.1_v_1.0	ftp://ftp.ncbi.nlm.nih.gov/genomes/all/GCF/000/147/415/GCF_000147415.1_v_1.0
Patellaria atrata CBS 101060	Eukaryota;Fungi;Ascomycetes	CBS 101060	SAMN02745730	PRJNA208393	GCA_010093705.1	Scaffold	28.6933	46.2		JAAEJL01	127	9780	2020-01-31T00:00:00Z	ftp://ftp.ncbi.nlm.nih.gov/genomes/all/GCA/010/093/705/GCA_010093705.1_Patat1
Drechslerella brochopaga	Eukaryota;Fungi;Ascomycetes	YMF1.01829	SAMN03658141	PRJNA283942	GCA_012184305.1	Scaffold	35.4316	49.4		LDUB01	242	9793	2020-04-08T00:00:00Z	ftp://ftp.ncbi.nlm.nih.gov/genomes/all/GCA/012/184/305/GCA_012184305.1_ASM1218430v1
Tilletia laevis	Eukaryota;Fungi;Basidiomycetes	ATCC 42080	SAMN07327889	PRJNA393337	GCA_009428275.1	Scaffold	28.7776	56.6		RDSF01	3961	9799	2019-10-30T00:00:00Z	ftp://ftp.ncbi.nlm.nih.gov/genomes/all/GCA/009/428/275/GCA_009428275.1_AAFC_TLATCC42080_1
Pseudogymnoascus sp. VKM F-103	Eukaryota;Fungi;Ascomycetes	VKM F-103	SAMN02400948	PRJNA216963	GCA_000750895.1	Contig	30.2558	50.4		JPKB01	1794	9802	2014-09-09T00:00:00Z	ftp://ftp.ncbi.nlm.nih.gov/genomes/all/GCA/000/750/895/GCA_000750895.1_DG30
Thermothielavioides terrestris NRRL 8126	Eukaryota;Fungi;Ascomycetes	NRRL 8126	SAMN02744067	PRJNA32847	GCA_000226115.1	Complete	36.9123	54.7294	chromosome 1:NC_016457.1/CP003009.1; chromosome 2:NC_016458.1/CP003010.1; chromosome 3:NC_016459.1/CP003011.1; chromosome 4:NC_016460.1/CP003012.1; chromosome 5:NC_016461.1/CP003013.1; chromosome 6:NC_016462.1/CP003014.1		6	9802	2011-09-16T00:00:00Z	ftp://ftp.ncbi.nlm.nih.gov/genomes/all/GCA/000/226/115/GCA_000226115.1_ASM22611v1	ftp://ftp.ncbi.nlm.nih.gov/genomes/all/GCF/000/226/115/GCF_000226115.1_ASM22611v1
Antrodiella citrinella	Eukaryota;Fungi;Basidiomycetes	DSM 108506	SAMN10832973	PRJNA517448	GCA_004802725.1	Scaffold	33.0172	51.3		SGPM01	1228	9805	2019-04-22T00:00:00Z	ftp://ftp.ncbi.nlm.nih.gov/genomes/all/GCA/004/802/725/GCA_004802725.1_ASM480272v1
Chondrus crispus	Eukaryota;Other;Other	Stackhouse	SAMEA2272275	PRJEA78309	GCA_000350225.2	Scaffold	104.98	52.8585	plastid Pltd:NC_020795.1/HF562234.1	CAKH01	926	9807	2013-03-26T00:00:00Z	ftp://ftp.ncbi.nlm.nih.gov/genomes/all/GCA/000/350/225/GCA_000350225.2_ASM35022v2	ftp://ftp.ncbi.nlm.nih.gov/genomes/all/GCF/000/350/225/GCF_000350225.1_ASM35022v2
Trypanosoma brucei gambiense DAL972	Eukaryota;Protists;Kinetoplasts	Dal 972 clone 1 (MHOM/CI/86/DAL972)	SAMEA2272188	PRJEA40697	GCA_000210295.1	Chromosome	22.1481	47.1525	chromosome 1:NC_026734.1/FN554964.1; chromosome 2:NC_026735.1/FN554965.1; chromosome 3:NC_026736.1/FN554966.1; chromosome 4:NC_026737.1/FN554967.1; chromosome 5:NC_026738.1/FN554968.1; chromosome 6:NC_026739.1/FN554969.1; chromosome 7:NC_026740.1/FN554970.1; chromosome 8:NC_026741.1/FN554971.1; chromosome 9:NC_026742.1/FN554972.1; chromosome 10:NC_026743.1/FN554973.1; chromosome 11:NC_026744.1/FN…		11	9822	2009-10-14T00:00:00Z	ftp://ftp.ncbi.nlm.nih.gov/genomes/all/GCA/000/210/295/GCA_000210295.1_ASM21029v1	ftp://ftp.ncbi.nlm.nih.gov/genomes/all/GCF/000/210/295/GCF_000210295.1_ASM21029v1
Lasallia pustulata	Eukaryota;Fungi;Ascomycetes	A1-1	SAMN12598961	PRJNA464168	GCA_008636195.1	Scaffold	32.911	51.3		VXIT01	43	9825	2019-09-23T00:00:00Z	ftp://ftp.ncbi.nlm.nih.gov/genomes/all/GCA/008/636/195/GCA_008636195.1_ASM863619v1
Neohortaea acidophila	Eukaryota;Fungi;Ascomycetes	CBS 113389	SAMN05446851	PRJNA625775	GCA_010093505.1	Scaffold	20.4324	56.5		JAAEJE01	39	9827	2020-01-31T00:00:00Z	ftp://ftp.ncbi.nlm.nih.gov/genomes/all/GCA/010/093/505/GCA_010093505.1_Horac1	ftp://ftp.ncbi.nlm.nih.gov/genomes/all/GCF/010/093/505/GCF_010093505.1_Horac1
Valsa sordida	Eukaryota;Fungi;Ascomycetes	YSFL	SAMN04099705	PRJNA296468	GCA_003795275.1	Scaffold	36.1584	52.9		LJZO01	267	9828	2018-11-19T00:00:00Z	ftp://ftp.ncbi.nlm.nih.gov/genomes/all/GCA/003/795/275/GCA_003795275.1_ASM379527v1
Trichuris suis	Eukaryota;Animals;Roundworms		SAMN02721381	PRJNA179528	GCA_000797535.1	Scaffold	63.8397	43.3		JDFW01	306	9829	2014-12-05T00:00:00Z	ftp://ftp.ncbi.nlm.nih.gov/genomes/all/GCA/000/797/535/GCA_000797535.1_T_suis_1.0.allpaths
Coccomyxa subellipsoidea C-169	Eukaryota;Plants;Green Algae	C-169	SAMN02744078	PRJNA32657	GCA_000258705.1	Contig	48.8266	52.9		AGSI01	29	9839	2012-04-13T00:00:00Z	ftp://ftp.ncbi.nlm.nih.gov/genomes/all/GCA/000/258/705/GCA_000258705.1_Coccomyxa_subellipsoidae_v2.0	ftp://ftp.ncbi.nlm.nih.gov/genomes/all/GCF/000/258/705/GCF_000258705.1_Coccomyxa_subellipsoidae_v2.0
Rasamsonia emersonii CBS 393.64	Eukaryota;Fungi;Ascomycetes	CBS 393.64	SAMN03453569	PRJNA292605	GCA_000968595.1	Contig	28.2488	50.6		LASV01	862	9843	2015-04-03T00:00:00Z	ftp://ftp.ncbi.nlm.nih.gov/genomes/all/GCA/000/968/595/GCA_000968595.1_ASM96859v1	ftp://ftp.ncbi.nlm.nih.gov/genomes/all/GCF/000/968/595/GCF_000968595.1_ASM96859v1
Metarhizium acridum CQMa 102	Eukaryota;Fungi;Ascomycetes	CQMa 102	SAMN02981259	PRJNA38715	GCA_000187405.1	Scaffold	39.4223	49.8		ADNI01	241	9849	2011-01-31T00:00:00Z	ftp://ftp.ncbi.nlm.nih.gov/genomes/all/GCA/000/187/405/GCA_000187405.1_MetAcr_May2010	ftp://ftp.ncbi.nlm.nih.gov/genomes/all/GCF/000/187/405/GCF_000187405.1_MetAcr_May2010
Penicilliopsis zonata CBS 506.65	Eukaryota;Fungi;Ascomycetes	CBS 506.65	SAMN02194405	PRJNA207688	GCA_001890105.1	Scaffold	26.0882	49.9		MRBM01	246	9870	2016-12-06T00:00:00Z	ftp://ftp.ncbi.nlm.nih.gov/genomes/all/GCA/001/890/105/GCA_001890105.1_Aspzo1	ftp://ftp.ncbi.nlm.nih.gov/genomes/all/GCF/001/890/105/GCF_001890105.1_Aspzo1
Eremomyces bilateralis CBS 781.70	Eukaryota;Fungi;Ascomycetes	CBS 781.70	SAMN02744867	PRJNA217190	GCA_010015585.1	Scaffold	26.864	52.2		JAADKC01	95	9874	2020-01-29T00:00:00Z	ftp://ftp.ncbi.nlm.nih.gov/genomes/all/GCA/010/015/585/GCA_010015585.1_Erebi1	ftp://ftp.ncbi.nlm.nih.gov/genomes/all/GCF/010/015/585/GCF_010015585.1_Erebi1
Tilletia controversa	Eukaryota;Fungi;Basidiomycetes	DAOMC 236426	SAMN04607373	PRJNA317433	GCA_001645045.2	Scaffold	29.8788	56.5		LWDE02	3741	9887	2016-05-16T00:00:00Z	ftp://ftp.ncbi.nlm.nih.gov/genomes/all/GCA/001/645/045/GCA_001645045.2_AAFC_TcoDAOMC236426_2
Sordaria macrospora k-hell	Eukaryota;Fungi;Ascomycetes	k-hell	SAMEA3138314	PRJNA39253	GCA_000182805.2	Scaffold	38.3914	52.1		CABT02	1583	9896	2009-12-10T00:00:00Z	ftp://ftp.ncbi.nlm.nih.gov/genomes/all/GCA/000/182/805/GCA_000182805.2_ASM18280v2	ftp://ftp.ncbi.nlm.nih.gov/genomes/all/GCF/000/182/805/GCF_000182805.2_ASM18280v2
Porphyridium purpureum	Eukaryota;Other;Other	CCMP 1328	SAMN12567248	PRJNA560054	GCA_008690995.1	Contig	22.1923	55.9		VRMN01	52	9898	2019-09-24T00:00:00Z	ftp://ftp.ncbi.nlm.nih.gov/genomes/all/GCA/008/690/995/GCA_008690995.1_P_purpureum_CCMP1328_Hybrid_assembly
Coccidioides immitis RS	Eukaryota;Fungi;Ascomycetes	RS	SAMN02953601	PRJNA12883	GCA_000149335.2	Scaffold	29.016	46		AAEC03	7	9910	2004-10-04T00:00:00Z	ftp://ftp.ncbi.nlm.nih.gov/genomes/all/GCA/000/149/335/GCA_000149335.2_ASM14933v2	ftp://ftp.ncbi.nlm.nih.gov/genomes/all/GCF/000/149/335/GCF_000149335.2_ASM14933v2
Talaromyces islandicus	Eukaryota;Fungi;Ascomycetes	WF-38-12	SAMEA3344808	PRJEB8788	GCA_000985935.1	Scaffold	34.7158	46.3		CVMT01	116	9927	2015-04-29T00:00:00Z	ftp://ftp.ncbi.nlm.nih.gov/genomes/all/GCA/000/985/935/GCA_000985935.1_PIS
Pseudogymnoascus sp. VKM F-3808	Eukaryota;Fungi;Ascomycetes	VKM F-3808	SAMN02324760	PRJNA216963	GCA_000750675.1	Contig	27.7789	50.5		JPJR01	3534	9929	2014-09-09T00:00:00Z	ftp://ftp.ncbi.nlm.nih.gov/genomes/all/GCA/000/750/675/GCA_000750675.1_DG1
Polytolypa hystricis UAMH7299	Eukaryota;Fungi;Ascomycetes	UAMH7299	SAMN02584705	PRJNA234736	GCA_002573605.1	Scaffold	34.692	45.6		PDNA01	641	9934	2017-10-17T00:00:00Z	ftp://ftp.ncbi.nlm.nih.gov/genomes/all/GCA/002/573/605/GCA_002573605.1_Poly_hyst_7299_V1
Penicillium rolfsii	Eukaryota;Fungi;Ascomycetes	F1880	SAMN09464826	PRJNA477323	GCA_011392555.1	Scaffold	32.3639	49.5		QMFL01	27	9955	2020-03-17T00:00:00Z	ftp://ftp.ncbi.nlm.nih.gov/genomes/all/GCA/011/392/555/GCA_011392555.1_CTC_F1880_1.0
Ophiocordyceps sinensis	Eukaryota;Fungi;Ascomycetes	IOZ07	SAMN14168421	PRJNA608258	GCA_012934285.1	Contig	110.881	45.1		JAAVMX01	23	9961	2020-04-30T00:00:00Z	ftp://ftp.ncbi.nlm.nih.gov/genomes/all/GCA/012/934/285/GCA_012934285.1_ASM1293428v1
Penicillium oxalicum 114-2	Eukaryota;Fungi;Ascomycetes	114-2	SAMN02981374	PRJNA60877	GCA_000346795.1	Scaffold	30.1774	50.6		AGIH01	9	9979	2013-03-15T00:00:00Z	ftp://ftp.ncbi.nlm.nih.gov/genomes/all/GCA/000/346/795/GCA_000346795.1_pde_v1.0
Aspergillus udagawae	Eukaryota;Fungi;Ascomycetes	IFM 46973	SAMD00031778	PRJDB3949	GCA_001078395.1	Contig	32.1856	49.6		BBXM01	1029	9999	2015-06-24T00:00:00Z	ftp://ftp.ncbi.nlm.nih.gov/genomes/all/GCA/001/078/395/GCA_001078395.1_Aud_assembly01
Marssonina brunnea f. sp. 'multigermtubi' MB_m1	Eukaryota;Fungi;Ascomycetes	MB_m1	SAMN02981355	PRJNA66127	GCA_000298775.1	Scaffold	51.9499	42.9		AFXC01	89	10027	2012-08-16T00:00:00Z	ftp://ftp.ncbi.nlm.nih.gov/genomes/all/GCA/000/298/775/GCA_000298775.1_ASM29877v1	ftp://ftp.ncbi.nlm.nih.gov/genomes/all/GCF/000/298/775/GCF_000298775.1_ASM29877v1
Coniochaeta pulveracea	Eukaryota;Fungi;Ascomycetes	CAB683	SAMN09381543	PRJNA473398	GCA_003635345.1	Scaffold	30.0207	51.4		QVQW01	852	10035	2018-10-11T00:00:00Z	ftp://ftp.ncbi.nlm.nih.gov/genomes/all/GCA/003/635/345/GCA_003635345.1_ASM363534v1
Cordyceps fumosorosea ARSEF 2679	Eukaryota;Fungi;Ascomycetes	ARSEF 2679	SAMN04908328	PRJNA342686	GCA_001636725.1	Scaffold	33.486	53.6		AZHB01	430	10061	2016-05-04T00:00:00Z	ftp://ftp.ncbi.nlm.nih.gov/genomes/all/GCA/001/636/725/GCA_001636725.1_ISF_1.0	ftp://ftp.ncbi.nlm.nih.gov/genomes/all/GCF/001/636/725/GCF_001636725.1_ISF_1.0
Daldinia childiae	Eukaryota;Fungi;Ascomycetes	JS-1345	SAMN12777271	PRJNA625767	GCA_008694065.1	Scaffold	38.6526	44.1		VYXO01	133	10062	2019-09-25T00:00:00Z	ftp://ftp.ncbi.nlm.nih.gov/genomes/all/GCA/008/694/065/GCA_008694065.1_Dalch_JS-1345	ftp://ftp.ncbi.nlm.nih.gov/genomes/all/GCF/008/694/065/GCF_008694065.1_Dalch_JS-1345
Aspergillus saccharolyticus JOP 1030-1	Eukaryota;Fungi;Ascomycetes	JOP 1030-1	SAMN05660449	PRJNA479909	GCA_003184585.1	Scaffold	31.0962	50.3		MSFQ01	120	10064	2018-06-04T00:00:00Z	ftp://ftp.ncbi.nlm.nih.gov/genomes/all/GCA/003/184/585/GCA_003184585.1_Aspsac1	ftp://ftp.ncbi.nlm.nih.gov/genomes/all/GCF/003/184/585/GCF_003184585.1_Aspsac1
Aspergillus ruber CBS 135680	Eukaryota;Fungi;Ascomycetes	CBS 135680	SAMN02744096	PRJNA215335	GCA_000600275.1	Scaffold	26.2093	48.8		AWRT01	110	10066	2014-03-25T00:00:00Z	ftp://ftp.ncbi.nlm.nih.gov/genomes/all/GCA/000/600/275/GCA_000600275.1_Eurhe1
Micractinium conductrix	Eukaryota;Plants;Green Algae	SAG 241.80	SAMN03863807	PRJNA290385	GCA_002245815.2	Contig	61.0189	67.1615	mitochondrion MT:CM009643.1; chloroplast Pltd:CM009644.1	LHPF02	300	10070	2017-08-10T00:00:00Z	ftp://ftp.ncbi.nlm.nih.gov/genomes/all/GCA/002/245/815/GCA_002245815.2_ASM224581v2
Cytospora leucostoma	Eukaryota;Fungi;Ascomycetes	SXYLt	SAMN04099706	PRJNA296468	GCA_003795295.1	Scaffold	37.5702	52.4		LKEB01	353	10072	2018-11-19T00:00:00Z	ftp://ftp.ncbi.nlm.nih.gov/genomes/all/GCA/003/795/295/GCA_003795295.1_ASM379529v1
Zygosaccharomyces parabailii	Eukaryota;Fungi;Ascomycetes	ATCC 60483	SAMN06276355	PRJNA369052	GCA_001984395.2	Complete	20.8644	42.4701	chromosome 1:CP019490.1; chromosome 2:CP019491.1; chromosome 3:CP019492.1; chromosome 4:CP019493.1; chromosome 5:CP019494.1; chromosome 6:CP019495.1; chromosome 7:CP019496.1; chromosome 8:CP019497.1; chromosome 9:CP019498.1; chromosome 10:CP019499.1; chromosome 11:CP019500.1; chromosome 12:CP019501.1; chromosome 13:CP019502.1; chromosome 14:CP019503.1; chromosome 15:CP019504.1; chromosome 16:CP01…		18	10086	2017-02-03T00:00:00Z	ftp://ftp.ncbi.nlm.nih.gov/genomes/all/GCA/001/984/395/GCA_001984395.2_ASM198439v2
Trypanosoma rangeli	Eukaryota;Protists;Kinetoplasts	AM80	SAMN04566061	PRJNA544729	GCA_003719475.1	Scaffold	21.1573	51.9		MKGL01	1080	10104	2018-11-08T00:00:00Z	ftp://ftp.ncbi.nlm.nih.gov/genomes/all/GCA/003/719/475/GCA_003719475.1_ASM371947v1	ftp://ftp.ncbi.nlm.nih.gov/genomes/all/GCF/003/719/475/GCF_003719475.1_ASM371947v1
Cladophialophora yegresii CBS 114405	Eukaryota;Fungi;Ascomycetes	CBS 114405	SAMN00974102	PRJNA164591	GCA_000585515.1	Scaffold	27.8984	54		AMGW01	8	10118	2014-03-05T00:00:00Z	ftp://ftp.ncbi.nlm.nih.gov/genomes/all/GCA/000/585/515/GCA_000585515.1_Clad_yegr_CBS_114405_V1	ftp://ftp.ncbi.nlm.nih.gov/genomes/all/GCF/000/585/515/GCF_000585515.1_Clad_yegr_CBS_114405_V1
Micromonas commoda	Eukaryota;Plants;Green Algae	RCC299	SAMN03081421	PRJNA15676	GCA_000090985.2	Complete	21.1093	63.8223	chromosome 1:NC_013038.1/CP001574.1; chromosome 2:NC_013039.1/CP001323.1; chromosome 3:NC_013040.1/CP001324.1; chromosome 4:NC_013041.1/CP001325.1; chromosome 5:NC_013042.1/CP001326.1; chromosome 6:NC_013043.1/CP001327.1; chromosome 7:NC_013044.1/CP001328.1; chromosome 8:NC_013045.1/CP001575.1; chromosome 9:NC_013046.1/CP001329.1; chromosome 10:NC_013047.1/CP001576.1; chromosome 11:NC_013048.1/CP…		19	10137	2009-04-10T00:00:00Z	ftp://ftp.ncbi.nlm.nih.gov/genomes/all/GCA/000/090/985/GCA_000090985.2_ASM9098v2	ftp://ftp.ncbi.nlm.nih.gov/genomes/all/GCF/000/090/985/GCF_000090985.2_ASM9098v2
Acanthocheilonema viteae	Eukaryota;Animals;Roundworms		SAMEA1906332	PRJEB1697	GCA_900537255.1	Scaffold	77.3509	29.9		UPTC01	6796	10138	2018-10-23T00:00:00Z	ftp://ftp.ncbi.nlm.nih.gov/genomes/all/GCA/900/537/255/GCA_900537255.1_ASM90053725v1
Sphaerulina musiva SO2202	Eukaryota;Fungi;Ascomycetes	SO2202	SAMN00120232	PRJNA51781	GCA_000320565.2	Scaffold	29.3521	51.1		AEFD01	72	10144	2012-10-02T00:00:00Z	ftp://ftp.ncbi.nlm.nih.gov/genomes/all/GCA/000/320/565/GCA_000320565.2_Septoria_musiva_SO2202_v1.0	ftp://ftp.ncbi.nlm.nih.gov/genomes/all/GCF/000/320/565/GCF_000320565.1_Septoria_musiva_SO2202_v1.0
Ophiocordyceps polyrhachis-furcata BCC 54312	Eukaryota;Fungi;Ascomycetes	BCC 54312	SAMN04099149	PRJNA200756	GCA_001633055.2	Scaffold	43.2528	43.3		LKCN02	68	10146	2016-04-27T00:00:00Z	ftp://ftp.ncbi.nlm.nih.gov/genomes/all/GCA/001/633/055/GCA_001633055.2_OPF_BCC54312_improved
Trypanosoma conorhini	Eukaryota;Protists;Kinetoplasts	025E	SAMN04565988	PRJNA544729	GCA_003719485.1	Scaffold	21.3342	57.2		MKKU01	1658	10148	2018-11-08T00:00:00Z	ftp://ftp.ncbi.nlm.nih.gov/genomes/all/GCA/003/719/485/GCA_003719485.1_ASM371948v1	ftp://ftp.ncbi.nlm.nih.gov/genomes/all/GCF/003/719/485/GCF_003719485.1_ASM371948v1
Sclerotinia borealis F-4128	Eukaryota;Fungi;Ascomycetes	F-4128	SAMN02981572	PRJNA227173	GCA_000503235.1	Scaffold	39.4501	41.9		AYSA01	1241	10166	2013-12-03T00:00:00Z	ftp://ftp.ncbi.nlm.nih.gov/genomes/all/GCA/000/503/235/GCA_000503235.1_SBOR_1
Delitschia confertaspora ATCC 74209	Eukaryota;Fungi;Ascomycetes	ATCC 74209	SAMN02841240	PRJNA251766	GCA_010093945.1	Scaffold	31.1591	48.5		JAAEIU01	764	10171	2020-01-31T00:00:00Z	ftp://ftp.ncbi.nlm.nih.gov/genomes/all/GCA/010/093/945/GCA_010093945.1_Delco1
Trichodelitschia bisporula	Eukaryota;Fungi;Ascomycetes	CBS 262.69	SAMN02744851	PRJNA245628	GCA_010356995.1	Scaffold	25.7896	56.6		JAAGKV01	44	10178	2020-02-06T00:00:00Z	ftp://ftp.ncbi.nlm.nih.gov/genomes/all/GCA/010/356/995/GCA_010356995.1_Tribi1
Saitozyma sp. JCM 24511	Eukaryota;Fungi;Basidiomycetes	JCM 24511	SAMD00036793	PRJDB3825	GCA_001600855.1	Scaffold	28.1809	58.5		BCLC01	55	10190	2016-03-01T00:00:00Z	ftp://ftp.ncbi.nlm.nih.gov/genomes/all/GCA/001/600/855/GCA_001600855.1_JCM_24511_assembly_v001
Cercospora zeina	Eukaryota;Fungi;Ascomycetes	CMW25467	SAMN06067857	PRJNA355276	GCA_002844615.1	Scaffold	40.7553	45.2		MVDW01	10027	10193	2017-12-19T00:00:00Z	ftp://ftp.ncbi.nlm.nih.gov/genomes/all/GCA/002/844/615/GCA_002844615.1_ASM284461v1
Helicocarpus griseus UAMH5409	Eukaryota;Fungi;Ascomycetes	UAMH5409	SAMN02584704	PRJNA234735	GCA_002573585.1	Scaffold	32.0351	48		PDNB01	546	10224	2017-10-17T00:00:00Z	ftp://ftp.ncbi.nlm.nih.gov/genomes/all/GCA/002/573/585/GCA_002573585.1_Heli_gris_5409_V1
Saitozyma podzolica	Eukaryota;Fungi;Basidiomycetes	DSM 27192	SAMN10458779	PRJNA506379	GCA_003942215.1	Contig	29.8882	58.8		RSCD01	46	10224	2018-12-12T00:00:00Z	ftp://ftp.ncbi.nlm.nih.gov/genomes/all/GCA/003/942/215/GCA_003942215.1_ASM394221v1
Tieghemostelium lacteum	Eukaryota;Protists;Other Protists	TK	SAMN04320757	PRJNA305239	GCA_001606155.1	Contig	23.3757	29.8		LODT01	54	10225	2016-04-04T00:00:00Z	ftp://ftp.ncbi.nlm.nih.gov/genomes/all/GCA/001/606/155/GCA_001606155.1_ASM160615v1
Lineolata rhizophorae	Eukaryota;Fungi;Ascomycetes	ATCC 16933	SAMN05446853	PRJNA334192	GCA_010093515.1	Scaffold	31.1437	56.1		JAAEJC01	68	10230	2020-01-31T00:00:00Z	ftp://ftp.ncbi.nlm.nih.gov/genomes/all/GCA/010/093/515/GCA_010093515.1_Linrh1
Trametes cinnabarina	Eukaryota;Fungi;Basidiomycetes	BRFM137	SAMEA3158467	PRJEB5237	GCA_000765035.1	Scaffold	33.6689	55.6		CCBP01	776	10233	2014-06-04T00:00:00Z	ftp://ftp.ncbi.nlm.nih.gov/genomes/all/GCA/000/765/035/GCA_000765035.1_BN946
Verticillium alfalfae VaMs.102	Eukaryota;Fungi;Ascomycetes	VaMs.102	SAMN02953725	PRJNA29511	GCA_000150825.1	Scaffold	32.863	55.4		ABPE01	27	10237	2008-06-06T00:00:00Z	ftp://ftp.ncbi.nlm.nih.gov/genomes/all/GCA/000/150/825/GCA_000150825.1_ASM15082v1	ftp://ftp.ncbi.nlm.nih.gov/genomes/all/GCF/000/150/825/GCF_000150825.1_ASM15082v1
Dacryopinax primogenitus	Eukaryota;Fungi;Basidiomycetes	DJM-731 SS1	SAMN02981302	PRJNA62091	GCA_000292625.1	Scaffold	29.5035	52		AEUS01	99	10240	2012-08-21T00:00:00Z	ftp://ftp.ncbi.nlm.nih.gov/genomes/all/GCA/000/292/625/GCA_000292625.1_Dacryopinax_sp._DJM_731_SSP1_v1.0
Micromonas pusilla CCMP1545	Eukaryota;Plants;Green Algae	CCMP1545	SAMN02953743	PRJNA15678	GCA_000151265.1	Scaffold	21.9583	65.7		ACCP01	21	10242	2009-04-07T00:00:00Z	ftp://ftp.ncbi.nlm.nih.gov/genomes/all/GCA/000/151/265/GCA_000151265.1_Micromonas_pusilla_CCMP1545_v2.0	ftp://ftp.ncbi.nlm.nih.gov/genomes/all/GCF/000/151/265/GCF_000151265.2_Micromonas_pusilla_CCMP1545_v2.0
Aspergillus felis	Eukaryota;Fungi;Ascomycetes	CNM-CM7691	SAMN14933833	PRJNA633131	GCA_014281915.1	Scaffold	32.4147	49.8		JACBAG01	1927	10242	2020-08-24T00:00:00Z	ftp://ftp.ncbi.nlm.nih.gov/genomes/all/GCA/014/281/915/GCA_014281915.1_ASM1428191v1
Pseudogymnoascus sp. 03VT05	Eukaryota;Fungi;Ascomycetes	03VT05	SAMN03382557	PRJNA342683	GCA_001662645.1	Scaffold	33.2926	49.2		LAJN01	856	10252	2016-06-14T00:00:00Z	ftp://ftp.ncbi.nlm.nih.gov/genomes/all/GCA/001/662/645/GCA_001662645.1_ASM166264v1
Aureobasidium namibiae CBS 147.97	Eukaryota;Fungi;Ascomycetes	CBS 147.97	SAMN02744099	PRJNA207872	GCA_000721765.1	Scaffold	25.4286	51.1		AYEM01	47	10259	2014-07-02T00:00:00Z	ftp://ftp.ncbi.nlm.nih.gov/genomes/all/GCA/000/721/765/GCA_000721765.1_Aureobasidium_pullulans_var._namibiae_CBS_147.97_v1.0	ftp://ftp.ncbi.nlm.nih.gov/genomes/all/GCF/000/721/765/GCF_000721765.1_Aureobasidium_pullulans_var._namibiae_CBS_147.97_v1.0
Pseudogymnoascus sp. 24MN13	Eukaryota;Fungi;Ascomycetes	24MN13	SAMN03382560	PRJNA342683	GCA_001662595.1	Scaffold	30.1795	50.3		LAJK01	2827	10269	2016-06-14T00:00:00Z	ftp://ftp.ncbi.nlm.nih.gov/genomes/all/GCA/001/662/595/GCA_001662595.1_ASM166259v1
Penicillium vulpinum	Eukaryota;Fungi;Ascomycetes	IBT 29486	SAMN05200879	PRJNA395479	GCA_002072255.1	Scaffold	31.0611	47.4		MDYP01	660	10278	2017-03-24T00:00:00Z	ftp://ftp.ncbi.nlm.nih.gov/genomes/all/GCA/002/072/255/GCA_002072255.1_ASM207225v1
Sporothrix schenckii 1099-18	Eukaryota;Fungi;Ascomycetes	1099-18	SAMN03199974	PRJNA218070	GCA_000961545.1	Contig	32.3751	55		AXCR01	16	10293	2015-03-24T00:00:00Z	ftp://ftp.ncbi.nlm.nih.gov/genomes/all/GCA/000/961/545/GCA_000961545.1_S_schenckii_v1	ftp://ftp.ncbi.nlm.nih.gov/genomes/all/GCF/000/961/545/GCF_000961545.1_S_schenckii_v1
Aspergillus lentulus	Eukaryota;Fungi;Ascomycetes	IFM 58399	SAMD00166943	PRJDB8156	GCA_010724455.1	Scaffold	30.2293	49.9		BLKH01	760	10293	2020-02-04T21:09:00Z	ftp://ftp.ncbi.nlm.nih.gov/genomes/all/GCA/010/724/455/GCA_010724455.1_ASM1072445v1	ftp://ftp.ncbi.nlm.nih.gov/genomes/all/GCF/010/724/455/GCF_010724455.1_ASM1072445v1
Dissoconium aciculare CBS 342.82	Eukaryota;Fungi;Ascomycetes	CBS 342.82	SAMN02745884	PRJNA196071	GCA_010015565.1	Scaffold	26.5372	52.6		JAADKD01	54	10294	2020-01-29T00:00:00Z	ftp://ftp.ncbi.nlm.nih.gov/genomes/all/GCA/010/015/565/GCA_010015565.1_Disac1	ftp://ftp.ncbi.nlm.nih.gov/genomes/all/GCF/010/015/565/GCF_010015565.1_Disac1
Cryptococcus amylolentus CBS 6039	Eukaryota;Fungi;Basidiomycetes	CBS 6039	SAMN02086251	PRJNA200571	GCA_001720205.1	Scaffold	20.255	53.4		AWGJ01	15	10306	2016-09-06T00:00:00Z	ftp://ftp.ncbi.nlm.nih.gov/genomes/all/GCA/001/720/205/GCA_001720205.1_Cryp_amyl_CBS6039_V3	ftp://ftp.ncbi.nlm.nih.gov/genomes/all/GCF/001/720/205/GCF_001720205.1_Cryp_amyl_CBS6039_V3
Colletotrichum chlorophyti	Eukaryota;Fungi;Ascomycetes	NTL11	SAMN05945917	PRJNA350752	GCA_001937105.1	Scaffold	52.387	49.8		MPGH01	558	10310	2017-01-05T00:00:00Z	ftp://ftp.ncbi.nlm.nih.gov/genomes/all/GCA/001/937/105/GCA_001937105.1_ASM193710v1
Lachnellula suecica	Eukaryota;Fungi;Ascomycetes	CBS 268.59	SAMN08873675	PRJNA407966	GCA_007825345.1	Contig	43.4389	48.6		QGMK01	4891	10312	2019-08-01T00:00:00Z	ftp://ftp.ncbi.nlm.nih.gov/genomes/all/GCA/007/825/345/GCA_007825345.1_CFIA_Lsue_EG2017
Angiostrongylus cantonensis	Eukaryota;Animals;Roundworms	Guangzhou	SAMN05943038	PRJNA350391	GCA_009735665.1	Scaffold	293.307	38.7		MQTX01	26577	10314	2019-12-09T00:00:00Z	ftp://ftp.ncbi.nlm.nih.gov/genomes/all/GCA/009/735/665/GCA_009735665.1_ACgenome_NGS_v2
Delphinella strobiligena	Eukaryota;Fungi;Ascomycetes	CBS 735.71	SAMN05446822	PRJNA333968	GCA_009982845.1	Contig	29.2091	48.1		JAADKB01	17	10337	2020-01-29T00:00:00Z	ftp://ftp.ncbi.nlm.nih.gov/genomes/all/GCA/009/982/845/GCA_009982845.1_Delst1
Arthrobotrys entomopaga	Eukaryota;Fungi;Ascomycetes	CBS642.8	SAMN03653092	PRJNA283584	GCA_012184315.1	Scaffold	38.3791	44.9		LDDX01	281	10344	2020-04-08T00:00:00Z	ftp://ftp.ncbi.nlm.nih.gov/genomes/all/GCA/012/184/315/GCA_012184315.1_ASM1218431v1
Amanita thiersii Skay4041	Eukaryota;Fungi;Basidiomycetes	SKay4041	SAMN00783882	PRJNA82749	GCA_002554575.1	Scaffold	33.6892	45.4		JDWF01	1446	10346	2017-10-16T00:00:00Z	ftp://ftp.ncbi.nlm.nih.gov/genomes/all/GCA/002/554/575/GCA_002554575.1_Amanita_thiersii_v1.0
Arthrobotrys flagrans	Eukaryota;Fungi;Ascomycetes	CBS H-5679	SAMN10185917	PRJNA494930	GCA_004000055.1	Contig	36.6458	45.1		SAEB01	14	10346	2019-01-08T00:00:00Z	ftp://ftp.ncbi.nlm.nih.gov/genomes/all/GCA/004/000/055/GCA_004000055.1_DF_1.0
Exophiala mesophila	Eukaryota;Fungi;Ascomycetes	CBS 40295	SAMN03176949	PRJNA325797	GCA_000836275.1	Scaffold	29.2737	50.4		JYBW01	9	10347	2015-02-10T00:00:00Z	ftp://ftp.ncbi.nlm.nih.gov/genomes/all/GCA/000/836/275/GCA_000836275.1_Exop_meso_CBS40295_V1	ftp://ftp.ncbi.nlm.nih.gov/genomes/all/GCF/000/836/275/GCF_000836275.1_Exop_meso_CBS40295_V1
Penicillium steckii	Eukaryota;Fungi;Ascomycetes	IBT 24891	SAMN05200883	PRJNA395479	GCA_002072375.1	Scaffold	32.1096	45.1		MLKD01	84	10362	2017-03-24T00:00:00Z	ftp://ftp.ncbi.nlm.nih.gov/genomes/all/GCA/002/072/375/GCA_002072375.1_ASM207237v1
Beauveria bassiana ARSEF 2860	Eukaryota;Fungi;Ascomycetes	ARSEF 2860	SAMN02981247	PRJNA38719	GCA_000280675.1	Scaffold	33.6978	51.5		ADAH01	237	10364	2012-07-18T00:00:00Z	ftp://ftp.ncbi.nlm.nih.gov/genomes/all/GCA/000/280/675/GCA_000280675.1_ASM28067v1	ftp://ftp.ncbi.nlm.nih.gov/genomes/all/GCF/000/280/675/GCF_000280675.1_ASM28067v1
Angomonas deanei	Eukaryota;Protists;Kinetoplasts	Crithidia deanei Carvalho (ATCC PRA-265)	SAMEA6471262	PRJEB36170	GCA_903995115.1	Complete	20.9761	49.8459	chromosome 10:LR877154.1; chromosome 11:LR877155.1; chromosome 12:LR877156.1; chromosome 13:LR877157.1; chromosome 14:LR877158.1; chromosome 15:LR877159.1; chromosome 16:LR877160.1; chromosome 17:LR877161.1; chromosome 18:LR877162.1; chromosome 19:LR877163.1; chromosome 20:LR877164.1; chromosome 21:LR877165.1; chromosome 22:LR877166.1; chromosome 23:LR877167.1; chromosome 24:LR877168.1; chromosom…		29	10365	2020-08-18T00:00:00Z	ftp://ftp.ncbi.nlm.nih.gov/genomes/all/GCA/903/995/115/GCA_903995115.1_Adeanei_nanopore_chromosomes
Neofusicoccum parvum UCRNP2	Eukaryota;Fungi;Ascomycetes	UCRNP2	SAMN01906718	PRJNA244484	GCA_000385595.1	Scaffold	42.5928	56.7		AORE01	1297	10366	2013-04-25T00:00:00Z	ftp://ftp.ncbi.nlm.nih.gov/genomes/all/GCA/000/385/595/GCA_000385595.1_UCRNP2V3	ftp://ftp.ncbi.nlm.nih.gov/genomes/all/GCF/000/385/595/GCF_000385595.1_UCRNP2V3
Cladophialophora carrionii CBS 160.54	Eukaryota;Fungi;Ascomycetes	CBS 160.54	SAMN01919308	PRJNA245126	GCA_000365165.2	Scaffold	28.9911	54.3		AOFF01	19	10373	2013-04-15T00:00:00Z	ftp://ftp.ncbi.nlm.nih.gov/genomes/all/GCA/000/365/165/GCA_000365165.2_Clad_carr_CBS_160_54_V1	ftp://ftp.ncbi.nlm.nih.gov/genomes/all/GCF/000/365/165/GCF_000365165.1_Clad_carr_CBS_160_54_V1
Neurospora tetrasperma FGSC 2508	Eukaryota;Fungi;Ascomycetes	FGSC 2508	SAMN02769628	PRJNA65273	GCA_000213175.1	Scaffold	39.1463	49.4		AFBT01	81	10380	2011-05-11T00:00:00Z	ftp://ftp.ncbi.nlm.nih.gov/genomes/all/GCA/000/213/175/GCA_000213175.1_v2.0	ftp://ftp.ncbi.nlm.nih.gov/genomes/all/GCF/000/213/175/GCF_000213175.1_v2.0
Aspergillus fischeri NRRL 181	Eukaryota;Fungi;Ascomycetes	NRRL 181	SAMN02953637	PRJNA15672	GCA_000149645.3	Scaffold	31.6659	49.6		AAKE03	376	10388	2005-09-09T00:00:00Z	ftp://ftp.ncbi.nlm.nih.gov/genomes/all/GCA/000/149/645/GCA_000149645.3_ASM14964v3	ftp://ftp.ncbi.nlm.nih.gov/genomes/all/GCF/000/149/645/GCF_000149645.2_ASM14964v3
Aspergillus terreus NIH2624	Eukaryota;Fungi;Ascomycetes	NIH2624	SAMN02953635	PRJNA15631	GCA_000149615.1	Scaffold	29.364	52.8		AAJN01	27	10401	2005-09-09T00:00:00Z	ftp://ftp.ncbi.nlm.nih.gov/genomes/all/GCA/000/149/615/GCA_000149615.1_ASM14961v1	ftp://ftp.ncbi.nlm.nih.gov/genomes/all/GCF/000/149/615/GCF_000149615.1_ASM14961v1
Westerdykella ornata	Eukaryota;Fungi;Ascomycetes	CBS 379.55	SAMN02745974	PRJNA625779	GCA_010094085.1	Scaffold	26.9797	53		JAAEJA01	94	10405	2020-01-31T00:00:00Z	ftp://ftp.ncbi.nlm.nih.gov/genomes/all/GCA/010/094/085/GCA_010094085.1_Wesor1	ftp://ftp.ncbi.nlm.nih.gov/genomes/all/GCF/010/094/085/GCF_010094085.1_Wesor1
Talaromyces amestolkiae	Eukaryota;Fungi;Ascomycetes	CIB	SAMN05751675	PRJNA342263	GCA_001896365.1	Scaffold	33.7219	46.5		MIKG01	212	10407	2016-12-09T00:00:00Z	ftp://ftp.ncbi.nlm.nih.gov/genomes/all/GCA/001/896/365/GCA_001896365.1_ASM189636v1
Phaeodactylum tricornutum CCAP 1055/1	Eukaryota;Other;Other	CCAP 1055/1	SAMN02953727	PRJNA13152	GCA_000150955.2	Chromosome	27.4507	48.8432	chromosome 1:NC_011669.1/CM000605.1; chromosome 2:NC_011670.1/CM000606.1; chromosome 3:NC_011671.1/CP001142.1; chromosome 4:NC_011672.1/CM000607.1; chromosome 5:NC_011673.1/CM000608.1; chromosome 6:NC_011674.1/CM000609.1; chromosome 7:NC_011675.1/CM000610.1; chromosome 8:NC_011676.1/CM000611.1; chromosome 9:NC_011677.1/CM000612.1; chromosome 10:NC_011678.1/CM000613.1; chromosome 11:NC_011679.1/CP…	ABQD01	88	10408	2008-10-10T00:00:00Z	ftp://ftp.ncbi.nlm.nih.gov/genomes/all/GCA/000/150/955/GCA_000150955.2_ASM15095v2	ftp://ftp.ncbi.nlm.nih.gov/genomes/all/GCF/000/150/955/GCF_000150955.2_ASM15095v2
Anopheles darlingi	Eukaryota;Animals;Insects		SAMN02945024	PRJNA46227	GCA_000211455.3	Contig	136.936	48.3		ADMH02	2220	10444	2010-11-22T00:00:00Z	ftp://ftp.ncbi.nlm.nih.gov/genomes/all/GCA/000/211/455/GCA_000211455.3_A_darlingi_v1
Podospora comata	Eukaryota;Fungi;Ascomycetes	T	SAMEA2053276	PRJEB24890	GCA_900290415.1	Chromosome	34.3855	52.4036	chromosome 1:LR026964.1; chromosome 2:LR026965.1; chromosome 3:LR026966.1; chromosome 4:LR026967.1; chromosome 5:LR026968.1; chromosome 6:LR026969.1; chromosome 7:LR026970.1; mitochondrion:LR026971.1		8	10448	2018-10-22T00:00:00Z	ftp://ftp.ncbi.nlm.nih.gov/genomes/all/GCA/900/290/415/GCA_900290415.1_version1
Agaricus bisporus var. bisporus H97	Eukaryota;Fungi;Basidiomycetes	H97	SAMN02744070	PRJNA61005	GCA_000300575.1	Scaffold	30.2337	46.5		AEOK01	29	10448	2012-10-01T00:00:00Z	ftp://ftp.ncbi.nlm.nih.gov/genomes/all/GCA/000/300/575/GCA_000300575.1_Agabi_varbisH97_2	ftp://ftp.ncbi.nlm.nih.gov/genomes/all/GCF/000/300/575/GCF_000300575.1_Agabi_varbisH97_2
Aspergillus fumigatiaffinis	Eukaryota;Fungi;Ascomycetes	CNM-CM6805	SAMN13422803	PRJNA592352	GCA_012656285.1	Scaffold	33.4708	49.6		JAAAPX01	1055	10468	2020-04-22T00:00:00Z	ftp://ftp.ncbi.nlm.nih.gov/genomes/all/GCA/012/656/285/GCA_012656285.1_ASM1265628v1
Capronia epimyces CBS 606.96	Eukaryota;Fungi;Ascomycetes	CBS 606.96	SAMN00974100	PRJNA164587	GCA_000585565.1	Scaffold	28.8896	53.4		AMGY01	18	10469	2014-03-05T00:00:00Z	ftp://ftp.ncbi.nlm.nih.gov/genomes/all/GCA/000/585/565/GCA_000585565.1_Capr_epim_CBS_606_96_V1	ftp://ftp.ncbi.nlm.nih.gov/genomes/all/GCF/000/585/565/GCF_000585565.1_Capr_epim_CBS_606_96_V1
Trichoderma arundinaceum	Eukaryota;Fungi;Ascomycetes	IBT 40837	SAMN06320351	PRJNA374046	GCA_003012105.1	Scaffold	36.8724	50		PXOA01	1370	10473	2018-03-20T00:00:00Z	ftp://ftp.ncbi.nlm.nih.gov/genomes/all/GCA/003/012/105/GCA_003012105.1_Trichoderma_arundinaceum_IBT40837_contigs
Baudoinia panamericana UAMH 10762	Eukaryota;Fungi;Ascomycetes	UAMH 10762	SAMN02981283	PRJNA53579	GCA_000338955.1	Scaffold	21.8756	54.8		AEIF01	19	10500	2013-02-08T00:00:00Z	ftp://ftp.ncbi.nlm.nih.gov/genomes/all/GCA/000/338/955/GCA_000338955.1_Bauco1	ftp://ftp.ncbi.nlm.nih.gov/genomes/all/GCF/000/338/955/GCF_000338955.1_Bauco1
Pseudogymnoascus sp. 05NY08	Eukaryota;Fungi;Ascomycetes	05NY08	SAMN03382558	PRJNA342683	GCA_001662605.1	Scaffold	32.2063	49.8		LAJM01	571	10514	2016-06-14T00:00:00Z	ftp://ftp.ncbi.nlm.nih.gov/genomes/all/GCA/001/662/605/GCA_001662605.1_ASM166260v1
Podospora anserina S mat+	Eukaryota;Fungi;Ascomycetes	S mat+		PRJNA12954	GCA_000226545.1	Scaffold	34.7189	52.2			33	10518	2008-05-14T23:04:00Z	ftp://ftp.ncbi.nlm.nih.gov/genomes/all/GCA/000/226/545/GCA_000226545.1_ASM22654v1	ftp://ftp.ncbi.nlm.nih.gov/genomes/all/GCF/000/226/545/GCF_000226545.1_ASM22654v1
Bondarzewia mesenterica	Eukaryota;Fungi;Basidiomycetes	DSM 108281	SAMN10888637	PRJNA521458	GCA_004802705.1	Scaffold	36.7216	48.9		SGPL01	1467	10523	2019-04-22T00:00:00Z	ftp://ftp.ncbi.nlm.nih.gov/genomes/all/GCA/004/802/705/GCA_004802705.1_ASM480270v1
Dactylella cylindrospora	Eukaryota;Fungi;Ascomycetes	CBS325.70	SAMN03658149	PRJNA283946	GCA_012184295.1	Scaffold	37.7135	46		LDUD01	140	10528	2020-04-08T00:00:00Z	ftp://ftp.ncbi.nlm.nih.gov/genomes/all/GCA/012/184/295/GCA_012184295.1_ASM1218429v1
Verticillium dahliae VdLs.17	Eukaryota;Fungi;Ascomycetes	VdLs.17	SAMN02953716	PRJNA28529	GCA_000150675.2	Scaffold	33.9003	55.6		ABJE01	55	10535	2008-03-18T00:00:00Z	ftp://ftp.ncbi.nlm.nih.gov/genomes/all/GCA/000/150/675/GCA_000150675.2_ASM15067v2	ftp://ftp.ncbi.nlm.nih.gov/genomes/all/GCF/000/150/675/GCF_000150675.1_ASM15067v2
Dactylellina cionopaga	Eukaryota;Fungi;Ascomycetes	YMF1.00569	SAMN03658144	PRJNA283944	GCA_012184355.1	Scaffold	43.12	44.3		LDUC01	571	10546	2020-04-08T00:00:00Z	ftp://ftp.ncbi.nlm.nih.gov/genomes/all/GCA/012/184/355/GCA_012184355.1_ASM1218435v1
Valsa malicola	Eukaryota;Fungi;Ascomycetes	1-Mar	SAMN04099704	PRJNA296468	GCA_003795315.1	Scaffold	38.2619	51.7		LKEA01	287	10561	2018-11-19T00:00:00Z	ftp://ftp.ncbi.nlm.nih.gov/genomes/all/GCA/003/795/315/GCA_003795315.1_ASM379531v1
Conidiobolus coronatus NRRL 28638	Eukaryota;Fungi;Other Fungi	NRRL 28638	SAMN00779232	PRJNA67455	GCA_001566745.1	Scaffold	39.9037	31.9		JXYT01	1050	10572	2016-02-23T00:00:00Z	ftp://ftp.ncbi.nlm.nih.gov/genomes/all/GCA/001/566/745/GCA_001566745.1_Conidiobolus_coronatus_NRRL28638
Pseudogymnoascus verrucosus	Eukaryota;Fungi;Ascomycetes	UAMH 10579	SAMN03382556	PRJNA342683	GCA_001662655.1	Scaffold	30.1749	50.4		LAJO01	151	10573	2016-06-14T00:00:00Z	ftp://ftp.ncbi.nlm.nih.gov/genomes/all/GCA/001/662/655/GCA_001662655.1_ASM166265v1	ftp://ftp.ncbi.nlm.nih.gov/genomes/all/GCF/001/662/655/GCF_001662655.1_ASM166265v1
Mesocestoides corti	Eukaryota;Animals;Flatworms		SAMEA1484839	PRJEB510	GCA_900604375.1	Scaffold	117.182	41.5		UXSR01	7068	10577	2018-11-16T00:00:00Z	ftp://ftp.ncbi.nlm.nih.gov/genomes/all/GCA/900/604/375/GCA_900604375.1_M_corti_Specht_Voge_0011_upd
Polychaeton citri CBS 116435	Eukaryota;Fungi;Ascomycetes	CBS 116435	SAMN02745850	PRJNA196013	GCA_010093785.1	Scaffold	27.2076	51.5		JAAEJP01	416	10579	2020-01-31T00:00:00Z	ftp://ftp.ncbi.nlm.nih.gov/genomes/all/GCA/010/093/785/GCA_010093785.1_Polci1
Trypanosoma grayi	Eukaryota;Protists;Kinetoplasts	ANR4	SAMN02726834	PRJNA258390	GCA_000691245.1	Scaffold	20.9341	53.9		JMRU01	2871	10583	2014-05-15T00:00:00Z	ftp://ftp.ncbi.nlm.nih.gov/genomes/all/GCA/000/691/245/GCA_000691245.1_Tgr_V1	ftp://ftp.ncbi.nlm.nih.gov/genomes/all/GCF/000/691/245/GCF_000691245.1_Tgr_V1
Microbotryum saponariae	Eukaryota;Fungi;Basidiomycetes		SAMEA4505384	PRJEB16016	GCA_900102585.1	Contig	28.6536	56.5		FMWQ01	72	10587	2018-06-18T00:00:00Z	ftp://ftp.ncbi.nlm.nih.gov/genomes/all/GCA/900/102/585/GCA_900102585.1_MvSof1
Tirmania nivea	Eukaryota;Fungi;Ascomycetes	G3	SAMN10865787	PRJNA519903	GCA_015179035.1	Contig	63.1334	43.1		WHUY01	421	10591	2020-11-02T00:00:00Z
Echinococcus multilocularis	Eukaryota;Animals;Flatworms		SAMEA2271939	PRJEB122	GCA_000469725.3	Scaffold	114.963	42.5		CBLO02	1217	10597	2013-07-31T00:00:00Z	ftp://ftp.ncbi.nlm.nih.gov/genomes/all/GCA/000/469/725/GCA_000469725.3_EMULTI002
Tricholomella constricta	Eukaryota;Fungi;Basidiomycetes	CBS 661.87	SAMN10245926	PRJNA496354	GCA_013368375.1	Contig	44.4123	51.5		JAACJP01	158	10603	2020-06-23T00:00:00Z	ftp://ftp.ncbi.nlm.nih.gov/genomes/all/GCA/013/368/375/GCA_013368375.1_LU_TRC_1.0
Aspergillus niger	Eukaryota;Fungi;Ascomycetes		SAMEA3283178	PRJNA19275	GCA_000002855.2	Scaffold	34.0067	50.3785	mitochondrion MT:NC_007445.1/		20	10609	2005-10-05T00:00:00Z	ftp://ftp.ncbi.nlm.nih.gov/genomes/all/GCA/000/002/855/GCA_000002855.2_ASM285v2	ftp://ftp.ncbi.nlm.nih.gov/genomes/all/GCF/000/002/855/GCF_000002855.3_ASM285v2
Polysphondylium violaceum	Eukaryota;Protists;Other Protists	QSvi11	SAMN00009515	PRJNA45881	GCA_000277445.1	Contig	25.7234	31.8		AJWJ01	1228	10622	2012-07-09T00:00:00Z	ftp://ftp.ncbi.nlm.nih.gov/genomes/all/GCA/000/277/445/GCA_000277445.1_ASM27744v1
Thecamonas trahens ATCC 50062	Eukaryota;Protists;Other Protists	ATCC 50062	SAMN02953775	PRJNA37929	GCA_000142905.1	Scaffold	28.6806	63.6		ADVD01	131	10626	2010-06-03T00:00:00Z	ftp://ftp.ncbi.nlm.nih.gov/genomes/all/GCA/000/142/905/GCA_000142905.1_TheTra_May2010	ftp://ftp.ncbi.nlm.nih.gov/genomes/all/GCF/000/142/905/GCF_000142905.1_TheTra_May2010
Pseudogymnoascus sp. VKM F-4519 (FW-2642)	Eukaryota;Fungi;Ascomycetes	VKM F-4519 (FW-2642)	SAMN02400950	PRJNA216963	GCA_000750935.1	Contig	32.5782	50.2		JPKD01	3348	10630	2014-09-09T00:00:00Z	ftp://ftp.ncbi.nlm.nih.gov/genomes/all/GCA/000/750/935/GCA_000750935.1_DG38
Talaromyces marneffei ATCC 18224	Eukaryota;Fungi;Ascomycetes	ATCC 18224	SAMN02953685	PRJNA19555	GCA_000001985.1	Scaffold	28.6439	46.7		ABAR01	452	10638	2007-05-16T00:00:00Z	ftp://ftp.ncbi.nlm.nih.gov/genomes/all/GCA/000/001/985/GCA_000001985.1_JCVI-PMFA1-2.0	ftp://ftp.ncbi.nlm.nih.gov/genomes/all/GCF/000/001/985/GCF_000001985.1_JCVI-PMFA1-2.0
Monosporascus sp. MC13-8B	Eukaryota;Fungi;Ascomycetes	MC13-8B	SAMN09215316	PRJNA471727	GCA_004154975.1	Scaffold	89.2946	36.6		QJNW01	1441	10638	2019-02-11T00:00:00Z	ftp://ftp.ncbi.nlm.nih.gov/genomes/all/GCA/004/154/975/GCA_004154975.1_ASM415497v1
Ogataea parapolymorpha DL-1	Eukaryota;Fungi;Ascomycetes	DL-1	SAMN02981294	PRJNA60503	GCA_000187245.3	Chromosome	8.87459	47.8672	chromosome I:NC_027866.1/CM002300.1; chromosome II:NC_027865.1/CM002301.1; chromosome III:NC_027864.1/CM002302.1; chromosome IV:NC_027863.1/CM002303.1; chromosome V:NC_027862.1/CM002304.1; chromosome VI:NC_027861.1/CM002305.1; chromosome VII:NC_027860.1/CM002306.1	AEOI02	7	10650	2011-01-31T00:00:00Z	ftp://ftp.ncbi.nlm.nih.gov/genomes/all/GCA/000/187/245/GCA_000187245.3_Hansenula_2	ftp://ftp.ncbi.nlm.nih.gov/genomes/all/GCF/000/187/245/GCF_000187245.1_Hansenula_2
Atta cephalotes	Eukaryota;Animals;Insects		SAMN02953774	PRJNA48091	GCA_000143395.2	Scaffold	317.672	34.3992	mitochondrion MT:HQ415764.1	ADTU01	2835	10657	2010-05-11T00:00:00Z	ftp://ftp.ncbi.nlm.nih.gov/genomes/all/GCA/000/143/395/GCA_000143395.2_Attacep1.0	ftp://ftp.ncbi.nlm.nih.gov/genomes/all/GCF/000/143/395/GCF_000143395.1_Attacep1.0
Trichophyton soudanense CBS 452.61	Eukaryota;Fungi;Ascomycetes	CBS 452.61	SAMN01091664	PRJNA186831	GCA_000616865.1	Scaffold	22.8544	47.5		AOKW01	420	10671	2014-04-02T00:00:00Z	ftp://ftp.ncbi.nlm.nih.gov/genomes/all/GCA/000/616/865/GCA_000616865.1_Tric_soud_CBS_452_61_V1
Myriangium duriaei CBS 260.36	Eukaryota;Fungi;Ascomycetes	CBS 260.36	SAMN02745710	PRJNA196043	GCA_010093895.1	Scaffold	25.685	52.2		JAAEIR01	16	10675	2020-01-31T00:00:00Z	ftp://ftp.ncbi.nlm.nih.gov/genomes/all/GCA/010/093/895/GCA_010093895.1_Myrdu1
Pseudogymnoascus sp. VKM F-4515 (FW-2607)	Eukaryota;Fungi;Ascomycetes	VKM F-4515 (FW-2607)	SAMN02400945	PRJNA216963	GCA_000750805.1	Contig	32.0069	50.2		JPJY01	2437	10676	2014-09-09T00:00:00Z	ftp://ftp.ncbi.nlm.nih.gov/genomes/all/GCA/000/750/805/GCA_000750805.1_DG10
Monosporascus cannonballus	Eukaryota;Fungi;Ascomycetes	CBS 609.92	SAMN09215312	PRJNA471727	GCA_004154925.1	Scaffold	89.6209	36.6		QJNS01	753	10678	2019-02-11T00:00:00Z	ftp://ftp.ncbi.nlm.nih.gov/genomes/all/GCA/004/154/925/GCA_004154925.1_ASM415492v1
Metarhizium brunneum ARSEF 3297	Eukaryota;Fungi;Ascomycetes	ARSEF 3297	SAMN03268432	PRJNA302307	GCA_000814965.1	Scaffold	37.0662	51.5		AZNG01	92	10689	2015-01-06T00:00:00Z	ftp://ftp.ncbi.nlm.nih.gov/genomes/all/GCA/000/814/965/GCA_000814965.1_MBR_1.0	ftp://ftp.ncbi.nlm.nih.gov/genomes/all/GCF/000/814/965/GCF_000814965.1_MBR_1.0
Stachybotrys chlorohalonata IBT 40285	Eukaryota;Fungi;Ascomycetes	IBT 40285	SAMN01819006	PRJNA185807	GCA_000732775.1	Scaffold	34.39	53.2		APWP01	2802	10706	2014-07-22T00:00:00Z	ftp://ftp.ncbi.nlm.nih.gov/genomes/all/GCA/000/732/775/GCA_000732775.1_S40285v1
Madurella mycetomatis	Eukaryota;Fungi;Ascomycetes	mm55	SAMN03252690	PRJNA267680	GCA_001275765.2	Scaffold	36.7049	54.8		LCTW02	804	10707	2015-08-31T00:00:00Z	ftp://ftp.ncbi.nlm.nih.gov/genomes/all/GCA/001/275/765/GCA_001275765.2_ASM127576v2
Venustampulla echinocandica	Eukaryota;Fungi;Ascomycetes	BP 5553	SAMN07173322	PRJNA602438	GCA_003357145.1	Scaffold	33.6398	48.2		NPIC01	32	10707	2018-08-03T00:00:00Z	ftp://ftp.ncbi.nlm.nih.gov/genomes/all/GCA/003/357/145/GCA_003357145.1_ASM335714v1	ftp://ftp.ncbi.nlm.nih.gov/genomes/all/GCF/003/357/145/GCF_003357145.1_ASM335714v1
Chytriomyces confervae	Eukaryota;Fungi;Other Fungi	CBS 675.73	SAMN08987275	PRJNA453741	GCA_006535975.1	Scaffold	35.9734	47.8		QEAP01	2034	10712	2019-07-01T00:00:00Z	ftp://ftp.ncbi.nlm.nih.gov/genomes/all/GCA/006/535/975/GCA_006535975.1_ASM653597v1
Fusarium zealandicum	Eukaryota;Fungi;Ascomycetes	NRRL 22465	SAMN13683635	PRJNA596292	GCA_013266195.1	Scaffold	33.5366	52.6		JABEYC01	1836	10733	2020-06-03T00:00:00Z	ftp://ftp.ncbi.nlm.nih.gov/genomes/all/GCA/013/266/195/GCA_013266195.1_ASM1326619v1
Pseudogymnoascus sp. VKM F-4517 (FW-2822)	Eukaryota;Fungi;Ascomycetes	VKM F-4517 (FW-2822)	SAMN02400947	PRJNA216963	GCA_000750875.1	Contig	32.8804	50.2		JPKA01	5738	10744	2014-09-09T00:00:00Z	ftp://ftp.ncbi.nlm.nih.gov/genomes/all/GCA/000/750/875/GCA_000750875.1_DG13
Saccharomyces pastorianus	Eukaryota;Fungi;Ascomycetes	CBS 1483	SAMN10948597	PRJNA522669	GCA_011022315.1	Chromosome	23.0346	39.0694	chromosome ScI:CP048983.1; chromosome ScII:CP048984.1; chromosome ScIV:CP048985.1; chromosome ScIX:CP048990.1; chromosome ScV:CP048986.1; chromosome ScVI:CP048987.1; chromosome ScVII:CP048988.1; chromosome ScVIII:CP048989.1; chromosome ScX-SeX:CP048991.1; chromosome ScXI:CP048992.1; chromosome ScXII:CP048993.1; chromosome ScXIII:CP048994.1; chromosome ScXIV:CP048995.1; chromosome ScXV-ScXI:CP0489…		32	10760	2020-02-26T00:00:00Z	ftp://ftp.ncbi.nlm.nih.gov/genomes/all/GCA/011/022/315/GCA_011022315.1_ASM1102231v1
Pseudogymnoascus sp. 23342-1-I1	Eukaryota;Fungi;Ascomycetes	23342-1-I1	SAMN03382559	PRJNA342683	GCA_001662575.1	Scaffold	32.9003	50		LAJL01	978	10762	2016-06-14T00:00:00Z	ftp://ftp.ncbi.nlm.nih.gov/genomes/all/GCA/001/662/575/GCA_001662575.1_ASM166257v1
Pediculus humanus corporis	Eukaryota;Animals;Insects	USDA	SAMN02953682	PRJNA16223	GCA_000006295.1	Scaffold	110.781	27.9		AAZO01	1882	10775	2007-04-18T00:00:00Z	ftp://ftp.ncbi.nlm.nih.gov/genomes/all/GCA/000/006/295/GCA_000006295.1_JCVI_LOUSE_1.0	ftp://ftp.ncbi.nlm.nih.gov/genomes/all/GCF/000/006/295/GCF_000006295.1_JCVI_LOUSE_1.0
Sporormia fimetaria CBS 119925	Eukaryota;Fungi;Ascomycetes	CBS 119925	SAMN02745851	PRJNA205956	GCA_010093795.1	Scaffold	25.8922	53.7		JAAEJR01	140	10775	2020-01-31T00:00:00Z	ftp://ftp.ncbi.nlm.nih.gov/genomes/all/GCA/010/093/795/GCA_010093795.1_Spofi1
Aspergillus heteromorphus CBS 117.55	Eukaryota;Fungi;Ascomycetes	CBS 117.55	SAMN05660217	PRJNA479908	GCA_003184545.1	Contig	35.6076	48.1		MSFL01	205	10783	2018-06-04T00:00:00Z	ftp://ftp.ncbi.nlm.nih.gov/genomes/all/GCA/003/184/545/GCA_003184545.1_Asphet1	ftp://ftp.ncbi.nlm.nih.gov/genomes/all/GCF/003/184/545/GCF_003184545.1_Asphet1
Aureobasidium subglaciale EXF-2481	Eukaryota;Fungi;Ascomycetes	EXF-2481	SAMN02744088	PRJNA292599	GCA_000721755.1	Scaffold	25.7967	50.8		AYYB01	75	10792	2014-07-02T00:00:00Z	ftp://ftp.ncbi.nlm.nih.gov/genomes/all/GCA/000/721/755/GCA_000721755.1_Aureobasidium_pullulans_var._subglaciale_EXF-2481_v1.0	ftp://ftp.ncbi.nlm.nih.gov/genomes/all/GCF/000/721/755/GCF_000721755.1_Aureobasidium_pullulans_var._subglaciale_EXF-2481_v1.0
Gracilariopsis chorda	Eukaryota;Other;Other	SKKU-2015	SAMN06233403	PRJNA361418	GCA_003194525.1	Contig	92.18	49.3		NBIV01	1211	10806	2018-06-06T00:00:00Z	ftp://ftp.ncbi.nlm.nih.gov/genomes/all/GCA/003/194/525/GCA_003194525.1_GraCho1.0
Neurospora crassa OR74A	Eukaryota;Fungi;Ascomycetes	OR74A	SAMN02953583	PRJNA13841	GCA_000182925.2	Chromosome	41.1024	48.2319	linkage group I:NC_026501.1/CM002236.1; linkage group II:NC_026502.1/CM002237.1; linkage group III:NC_026503.1/CM002238.1; linkage group IV:NC_026504.1/CM002239.1; linkage group V:NC_026505.1/CM002240.1; linkage group VI:NC_026506.1/CM002241.1; linkage group VII:NC_026507.1/CM002242.1; mitochondrion MT:NC_026614.1/KC683708.1	AABX03	21	10812	2003-03-12T00:00:00Z	ftp://ftp.ncbi.nlm.nih.gov/genomes/all/GCA/000/182/925/GCA_000182925.2_NC12	ftp://ftp.ncbi.nlm.nih.gov/genomes/all/GCF/000/182/925/GCF_000182925.2_NC12
Venturia effusa	Eukaryota;Fungi;Ascomycetes	albino	SAMN12143997	PRJNA551043	GCA_007735645.1	Complete	45.3513	45.973	chromosome 1:CP042185.1; chromosome 2:CP042186.1; chromosome 3:CP042187.1; chromosome 4:CP042188.1; chromosome 5:CP042189.1; chromosome 6:CP042190.1; chromosome 7:CP042191.1; chromosome 8:CP042192.1; chromosome 9:CP042193.1; chromosome 10:CP042194.1; chromosome 11:CP042195.1; chromosome 12:CP042196.1; chromosome 13:CP042197.1; chromosome 14:CP042198.1; chromosome 15:CP042199.1; chromosome 16:CP04…		21	10820	2019-07-31T00:00:00Z	ftp://ftp.ncbi.nlm.nih.gov/genomes/all/GCA/007/735/645/GCA_007735645.1_ASM773564v1
Aspergillus aculeatus ATCC 16872	Eukaryota;Fungi;Ascomycetes	ATCC 16872	SAMN00788628	PRJNA374040	GCA_001890905.1	Scaffold	35.4244	50.8		MRCK01	660	10830	2016-12-07T00:00:00Z	ftp://ftp.ncbi.nlm.nih.gov/genomes/all/GCA/001/890/905/GCA_001890905.1_Aspac1	ftp://ftp.ncbi.nlm.nih.gov/genomes/all/GCF/001/890/905/GCF_001890905.1_Aspac1
Diplodia corticola	Eukaryota;Fungi;Ascomycetes	CBS 112549	SAMN05253255	PRJNA374862	GCA_001883845.1	Scaffold	34.9861	57.1		MNUE01	181	10839	2016-11-18T00:00:00Z	ftp://ftp.ncbi.nlm.nih.gov/genomes/all/GCA/001/883/845/GCA_001883845.1_ASM188384v1	ftp://ftp.ncbi.nlm.nih.gov/genomes/all/GCF/001/883/845/GCF_001883845.1_ASM188384v1
Candida viswanathii	Eukaryota;Fungi;Ascomycetes	ATCC 20962	SAMN08818848	PRJNA495495	GCA_003327735.1	Contig	24.1704	44.7		QLNQ01	30	10841	2018-07-18T00:00:00Z	ftp://ftp.ncbi.nlm.nih.gov/genomes/all/GCA/003/327/735/GCA_003327735.1_ASM332773v1	ftp://ftp.ncbi.nlm.nih.gov/genomes/all/GCF/003/327/735/GCF_003327735.1_ASM332773v1
Dracunculus medinensis	Eukaryota;Animals;Roundworms		SAMEA1034745	PRJEB500	GCA_900625125.1	Scaffold	103.751	30.2		UYYG01	1347	10879	2018-11-28T00:00:00Z	ftp://ftp.ncbi.nlm.nih.gov/genomes/all/GCA/900/625/125/GCA_900625125.1_D_medinensis_Ghana_0011_upd
Thelazia callipaeda	Eukaryota;Animals;Roundworms		SAMEA1522722	PRJEB1205	GCA_900618365.1	Scaffold	75.3921	29.6		UYYF01	5778	10886	2018-11-28T00:00:00Z	ftp://ftp.ncbi.nlm.nih.gov/genomes/all/GCA/900/618/365/GCA_900618365.1_T_callipaeda_Ticino_0011_upd
Rhizopus microsporus ATCC 52813	Eukaryota;Fungi;Other Fungi	ATCC 52813	SAMN02745869	PRJNA205957	GCA_002708625.1	Scaffold	25.9724	37.7		JOSV01	131	10891	2017-10-23T00:00:00Z	ftp://ftp.ncbi.nlm.nih.gov/genomes/all/GCA/002/708/625/GCA_002708625.1_Rhimi1_1	ftp://ftp.ncbi.nlm.nih.gov/genomes/all/GCF/002/708/625/GCF_002708625.1_Rhimi1_1
Talaromyces cellulolyticus	Eukaryota;Fungi;Ascomycetes	Y-94	SAMD00021031	PRJDB3250	GCA_000829775.1	Scaffold	36.4028	46.6		BBPS01	60	10911	2015-01-06T00:00:00Z	ftp://ftp.ncbi.nlm.nih.gov/genomes/all/GCA/000/829/775/GCA_000829775.1_TcelY94_1.0
Trichoderma longibrachiatum ATCC 18648	Eukaryota;Fungi;Ascomycetes	ATCC 18648	SAMN00767620	PRJNA207876	GCA_003025155.1	Scaffold	32.2383	52.8		MBDJ01	130	10934	2018-03-30T00:00:00Z	ftp://ftp.ncbi.nlm.nih.gov/genomes/all/GCA/003/025/155/GCA_003025155.1_Trilo3
Zymoseptoria tritici IPO323	Eukaryota;Fungi;Ascomycetes	IPO323	SAMN02746078	PRJNA19047	GCA_000219625.1	Chromosome	39.6863	52.1368	chromosome 1:NC_018218.1/CM001196.1; chromosome 2:NC_018217.1/CM001197.1; chromosome 3:NC_018216.1/CM001198.1; chromosome 4:NC_018215.1/CM001199.1; chromosome 5:NC_018214.1/CM001200.1; chromosome 6:NC_018213.1/CM001201.1; chromosome 7:NC_018212.1/CM001202.1; chromosome 8:NC_018211.1/CM001203.1; chromosome 9:NC_018210.1/CM001204.1; chromosome 10:NC_018209.1/CM001205.1; chromosome 11:NC_018208.1/CM…	ACPE01	21	10941	2011-06-22T00:00:00Z	ftp://ftp.ncbi.nlm.nih.gov/genomes/all/GCA/000/219/625/GCA_000219625.1_MYCGR_v2.0	ftp://ftp.ncbi.nlm.nih.gov/genomes/all/GCF/000/219/625/GCF_000219625.1_MYCGR_v2.0
Pleurotus pulmonarius	Eukaryota;Fungi;Basidiomycetes	PM_ss5	SAMN10975498	PRJNA523390	GCA_012980535.1	Contig	39.8662	51		SJKF01	23	10953	2020-05-07T00:00:00Z	ftp://ftp.ncbi.nlm.nih.gov/genomes/all/GCA/012/980/535/GCA_012980535.1_ASM1298053v1
Dactylellina haptotyla CBS 200.50	Eukaryota;Fungi;Ascomycetes	CBS 200.50	SAMN02981526	PRJNA245132	GCA_000441935.1	Scaffold	39.5319	45.3		AQGS01	1279	10959	2013-07-23T00:00:00Z	ftp://ftp.ncbi.nlm.nih.gov/genomes/all/GCA/000/441/935/GCA_000441935.1_MHA_v2	ftp://ftp.ncbi.nlm.nih.gov/genomes/all/GCF/000/441/935/GCF_000441935.1_MHA_v2
Xylaria multiplex	Eukaryota;Fungi;Ascomycetes	DSM 110363	SAMN13613316	PRJNA596119	GCA_011057905.1	Contig	45.5597	46.9		WUBL01	389	10964	2020-03-02T00:00:00Z	ftp://ftp.ncbi.nlm.nih.gov/genomes/all/GCA/011/057/905/GCA_011057905.1_ASM1105790v1
Rutstroemia sp. NJR-2017a WRK4	Eukaryota;Fungi;Ascomycetes	NJR-2017a WRK4	SAMN07205147	PRJNA389323	GCA_002946385.1	Contig	42.3113	45.6		NJPR01	144	10968	2018-02-26T00:00:00Z	ftp://ftp.ncbi.nlm.nih.gov/genomes/all/GCA/002/946/385/GCA_002946385.1_ASM294638v1
Rutstroemia sp. NJR-2017a BBW	Eukaryota;Fungi;Ascomycetes	NJR-2017a BBW	SAMN07205145	PRJNA389323	GCA_002946425.1	Contig	41.9192	45		NJPT01	98	10975	2018-02-26T00:00:00Z	ftp://ftp.ncbi.nlm.nih.gov/genomes/all/GCA/002/946/425/GCA_002946425.1_ASM294642v1
Piromyces finnis	Eukaryota;Fungi;Other Fungi	finn	SAMN05421903	PRJNA330696	GCA_002104945.1	Contig	56.4558	21.1		MCFH01	232	10978	2017-04-20T00:00:00Z	ftp://ftp.ncbi.nlm.nih.gov/genomes/all/GCA/002/104/945/GCA_002104945.1_Piromyces_sp._finnis_v3.0
Perkinsus chesapeaki	Eukaryota;Protists;Other Protists	ATCC PRA-425	SAMN12289079	PRJNA554964	GCA_013115145.1	Scaffold	41.6842	46.5		JAAPAO01	3544	10986	2020-05-18T00:00:00Z	ftp://ftp.ncbi.nlm.nih.gov/genomes/all/GCA/013/115/145/GCA_013115145.1_ASM1311514v1
Penicillium flavigenum	Eukaryota;Fungi;Ascomycetes	IBT 14082	SAMN05200882	PRJNA395479	GCA_002072365.1	Scaffold	32.9033	48.5		MLQL01	260	10994	2017-03-24T00:00:00Z	ftp://ftp.ncbi.nlm.nih.gov/genomes/all/GCA/002/072/365/GCA_002072365.1_ASM207236v1
Halicephalobus sp. NKZ332	Eukaryota;Animals;Roundworms	NKZ332	SAMN12324525	PRJNA555616	GCA_009761265.1	Scaffold	47.4384	36.8		VOSG01	5084	10997	2019-12-17T00:00:00Z	ftp://ftp.ncbi.nlm.nih.gov/genomes/all/GCA/009/761/265/GCA_009761265.1_ASM976126v1
Teratosphaeria nubilosa	Eukaryota;Fungi;Ascomycetes	CBS 116005	SAMN02745700	PRJNA245625	GCA_010093825.1	Scaffold	28.4431	52.2		JAAEJT01	273	10998	2020-01-31T00:00:00Z	ftp://ftp.ncbi.nlm.nih.gov/genomes/all/GCA/010/093/825/GCA_010093825.1_Ternu1
Hericium alpestre	Eukaryota;Fungi;Basidiomycetes	DSM 108284	SAMN10873417	PRJNA521006	GCA_004681135.1	Scaffold	37.5323	52.4		SFCI01	3534	11007	2019-04-05T00:00:00Z	ftp://ftp.ncbi.nlm.nih.gov/genomes/all/GCA/004/681/135/GCA_004681135.1_ASM468113v1
Letharia lupina	Eukaryota;Fungi;Ascomycetes	WasteWater1	SAMN14933604	PRJNA633119	GCA_014066315.1	Contig	49.2386	38.772	mitochondrion MT:CM024274.1	JACCJB01	31	11014	2020-08-05T00:00:00Z	ftp://ftp.ncbi.nlm.nih.gov/genomes/all/GCA/014/066/315/GCA_014066315.1_Lelup_v1.1	ftp://ftp.ncbi.nlm.nih.gov/genomes/all/GCF/014/066/315/GCF_014066315.1_Lelup_v1.1
Akanthomyces lecanii RCEF 1005	Eukaryota;Fungi;Ascomycetes	RCEF 1005	SAMN04908331	PRJNA72733	GCA_001636795.1	Scaffold	35.5941	53.1		AZHF01	130	11030	2016-05-04T00:00:00Z	ftp://ftp.ncbi.nlm.nih.gov/genomes/all/GCA/001/636/795/GCA_001636795.1_LEL_1.0
Pseudogymnoascus sp. WSF 3629	Eukaryota;Fungi;Ascomycetes	WSF 3629	SAMN03382555	PRJNA342683	GCA_001662585.1	Scaffold	35.5171	48.9		LAJI01	409	11033	2016-06-14T00:00:00Z	ftp://ftp.ncbi.nlm.nih.gov/genomes/all/GCA/001/662/585/GCA_001662585.1_ASM166258v1
Chaetomium globosum CBS 148.51	Eukaryota;Fungi;Ascomycetes	CBS 148.51	SAMN02953614	PRJNA12795	GCA_000143365.1	Scaffold	34.8869	55.4		AAFU01	37	11048	2005-03-14T00:00:00Z	ftp://ftp.ncbi.nlm.nih.gov/genomes/all/GCA/000/143/365/GCA_000143365.1_ASM14336v1	ftp://ftp.ncbi.nlm.nih.gov/genomes/all/GCF/000/143/365/GCF_000143365.1_ASM14336v1
Penicillium expansum	Eukaryota;Fungi;Ascomycetes	MD-8	SAMN02928573	PRJNA319326	GCA_000769745.1	Contig	32.356	47.5		JQFZ01	382	11060	2014-10-28T00:00:00Z	ftp://ftp.ncbi.nlm.nih.gov/genomes/all/GCA/000/769/745/GCA_000769745.1_ASM76974v1	ftp://ftp.ncbi.nlm.nih.gov/genomes/all/GCF/000/769/745/GCF_000769745.1_ASM76974v1
Monosporascus ibericus	Eukaryota;Fungi;Ascomycetes	CBS 110550	SAMN09215314	PRJNA471727	GCA_004154915.1	Scaffold	87.2482	40.6		QJNU01	1612	11060	2019-02-11T00:00:00Z	ftp://ftp.ncbi.nlm.nih.gov/genomes/all/GCA/004/154/915/GCA_004154915.1_ASM415491v1
Cyphellophora europaea CBS 101466	Eukaryota;Fungi;Ascomycetes	CBS 101466	SAMN02981492	PRJNA172438	GCA_000365145.2	Scaffold	28.7813	54		AOBU01	19	11094	2013-04-15T00:00:00Z	ftp://ftp.ncbi.nlm.nih.gov/genomes/all/GCA/000/365/145/GCA_000365145.2_Phia_euro_CBS_101466_V1	ftp://ftp.ncbi.nlm.nih.gov/genomes/all/GCF/000/365/145/GCF_000365145.1_Phia_euro_CBS_101466_V1
Exophiala sideris	Eukaryota;Fungi;Ascomycetes	CBS 121828	SAMN03176950	PRJNA325799	GCA_000835395.1	Scaffold	29.5056	50.7		JYBR01	5	11120	2015-02-10T00:00:00Z	ftp://ftp.ncbi.nlm.nih.gov/genomes/all/GCA/000/835/395/GCA_000835395.1_Exop_side_CBS121828_V1
Syncephalastrum racemosum	Eukaryota;Fungi;Other Fungi	NRRL 2496	SAMN05421883	PRJNA330704	GCA_002105135.1	Contig	30.7454	46.8		MCGN01	49	11121	2017-04-20T00:00:00Z	ftp://ftp.ncbi.nlm.nih.gov/genomes/all/GCA/002/105/135/GCA_002105135.1_Synrac1
Frieseomelitta varia	Eukaryota;Animals;Insects	USP_RPSP 00005682	SAMN11115949	PRJNA528016	GCA_011392965.1	Scaffold	275.436	36.4987	mitochondrion MT:CM022150.1	WNWW01	2174	11127	2020-03-17T00:00:00Z	ftp://ftp.ncbi.nlm.nih.gov/genomes/all/GCA/011/392/965/GCA_011392965.1_Fvar_1.2
Hesseltinella vesiculosa	Eukaryota;Fungi;Other Fungi	NRRL 3301	SAMN02745228	PRJNA243954	GCA_002104935.1	Contig	27.2162	46.3		MCGT01	114	11139	2017-04-20T00:00:00Z	ftp://ftp.ncbi.nlm.nih.gov/genomes/all/GCA/002/104/935/GCA_002104935.1_Hesve2
Cordyceps javanica	Eukaryota;Fungi;Ascomycetes	IJ2G	SAMN11249980	PRJNA528795	GCA_006981975.1	Scaffold	34.9725	52.5		SPUL01	173	11142	2019-07-15T00:00:00Z	ftp://ftp.ncbi.nlm.nih.gov/genomes/all/GCA/006/981/975/GCA_006981975.1_ASM698197v1
Termitomyces sp. J132	Eukaryota;Fungi;Basidiomycetes	J132	SAMN03959805	PRJNA193471	GCA_001263195.1	Scaffold	67.2968	46.3		JDCH01	2335	11143	2015-08-07T00:00:00Z	ftp://ftp.ncbi.nlm.nih.gov/genomes/all/GCA/001/263/195/GCA_001263195.1_TerJ1321.0
Ampelomyces quisqualis	Eukaryota;Fungi;Ascomycetes	HMLAC05119	SAMN05446983	PRJNA333829	GCA_010094095.1	Scaffold	36.8113	46.5		VOSX01	73	11147	2020-01-31T00:00:00Z	ftp://ftp.ncbi.nlm.nih.gov/genomes/all/GCA/010/094/095/GCA_010094095.1_Ampqui1
Daldinia sp. EC12	Eukaryota;Fungi;Ascomycetes	EC12	SAMN01093848	PRJNA196027	GCA_002120325.1	Scaffold	37.551	45		MDGZ01	398	11161	2017-05-08T00:00:00Z	ftp://ftp.ncbi.nlm.nih.gov/genomes/all/GCA/002/120/325/GCA_002120325.1_DalEC12_v.1.0
Trichoderma gamsii	Eukaryota;Fungi;Ascomycetes	T6085	SAMN02849381	PRJNA342687	GCA_001481775.2	Scaffold	37.9083	48.9		JPDN02	172	11171	2015-12-23T00:00:00Z	ftp://ftp.ncbi.nlm.nih.gov/genomes/all/GCA/001/481/775/GCA_001481775.2_TGAM01v2	ftp://ftp.ncbi.nlm.nih.gov/genomes/all/GCF/001/481/775/GCF_001481775.2_TGAM01v2
Penicillium chrysogenum	Eukaryota;Fungi;Ascomycetes	P2niaD18	SAMN02742620	PRJNA246057	GCA_000710275.1	Chromosome	32.5255	48.9631	chromosome I:CM002798.1; chromosome II:CM002799.1; chromosome III:CM002800.1; chromosome IV:CM002801.1; mitochondrion MT:CM002802.1	JMSF01	5	11198	2014-06-19T00:00:00Z	ftp://ftp.ncbi.nlm.nih.gov/genomes/all/GCA/000/710/275/GCA_000710275.1_ASM71027v1
Fomitopsis rosea	Eukaryota;Fungi;Basidiomycetes	DSM 105464	SAMN10851198	PRJNA518053	GCA_004679265.1	Scaffold	36.5311	55.5		SEKV01	1724	11202	2019-04-05T00:00:00Z	ftp://ftp.ncbi.nlm.nih.gov/genomes/all/GCA/004/679/265/GCA_004679265.1_ASM467926v1
Pseudovirgaria hyperparasitica	Eukaryota;Fungi;Ascomycetes	CBS 121739	SAMN02745604	PRJNA625776	GCA_010093815.1	Scaffold	35.4401	47.5		JAAEJS01	122	11218	2020-01-31T00:00:00Z	ftp://ftp.ncbi.nlm.nih.gov/genomes/all/GCA/010/093/815/GCA_010093815.1_Psehy1	ftp://ftp.ncbi.nlm.nih.gov/genomes/all/GCF/010/093/815/GCF_010093815.1_Psehy1
Aspergillus awamori	Eukaryota;Fungi;Ascomycetes	IFM 58123	SAMD00056021	PRJDB4986	GCA_003850985.1	Contig	38.5978	49.3		BDHI01	33	11224	2018-10-13T00:00:00Z	ftp://ftp.ncbi.nlm.nih.gov/genomes/all/GCA/003/850/985/GCA_003850985.1_Aawm_assembly01
Penicillium sp. 'occitanis'	Eukaryota;Fungi;Ascomycetes	CL100	SAMN06461484	PRJNA377437	GCA_002382855.1	Contig	36.2515	46.9		NPFK01	1591	11231	2017-09-27T00:00:00Z	ftp://ftp.ncbi.nlm.nih.gov/genomes/all/GCA/002/382/855/GCA_002382855.1_ASM238285v1
Fistulina hepatica ATCC 64428	Eukaryota;Fungi;Basidiomycetes	ATCC 64428	SAMN02746049	PRJNA196028	GCA_000934395.1	Scaffold	33.8478	50.2		JYFI01	588	11244	2015-02-25T00:00:00Z	ftp://ftp.ncbi.nlm.nih.gov/genomes/all/GCA/000/934/395/GCA_000934395.1_Fishe1
Aspergillus glaucus CBS 516.65	Eukaryota;Fungi;Ascomycetes	CBS 516.65	SAMN02194406	PRJNA169684	GCA_001890805.1	Scaffold	27.9934	49.4		LSTL01	82	11255	2016-12-07T00:00:00Z	ftp://ftp.ncbi.nlm.nih.gov/genomes/all/GCA/001/890/805/GCA_001890805.1_Aspgl1	ftp://ftp.ncbi.nlm.nih.gov/genomes/all/GCF/001/890/805/GCF_001890805.1_Aspgl1
Trichoderma guizhouense	Eukaryota;Fungi;Ascomycetes	NJAU 4742	SAMN04535176	PRJNA314460	GCA_002022785.1	Scaffold	38.3295	49.6		LVVK01	63	11255	2017-03-07T00:00:00Z	ftp://ftp.ncbi.nlm.nih.gov/genomes/all/GCA/002/022/785/GCA_002022785.1_ASM202278v1
Cordyceps sp. RAO-2017	Eukaryota;Fungi;Ascomycetes	1346	SAMN07142925	PRJNA388689	GCA_002591385.1	Scaffold	32.3021	60.1		NJEV01	3398	11255	2017-10-18T00:00:00Z	ftp://ftp.ncbi.nlm.nih.gov/genomes/all/GCA/002/591/385/GCA_002591385.1_Hirsu2
Valsa mali	Eukaryota;Fungi;Ascomycetes	8-Mar	SAMN03203459	PRJNA268126	GCA_000818155.1	Chromosome	44.726	49.3495	chromosome 1:CM003098.1; chromosome 2:CM003099.1; chromosome 3:CM003100.1; chromosome 4:CM003101.1; chromosome 5:CM003102.1; chromosome 6:CM003103.1; chromosome 7:CM003104.1; chromosome 8:CM003105.1; chromosome 9:CM003106.1; chromosome 10:CM003107.1; chromosome 11:CM003108.1; chromosome 12:CM003109.1; chromosome 13:CM003110.1	JUIY01	353	11284	2015-01-14T00:00:00Z	ftp://ftp.ncbi.nlm.nih.gov/genomes/all/GCA/000/818/155/GCA_000818155.1_ASM81815v1
Aspergillus avenaceus	Eukaryota;Fungi;Ascomycetes	IBT 18842	SAMN05446841	PRJNA333897	GCA_009193465.1	Scaffold	33.7655	45.6		STFI01	1528	11292	2019-10-18T00:00:00Z	ftp://ftp.ncbi.nlm.nih.gov/genomes/all/GCA/009/193/465/GCA_009193465.1_Aspave1
Aspergillus sclerotialis	Eukaryota;Fungi;Ascomycetes	CBS 366.77	SAMN06279797	PRJNA369220	GCA_003589665.1	Contig	27.9758	46.9		MVGC01	7484	11307	2018-09-21T00:00:00Z	ftp://ftp.ncbi.nlm.nih.gov/genomes/all/GCA/003/589/665/GCA_003589665.1_phiScl_1.0
Trypanosoma theileri	Eukaryota;Protists;Kinetoplasts	Edinburgh	SAMN03296061	PRJNA534293	GCA_002087225.1	Scaffold	29.8222	41.4		NBCO01	319	11312	2017-04-12T00:00:00Z	ftp://ftp.ncbi.nlm.nih.gov/genomes/all/GCA/002/087/225/GCA_002087225.1_Tth_v3	ftp://ftp.ncbi.nlm.nih.gov/genomes/all/GCF/002/087/225/GCF_002087225.1_Tth_v3
Coniella lustricola	Eukaryota;Fungi;Ascomycetes	B22-T-1	SAMN05518781	PRJNA334659	GCA_003019895.1	Scaffold	36.5645	51.8		NSBW01	634	11314	2018-03-27T00:00:00Z	ftp://ftp.ncbi.nlm.nih.gov/genomes/all/GCA/003/019/895/GCA_003019895.1_Coniella_lustricola_v1.0
Echinococcus granulosus	Eukaryota;Animals;Flatworms		SAMN01914755	PRJNA182977	GCA_000524195.1	Scaffold	110.838	41.8		APAU02	957	11319	2013-07-23T00:00:00Z	ftp://ftp.ncbi.nlm.nih.gov/genomes/all/GCA/000/524/195/GCA_000524195.1_ASM52419v1	ftp://ftp.ncbi.nlm.nih.gov/genomes/all/GCF/000/524/195/GCF_000524195.1_ASM52419v1
Talaromyces verruculosus	Eukaryota;Fungi;Ascomycetes	TS63-9	SAMN03944927	PRJNA291496	GCA_001305275.1	Scaffold	37.6292	46.2		LHCL01	540	11326	2015-10-01T00:00:00Z	ftp://ftp.ncbi.nlm.nih.gov/genomes/all/GCA/001/305/275/GCA_001305275.1_ASM130527v1
Fomitiporia mediterranea MF3/22	Eukaryota;Fungi;Basidiomycetes	MF3/22	SAMN02981288	PRJNA56107	GCA_000271605.1	Scaffold	63.3544	41.7		AEJJ01	1412	11330	2012-06-21T00:00:00Z	ftp://ftp.ncbi.nlm.nih.gov/genomes/all/GCA/000/271/605/GCA_000271605.1_Fomme1	ftp://ftp.ncbi.nlm.nih.gov/genomes/all/GCF/000/271/605/GCF_000271605.1_Fomme1
Fusarium heterosporum	Eukaryota;Fungi;Ascomycetes	NRRL 20693	SAMN13683593	PRJNA596285	GCA_013396295.1	Scaffold	35.6741	48.7		JAAGWQ01	793	11332	2020-07-10T00:00:00Z	ftp://ftp.ncbi.nlm.nih.gov/genomes/all/GCA/013/396/295/GCA_013396295.1_ASM1339629v1
Mucor ambiguus	Eukaryota;Fungi;Other Fungi	NBRC 6742	SAMD00019078	PRJDB3023	GCA_000950595.1	Scaffold	40.7375	42.4		BBKB01	1283	11343	2015-02-07T00:00:00Z	ftp://ftp.ncbi.nlm.nih.gov/genomes/all/GCA/000/950/595/GCA_000950595.1_ASM95059v1
Blastomyces gilchristii SLH14081	Eukaryota;Fungi;Ascomycetes	SLH14081	SAMN02953742	PRJNA29173	GCA_000003855.2	Scaffold	75.4047	35.9		ACBU01	103	11343	2009-02-19T00:00:00Z	ftp://ftp.ncbi.nlm.nih.gov/genomes/all/GCA/000/003/855/GCA_000003855.2_BD_SLH14081_V1	ftp://ftp.ncbi.nlm.nih.gov/genomes/all/GCF/000/003/855/GCF_000003855.2_BD_SLH14081_V1
Verruconis gallopava	Eukaryota;Fungi;Ascomycetes	CBS 43764	SAMN03176948	PRJNA325802	GCA_000836295.1	Scaffold	31.7805	49.1		JYBX01	367	11357	2015-02-10T00:00:00Z	ftp://ftp.ncbi.nlm.nih.gov/genomes/all/GCA/000/836/295/GCA_000836295.1_O_gall_CBS43764	ftp://ftp.ncbi.nlm.nih.gov/genomes/all/GCF/000/836/295/GCF_000836295.1_O_gall_CBS43764
Cathartes aura	Eukaryota;Animals;Birds	BGI_N323	SAMN02319050	PRJNA212890	GCA_000699945.1	Scaffold	1152.57	41.1		JMFT01	104141	11361	2014-05-08T00:00:00Z	ftp://ftp.ncbi.nlm.nih.gov/genomes/all/GCA/000/699/945/GCA_000699945.1_ASM69994v1
Aspergillus homomorphus CBS 101889	Eukaryota;Fungi;Ascomycetes	CBS 101889	SAMN05660655	PRJNA479919	GCA_003184865.1	Scaffold	34.0549	50		PSTJ01	152	11361	2018-06-04T00:00:00Z	ftp://ftp.ncbi.nlm.nih.gov/genomes/all/GCA/003/184/865/GCA_003184865.1_Asphom1	ftp://ftp.ncbi.nlm.nih.gov/genomes/all/GCF/003/184/865/GCF_003184865.1_Asphom1
Rhinocladiella mackenziei CBS 650.93	Eukaryota;Fungi;Ascomycetes	CBS 650.93	SAMN02567657	PRJNA233315	GCA_000835555.1	Scaffold	32.4744	50.4		JYBU01	17	11382	2015-02-10T00:00:00Z	ftp://ftp.ncbi.nlm.nih.gov/genomes/all/GCA/000/835/555/GCA_000835555.1_Rhin_mack_CBS_650_93_V1	ftp://ftp.ncbi.nlm.nih.gov/genomes/all/GCF/000/835/555/GCF_000835555.1_Rhin_mack_CBS_650_93_V1
Xylaria flabelliformis	Eukaryota;Fungi;Ascomycetes	G536	SAMN11912834	PRJNA545715	GCA_007182795.1	Scaffold	41.1503	47.4		VFLP01	155	11404	2019-07-19T00:00:00Z	ftp://ftp.ncbi.nlm.nih.gov/genomes/all/GCA/007/182/795/GCA_007182795.1_ASM718279v1
Aspergillus novofumigatus IBT 16806	Eukaryota;Fungi;Ascomycetes	IBT 16806	SAMN02744592	PRJNA217212	GCA_002847465.1	Contig	32.4401	49.1		MSZS01	62	11428	2017-12-27T00:00:00Z	ftp://ftp.ncbi.nlm.nih.gov/genomes/all/GCA/002/847/465/GCA_002847465.1_Aspnov1	ftp://ftp.ncbi.nlm.nih.gov/genomes/all/GCF/002/847/465/GCF_002847465.1_Aspnov1
Pyricularia pennisetigena	Eukaryota;Fungi;Ascomycetes	Br36	SAMN10496236	PRJNA554126	GCA_004337985.1	Chromosome	49.117	47.4927	chromosome 1:NC_043740.1/CM014985.1; chromosome 2:NC_043741.1/CM014986.1; chromosome 3:NC_043742.1/CM014987.1; chromosome 5:NC_043743.1/CM014988.1; chromosome 6:NC_043744.1/CM014989.1	RRCL01	108	11430	2019-03-11T00:00:00Z	ftp://ftp.ncbi.nlm.nih.gov/genomes/all/GCA/004/337/985/GCA_004337985.1_PpBr36	ftp://ftp.ncbi.nlm.nih.gov/genomes/all/GCF/004/337/985/GCF_004337985.1_ASM433798v1
Torrubiella hemipterigena	Eukaryota;Fungi;Ascomycetes		SAMEA2794686	PRJEB7402	GCA_000825705.1	Scaffold	28.4762	50.6		CDHN01	26	11471	2014-11-24T00:00:00Z	ftp://ftp.ncbi.nlm.nih.gov/genomes/all/GCA/000/825/705/GCA_000825705.1_Allpaths-LG
Brugia malayi	Eukaryota;Animals;Roundworms		SAMN02953652	PRJNA10729	GCA_000002995.2	Scaffold	93.6591	31.499	mitochondrion MT:NC_004298.1/	AAQA01	24286	11472	2002-09-25T00:00:00Z	ftp://ftp.ncbi.nlm.nih.gov/genomes/all/GCA/000/002/995/GCA_000002995.2_ASM299v2	ftp://ftp.ncbi.nlm.nih.gov/genomes/all/GCF/000/002/995/GCF_000002995.3_ASM299v2
Aspergillus tubingensis	Eukaryota;Fungi;Ascomycetes	WU-2223L	SAMD00216538	PRJDB9560	GCA_013340325.1	Scaffold	35.0472	49.3		BLWE01	15	11477	2020-06-09T21:09:00Z	ftp://ftp.ncbi.nlm.nih.gov/genomes/all/GCA/013/340/325/GCA_013340325.1_ASM1334032v1	ftp://ftp.ncbi.nlm.nih.gov/genomes/all/GCF/013/340/325/GCF_013340325.1_ASM1334032v1
Aspergillus carbonarius ITEM 5010	Eukaryota;Fungi;Ascomycetes	ITEM 5010	SAMN00727628	PRJNA34741	GCA_001990825.1	Scaffold	36.1491	51.6		AHIG01	829	11478	2017-01-06T00:00:00Z	ftp://ftp.ncbi.nlm.nih.gov/genomes/all/GCA/001/990/825/GCA_001990825.1_Aspca3
Arthrobotrys oligospora ATCC 24927	Eukaryota;Fungi;Ascomycetes	ATCC 24927	SAMN02981262	PRJNA41495	GCA_000225545.1	Scaffold	40.0728	44.5		ADOT01	215	11479	2011-09-07T00:00:00Z	ftp://ftp.ncbi.nlm.nih.gov/genomes/all/GCA/000/225/545/GCA_000225545.1_AOL24927_1.0	ftp://ftp.ncbi.nlm.nih.gov/genomes/all/GCF/000/225/545/GCF_000225545.1_AOL24927_1.0
Curvularia kusanoi	Eukaryota;Fungi;Ascomycetes	30M1	SAMN11403615	PRJNA532542	GCA_011058905.1	Scaffold	33.3407	52.1		SWKU01	107	11490	2020-03-03T00:00:00Z	ftp://ftp.ncbi.nlm.nih.gov/genomes/all/GCA/011/058/905/GCA_011058905.1_ASM1105890v1
Aphidius gifuensis	Eukaryota;Animals;Insects	YNYX2018	SAMN14446980	PRJNA615161	GCA_014905175.1	Chromosome	156.944	26.4739	linkage group LG1:CM026521.1; linkage group LG2:CM026522.1; linkage group LG3:CM026523.1; linkage group LG4:CM026524.1; linkage group LG5:CM026525.1; linkage group LG6:CM026526.1	JACMRX01	24	11504	2020-10-21T00:00:00Z	ftp://ftp.ncbi.nlm.nih.gov/genomes/all/GCA/014/905/175/GCA_014905175.1_ASM1490517v1
Penicillium antarcticum	Eukaryota;Fungi;Ascomycetes	IBT 31811	SAMN05200878	PRJNA395479	GCA_002072345.1	Scaffold	31.455	48.8		MDYN01	700	11514	2017-03-24T00:00:00Z	ftp://ftp.ncbi.nlm.nih.gov/genomes/all/GCA/002/072/345/GCA_002072345.1_ASM207234v1
Corythaeola cristata	Eukaryota;Animals;Birds	B10K-CU-031-40	SAMN12253763	PRJNA545868	GCA_013396815.1	Scaffold	1091.06	38.1		WBMX01	36534	11515	2020-07-10T00:00:00Z	ftp://ftp.ncbi.nlm.nih.gov/genomes/all/GCA/013/396/815/GCA_013396815.1_ASM1339681v1
Trichoplax adhaerens	Eukaryota;Animals;Other Animals	Grell-BS-1999	SAMN02953699	PRJNA12874	GCA_000150275.1	Scaffold	105.632	34.5		ABGP01	1414	11520	2008-06-13T00:00:00Z	ftp://ftp.ncbi.nlm.nih.gov/genomes/all/GCA/000/150/275/GCA_000150275.1_v1.0	ftp://ftp.ncbi.nlm.nih.gov/genomes/all/GCF/000/150/275/GCF_000150275.1_v1.0
Aureococcus anophagefferens	Eukaryota;Protists;Other Protists	CCMP1984	SAMN02953754	PRJNA13500	GCA_000186865.1	Scaffold	56.6606	67.4		ACJI01	1185	11520	2011-01-26T00:00:00Z	ftp://ftp.ncbi.nlm.nih.gov/genomes/all/GCA/000/186/865/GCA_000186865.1_v_1.0	ftp://ftp.ncbi.nlm.nih.gov/genomes/all/GCF/000/186/865/GCF_000186865.1_v_1.0
Metarhizium majus ARSEF 297	Eukaryota;Fungi;Ascomycetes	ARSEF 297	SAMN03268436	PRJNA302308	GCA_000814945.1	Scaffold	42.063	51		AZNE01	1134	11535	2015-01-06T00:00:00Z	ftp://ftp.ncbi.nlm.nih.gov/genomes/all/GCA/000/814/945/GCA_000814945.1_MAJ_1.0	ftp://ftp.ncbi.nlm.nih.gov/genomes/all/GCF/000/814/945/GCF_000814945.1_MAJ_1.0
Leucoagaricus leucothites	Eukaryota;Fungi;Basidiomycetes	CBS 146.42	SAMN10245915	PRJNA496460	GCA_013368445.1	Contig	47.3091	47.3		JAACJO01	144	11537	2020-06-23T00:00:00Z	ftp://ftp.ncbi.nlm.nih.gov/genomes/all/GCA/013/368/445/GCA_013368445.1_LU_LEL_1.0
Blastomyces dermatitidis ER-3	Eukaryota;Fungi;Ascomycetes	ER-3	SAMN02953741	PRJNA29171	GCA_000003525.2	Scaffold	66.6087	37.1		ACBT01	27	11539	2009-02-19T00:00:00Z	ftp://ftp.ncbi.nlm.nih.gov/genomes/all/GCA/000/003/525/GCA_000003525.2_BD_ER3_V1
Punctularia strigosozonata HHB-11173 SS5	Eukaryota;Fungi;Basidiomycetes	HHB-11173 SS5	SAMN00632096	PRJNA52407	GCA_000264995.1	Scaffold	34.1719	54.9		AEGM01	195	11540	2012-06-04T00:00:00Z	ftp://ftp.ncbi.nlm.nih.gov/genomes/all/GCA/000/264/995/GCA_000264995.1_Punctularia_strigosozonata_v1.0	ftp://ftp.ncbi.nlm.nih.gov/genomes/all/GCF/000/264/995/GCF_000264995.1_Punctularia_strigosozonata_v1.0
Lichtheimia ramosa	Eukaryota;Fungi;Other Fungi	JMRC FSU:6197	SAMEA2519541	PRJEB6289	GCA_000945115.1	Contig	30.709	41.2			74	11542	2014-08-05T23:20:00Z	ftp://ftp.ncbi.nlm.nih.gov/genomes/all/GCA/000/945/115/GCA_000945115.1_Lramosa_hybrid_454_Illumina
Pseudogymnoascus sp. VKM F-4520 (FW-2644)	Eukaryota;Fungi;Ascomycetes	VKM F-4520 (FW-2644)	SAMN02400951	PRJNA216963	GCA_000750995.1	Contig	34.0964	50.4		JPKE01	4294	11551	2014-09-09T00:00:00Z	ftp://ftp.ncbi.nlm.nih.gov/genomes/all/GCA/000/750/995/GCA_000750995.1_DG39
Monosporascus sp. MG133	Eukaryota;Fungi;Ascomycetes	MG133	SAMN09215317	PRJNA471727	GCA_004155925.1	Scaffold	71.873	40.8		QJNX01	768	11567	2019-02-11T00:00:00Z	ftp://ftp.ncbi.nlm.nih.gov/genomes/all/GCA/004/155/925/GCA_004155925.1_ASM415592v1
Schistosoma bovis	Eukaryota;Animals;Flatworms	TAN1997	SAMN08957538	PRJNA451066	GCA_003958945.1	Scaffold	373.478	33.1998	mitochondrion MT:CM014335.1	QMKO01	4774	11576	2018-12-21T00:00:00Z	ftp://ftp.ncbi.nlm.nih.gov/genomes/all/GCA/003/958/945/GCA_003958945.1_ASM395894v1
Hydatigera taeniaeformis	Eukaryota;Animals;Flatworms		SAMEA2034687	PRJEB534	GCA_900622495.1	Scaffold	103.665	41.7		UYWX01	30091	11598	2018-11-28T00:00:00Z	ftp://ftp.ncbi.nlm.nih.gov/genomes/all/GCA/900/622/495/GCA_900622495.1_H_taeniaeformis_Canary_Islands_0011_upd
Aspergillus mulundensis	Eukaryota;Fungi;Ascomycetes	DSM 5745	SAMN07195632	PRJNA495496	GCA_003369625.1	Scaffold	45.3419	43.4		PVWQ01	160	11603	2018-08-10T00:00:00Z	ftp://ftp.ncbi.nlm.nih.gov/genomes/all/GCA/003/369/625/GCA_003369625.1_ASM336962v1	ftp://ftp.ncbi.nlm.nih.gov/genomes/all/GCF/003/369/625/GCF_003369625.1_ASM336962v1
Cryphonectria parasitica EP155	Eukaryota;Fungi;Ascomycetes	EP155	SAMN02744051	PRJNA207842	GCA_011745365.1	Scaffold	43.8704	50.8		WHUS01	26	11606	2020-03-25T00:00:00Z	ftp://ftp.ncbi.nlm.nih.gov/genomes/all/GCA/011/745/365/GCA_011745365.1_Crypa2
Ramularia collo-cygni	Eukaryota;Fungi;Ascomycetes	URUG2	SAMEA3894895	PRJEB12938	GCA_900074925.1	Scaffold	32.2549	50.9		FJUY01	78	11612	2017-10-28T00:00:00Z	ftp://ftp.ncbi.nlm.nih.gov/genomes/all/GCA/900/074/925/GCA_900074925.1_version_1	ftp://ftp.ncbi.nlm.nih.gov/genomes/all/GCF/900/074/925/GCF_900074925.1_version_1
Pseudogymnoascus sp. VKM F-4518 (FW-2643)	Eukaryota;Fungi;Ascomycetes	VKM F-4518 (FW-2643)	SAMN02400949	PRJNA216963	GCA_000750925.1	Contig	35.4794	50.2		JPKC01	3669	11619	2014-09-09T00:00:00Z	ftp://ftp.ncbi.nlm.nih.gov/genomes/all/GCA/000/750/925/GCA_000750925.1_DG36
Didymella heteroderae	Eukaryota;Fungi;Ascomycetes	28M1	SAMN11403614	PRJNA532542	GCA_011058895.1	Scaffold	37.0693	52.7		SWKV01	620	11640	2020-03-03T00:00:00Z	ftp://ftp.ncbi.nlm.nih.gov/genomes/all/GCA/011/058/895/GCA_011058895.1_ASM1105889v1
Thalassiosira pseudonana CCMP1335	Eukaryota;Other;Other	CCMP1335	SAMN02744045	PRJNA191	GCA_000149405.2	Chromosome	32.4374	46.905	chromosome 1:NC_012064.1/CM000638.1; chromosome 2:NC_012065.1/CM000639.1; chromosome 3:NC_012066.1/CM000640.1; chromosome 4:NC_012067.1/CM000641.1; chromosome 5:NC_012068.1/CM000642.1; chromosome 6:NC_012069.1/CM000643.1; chromosome 7:NC_012070.1/CP001160.1; chromosome 8:NC_012071.1/CM000644.1; chromosome 9:NC_012072.1/CM000645.1; chromosome 10:NC_012073.1/CM000646.1; chromosome 12:NC_012075.1/CM…	AAFD02	64	11673	2004-10-07T00:00:00Z	ftp://ftp.ncbi.nlm.nih.gov/genomes/all/GCA/000/149/405/GCA_000149405.2_ASM14940v2	ftp://ftp.ncbi.nlm.nih.gov/genomes/all/GCF/000/149/405/GCF_000149405.2_ASM14940v2
Aspergillus ibericus CBS 121593	Eukaryota;Fungi;Ascomycetes	CBS 121593	SAMN05660294	PRJNA479918	GCA_003184845.1	Scaffold	33.438	50.5		PSTI01	116	11680	2018-06-04T00:00:00Z	ftp://ftp.ncbi.nlm.nih.gov/genomes/all/GCA/003/184/845/GCA_003184845.1_Aspibe1	ftp://ftp.ncbi.nlm.nih.gov/genomes/all/GCF/003/184/845/GCF_003184845.1_Aspibe1
Fonsecaea nubica	Eukaryota;Fungi;Ascomycetes	CBS 269.64	SAMN04498467	PRJNA342681	GCA_001646965.1	Scaffold	33.7874	52.5		LVCJ01	258	11681	2016-05-18T00:00:00Z	ftp://ftp.ncbi.nlm.nih.gov/genomes/all/GCA/001/646/965/GCA_001646965.1_ASM164696v1	ftp://ftp.ncbi.nlm.nih.gov/genomes/all/GCF/001/646/965/GCF_001646965.1_ASM164696v1
Aspergillus tanneri	Eukaryota;Fungi;Ascomycetes	NIH1004	SAMN09761659	PRJNA625766	GCA_003426965.1	Contig	38.7194	47.3		QUQM01	14	11682	2018-08-24T00:00:00Z	ftp://ftp.ncbi.nlm.nih.gov/genomes/all/GCA/003/426/965/GCA_003426965.1_ASM342696v1	ftp://ftp.ncbi.nlm.nih.gov/genomes/all/GCF/003/426/965/GCF_003426965.1_ASM342696v1
Eutypa lata UCREL1	Eukaryota;Fungi;Ascomycetes	UCREL1	SAMN01906717	PRJNA245135	GCA_000349385.1	Scaffold	54.0058	46.6		AORF01	2334	11685	2013-03-27T00:00:00Z	ftp://ftp.ncbi.nlm.nih.gov/genomes/all/GCA/000/349/385/GCA_000349385.1_UCREL1V03	ftp://ftp.ncbi.nlm.nih.gov/genomes/all/GCF/000/349/385/GCF_000349385.1_UCREL1V03
Exserohilum turcica Et28A	Eukaryota;Fungi;Ascomycetes	Et28A	SAMN00120049	PRJNA245152	GCA_000359705.1	Scaffold	43.0135	51.2		AIHT01	407	11687	2013-04-09T00:00:00Z	ftp://ftp.ncbi.nlm.nih.gov/genomes/all/GCA/000/359/705/GCA_000359705.1_Setospaeria_trucica_Et28A_v1.0	ftp://ftp.ncbi.nlm.nih.gov/genomes/all/GCF/000/359/705/GCF_000359705.1_Setospaeria_trucica_Et28A_v1.0
Metarhizium robertsii ARSEF 23	Eukaryota;Fungi;Ascomycetes	ARSEF 23	SAMN02981260	PRJNA38717	GCA_000187425.2	Scaffold	41.6568	51.4		ADNJ02	90	11688	2011-01-31T00:00:00Z	ftp://ftp.ncbi.nlm.nih.gov/genomes/all/GCA/000/187/425/GCA_000187425.2_MAA_2.0	ftp://ftp.ncbi.nlm.nih.gov/genomes/all/GCF/000/187/425/GCF_000187425.2_MAA_2.0
Hypoxylon sp. CI-4A	Eukaryota;Fungi;Ascomycetes	CI-4A	SAMN02746071	PRJNA207862	GCA_002120315.1	Scaffold	37.7041	45.8		MDGY01	899	11701	2017-05-08T00:00:00Z	ftp://ftp.ncbi.nlm.nih.gov/genomes/all/GCA/002/120/315/GCA_002120315.1_HypCI4A_v1.0
Dothidotthia symphoricarpi CBS 119687	Eukaryota;Fungi;Ascomycetes	CBS 119687	SAMN02745847	PRJNA217191	GCA_010015815.1	Scaffold	34.4335	47.9		JAADKQ01	59	11704	2020-01-29T00:00:00Z	ftp://ftp.ncbi.nlm.nih.gov/genomes/all/GCA/010/015/815/GCA_010015815.1_Dotsy1	ftp://ftp.ncbi.nlm.nih.gov/genomes/all/GCF/010/015/815/GCF_010015815.1_Dotsy1
Podiceps cristatus	Eukaryota;Animals;Birds	BGI_N338	SAMN02339891	PRJNA212905	GCA_000699545.1	Scaffold	1134.92	41.5		JMFS01	82923	11707	2014-05-07T00:00:00Z	ftp://ftp.ncbi.nlm.nih.gov/genomes/all/GCA/000/699/545/GCA_000699545.1_ASM69954v1
Schistosoma mansoni	Eukaryota;Animals;Flatworms	Puerto Rico	SAMEA2272516	PRJEA36577	GCA_000237925.2	Chromosome	364.538	35.2771	chromosome 1:NC_031495.1/HE601624.1; chromosome 2:NC_031496.1/HE601625.1; chromosome 3:NC_031497.1/HE601626.1; chromosome 4:NC_031498.1/HE601627.1; chromosome 5:NC_031499.1/HE601628.1; chromosome 6:NC_031500.1/HE601629.1; chromosome 7:NC_031501.1/HE601630.1; chromosome W:NC_031502.1/HE601631.1; mitochondrion MT:NC_002545.1/HE601612.1	CABG01	885	11713	2011-10-03T00:00:00Z	ftp://ftp.ncbi.nlm.nih.gov/genomes/all/GCA/000/237/925/GCA_000237925.2_ASM23792v2	ftp://ftp.ncbi.nlm.nih.gov/genomes/all/GCF/000/237/925/GCF_000237925.1_ASM23792v2
Dentipellis fragilis	Eukaryota;Fungi;Basidiomycetes	DSM 105465	SAMN10850132	PRJNA518010	GCA_004679275.1	Scaffold	32.1806	54		SEOQ01	2045	11717	2019-04-05T00:00:00Z	ftp://ftp.ncbi.nlm.nih.gov/genomes/all/GCA/004/679/275/GCA_004679275.1_ASM467927v1
Pleurotus ostreatus	Eukaryota;Fungi;Basidiomycetes	PC9	SAMN15594696	PRJNA670761	GCA_014466165.1	Contig	34.9705	50.7491	mitochondrion:NC_009905.1/	JACETU01	17	11719	2020-09-03T00:00:00Z	ftp://ftp.ncbi.nlm.nih.gov/genomes/all/GCA/014/466/165/GCA_014466165.1_ASM1446616v1
Salpingoeca rosetta	Eukaryota;Protists;Other Protists	ATCC 50818	SAMN00013333	PRJNA37927	GCA_000188695.1	Scaffold	55.4403	55.5		ACSY01	154	11725	2011-02-09T00:00:00Z	ftp://ftp.ncbi.nlm.nih.gov/genomes/all/GCA/000/188/695/GCA_000188695.1_Proterospongia_sp_ATCC50818	ftp://ftp.ncbi.nlm.nih.gov/genomes/all/GCF/000/188/695/GCF_000188695.1_Proterospongia_sp_ATCC50818
Penicillium freii	Eukaryota;Fungi;Ascomycetes	DAOM 242723	SAMN03784687	PRJNA277835	GCA_001513925.1	Scaffold	33.5464	47.4		LLXE01	1923	11739	2016-01-13T00:00:00Z	ftp://ftp.ncbi.nlm.nih.gov/genomes/all/GCA/001/513/925/GCA_001513925.1_ASM151392v1
Gloeophyllum trabeum ATCC 11539	Eukaryota;Fungi;Basidiomycetes	ATCC 11539	SAMN02743873	PRJNA64553	GCA_000344685.1	Scaffold	37.1782	52.9		AFVP01	442	11755	2013-03-06T00:00:00Z	ftp://ftp.ncbi.nlm.nih.gov/genomes/all/GCA/000/344/685/GCA_000344685.1_Glotr1_1	ftp://ftp.ncbi.nlm.nih.gov/genomes/all/GCF/000/344/685/GCF_000344685.1_Glotr1_1
Venturia nashicola	Eukaryota;Fungi;Ascomycetes	PRI2	SAMN11130031	PRJNA527174	GCA_004522655.2	Scaffold	40.1997	45.9		SNSC02	55	11758	2019-03-29T00:00:00Z	ftp://ftp.ncbi.nlm.nih.gov/genomes/all/GCA/004/522/655/GCA_004522655.2_ASM452265v2
Purpureocillium lilacinum	Eukaryota;Fungi;Ascomycetes	PLFJ-1	SAMN04404347	PRJNA342689	GCA_001653265.1	Scaffold	38.5346	58.3		LSBI01	163	11763	2016-05-27T00:00:00Z	ftp://ftp.ncbi.nlm.nih.gov/genomes/all/GCA/001/653/265/GCA_001653265.1_ASM165326v1	ftp://ftp.ncbi.nlm.nih.gov/genomes/all/GCF/001/653/265/GCF_001653265.1_ASM165326v1
Monosporascus sp. GIB2	Eukaryota;Fungi;Ascomycetes	GIB2	SAMN09215315	PRJNA471727	GCA_004155935.1	Scaffold	70.5939	42.4		QJNV01	935	11774	2019-02-11T00:00:00Z	ftp://ftp.ncbi.nlm.nih.gov/genomes/all/GCA/004/155/935/GCA_004155935.1_ASM415593v1
Monosporascus sp. CRB-8-3	Eukaryota;Fungi;Ascomycetes	CRB-8-3	SAMN09215319	PRJNA471727	GCA_004155055.1	Scaffold	102.961	35.7		QJNZ01	2382	11774	2019-02-11T00:00:00Z	ftp://ftp.ncbi.nlm.nih.gov/genomes/all/GCA/004/155/055/GCA_004155055.1_ASM415505v1
Fusarium coffeatum	Eukaryota;Fungi;Ascomycetes	FIESC_28	SAMN08667433	PRJNA576242	GCA_003316985.1	Contig	37.7697	48.3		QKXC01	550	11779	2018-07-13T00:00:00Z	ftp://ftp.ncbi.nlm.nih.gov/genomes/all/GCA/003/316/985/GCA_003316985.1_ASM331698v1	ftp://ftp.ncbi.nlm.nih.gov/genomes/all/GCF/003/316/985/GCF_003316985.1_ASM331698v1
Metarhizium guizhouense ARSEF 977	Eukaryota;Fungi;Ascomycetes	ARSEF 977	SAMN03268433	PRJNA184755	GCA_000814955.1	Scaffold	43.4652	49.6		AZNH01	563	11787	2015-01-06T00:00:00Z	ftp://ftp.ncbi.nlm.nih.gov/genomes/all/GCA/000/814/955/GCA_000814955.1_MGU_1.0
Serendipita indica DSM 11827	Eukaryota;Fungi;Basidiomycetes	DSM 11827	SAMEA2272550	PRJEA76339	GCA_000313545.1	Scaffold	25.0437	50.638	mitochondrion MT:FQ859090.1	CAFZ01	1885	11791	2011-11-10T00:00:00Z	ftp://ftp.ncbi.nlm.nih.gov/genomes/all/GCA/000/313/545/GCA_000313545.1_ASM31354v1
Trichoderma atroviride IMI 206040	Eukaryota;Fungi;Ascomycetes	IMI 206040	SAMN02744066	PRJNA19867	GCA_000171015.2	Contig	36.1437	49.7		ABDG02	29	11816	2007-07-17T00:00:00Z	ftp://ftp.ncbi.nlm.nih.gov/genomes/all/GCA/000/171/015/GCA_000171015.2_TRIAT_v2.0	ftp://ftp.ncbi.nlm.nih.gov/genomes/all/GCF/000/171/015/GCF_000171015.1_TRIAT_v2.0
Lobosporangium transversale	Eukaryota;Fungi;Other Fungi	NRRL 3116	SAMN05421885	PRJNA396744	GCA_002105155.1	Contig	42.7689	41.6		MCFF01	138	11822	2017-04-20T00:00:00Z	ftp://ftp.ncbi.nlm.nih.gov/genomes/all/GCA/002/105/155/GCA_002105155.1_Lobtra1	ftp://ftp.ncbi.nlm.nih.gov/genomes/all/GCF/002/105/155/GCF_002105155.1_Lobtra1
Decorospora gaudefroyi	Eukaryota;Fungi;Ascomycetes	P77	SAMN05446828	PRJNA333973	GCA_010015605.1	Scaffold	30.5594	52.2		JAADKE01	699	11835	2020-01-29T00:00:00Z	ftp://ftp.ncbi.nlm.nih.gov/genomes/all/GCA/010/015/605/GCA_010015605.1_Decga1
Fasciolopsis buski	Eukaryota;Animals;Flatworms	HT	SAMN11554071	PRJNA284521	GCA_008360955.1	Scaffold	748.158	41		LUCM01	11829	11837	2019-09-09T00:00:00Z	ftp://ftp.ncbi.nlm.nih.gov/genomes/all/GCA/008/360/955/GCA_008360955.1_F_buski_1.0.allpaths-lg
Mucor lusitanicus	Eukaryota;Fungi;Other Fungi	MU402	SAMN11512151	PRJNA537675	GCA_010203745.1	Contig	36.8174	42.2		JAAECE01	24	11838	2020-02-05T00:00:00Z	ftp://ftp.ncbi.nlm.nih.gov/genomes/all/GCA/010/203/745/GCA_010203745.1_Muccir1_3
Aureobasidium pullulans EXF-150	Eukaryota;Fungi;Ascomycetes	EXF-150	SAMN02744100	PRJNA207874	GCA_000721785.1	Scaffold	29.6211	50		AYEO01	186	11844	2014-07-02T00:00:00Z	ftp://ftp.ncbi.nlm.nih.gov/genomes/all/GCA/000/721/785/GCA_000721785.1_Aureobasidium_pullulans_var._pullulans_EXF-150_assembly_version_1.0	ftp://ftp.ncbi.nlm.nih.gov/genomes/all/GCF/000/721/785/GCF_000721785.1_Aureobasidium_pullulans_var._pullulans_EXF-150_assembly_version_1.0
Viridothelium virens	Eukaryota;Fungi;Ascomycetes	Tuck. ex Michener	SAMN10866075	PRJNA519654	GCA_010094025.1	Scaffold	32.16	48.9		JAAEIX01	730	11847	2020-01-31T00:00:00Z	ftp://ftp.ncbi.nlm.nih.gov/genomes/all/GCA/010/094/025/GCA_010094025.1_Tryvi1
Phialophora attinorum	Eukaryota;Fungi;Ascomycetes	CBS 131958	SAMN03765150	PRJNA309727	GCA_001299255.1	Contig	30.3636	53.6		LFJN01	131	11848	2015-09-25T00:00:00Z	ftp://ftp.ncbi.nlm.nih.gov/genomes/all/GCA/001/299/255/GCA_001299255.1_ASM129925v1	ftp://ftp.ncbi.nlm.nih.gov/genomes/all/GCF/001/299/255/GCF_001299255.1_ASM129925v1
Colletotrichum shisoi	Eukaryota;Fungi;Ascomycetes	PG-2018a	SAMN08389744	PRJNA431477	GCA_006783085.1	Scaffold	69.6677	46.3		PUHP01	20745	11848	2019-07-09T00:00:00Z	ftp://ftp.ncbi.nlm.nih.gov/genomes/all/GCA/006/783/085/GCA_006783085.1_ASM678308v1
Colletotrichum incanum	Eukaryota;Fungi;Ascomycetes	MAFF238712	SAMN03199084	PRJNA267650	GCA_001855235.1	Scaffold	53.2546	52.1		JTLR01	1036	11852	2016-10-27T00:00:00Z	ftp://ftp.ncbi.nlm.nih.gov/genomes/all/GCA/001/855/235/GCA_001855235.1_ASM185523v1
Penicillium nalgiovense	Eukaryota;Fungi;Ascomycetes	IBT 13039	SAMN05200876	PRJNA395479	GCA_002072425.1	Scaffold	33.0062	48.4		MOOB01	1956	11853	2017-03-24T00:00:00Z	ftp://ftp.ncbi.nlm.nih.gov/genomes/all/GCA/002/072/425/GCA_002072425.1_ASM207242v1
Phlebiopsis gigantea 11061_1 CR5-6	Eukaryota;Fungi;Basidiomycetes	11061_1 CR5-6	SAMN02746081	PRJNA207860	GCA_000832265.1	Scaffold	30.1439	54.7		AZAG01	573	11855	2015-02-04T00:00:00Z	ftp://ftp.ncbi.nlm.nih.gov/genomes/all/GCA/000/832/265/GCA_000832265.1_Phlgi1
Aspergillus eucalypticola CBS 122712	Eukaryota;Fungi;Ascomycetes	CBS 122712	SAMN05660444	PRJNA479907	GCA_003184535.1	Contig	34.7924	49.1		MSFU01	131	11855	2018-06-04T00:00:00Z	ftp://ftp.ncbi.nlm.nih.gov/genomes/all/GCA/003/184/535/GCA_003184535.1_Aspeuc1	ftp://ftp.ncbi.nlm.nih.gov/genomes/all/GCF/003/184/535/GCF_003184535.1_Aspeuc1
Monosporascus sp. mg162	Eukaryota;Fungi;Ascomycetes	MG162	SAMN09215318	PRJNA471727	GCA_004155945.1	Scaffold	89.4589	42.4		QJNY01	1320	11878	2019-02-11T00:00:00Z	ftp://ftp.ncbi.nlm.nih.gov/genomes/all/GCA/004/155/945/GCA_004155945.1_ASM415594v1
Didymella keratinophila	Eukaryota;Fungi;Ascomycetes	9M1	SAMN11403613	PRJNA532542	GCA_011058865.1	Scaffold	36.2175	52.8		SWKW01	577	11880	2020-03-03T00:00:00Z	ftp://ftp.ncbi.nlm.nih.gov/genomes/all/GCA/011/058/865/GCA_011058865.1_ASM1105886v1
Talaromyces rugulosus	Eukaryota;Fungi;Ascomycetes	W13939	SAMN15229550	PRJNA645155	GCA_013368755.1	Complete	35.7586	46.9202	chromosome I:NC_049561.1/CP055898.1; chromosome II:NC_049562.1/CP055899.1; chromosome III:NC_049563.1/CP055900.1; chromosome IV:NC_049564.1/CP055901.1; chromosome V:NC_049565.1/CP055902.1; chromosome VI:NC_049566.1/CP055903.1		6	11901	2020-06-23T00:00:00Z	ftp://ftp.ncbi.nlm.nih.gov/genomes/all/GCA/013/368/755/GCA_013368755.1_ASM1336875v1	ftp://ftp.ncbi.nlm.nih.gov/genomes/all/GCF/013/368/755/GCF_013368755.1_ASM1336875v1
Cercospora berteroae	Eukaryota;Fungi;Ascomycetes	CBS538.71	SAMN08288628	PRJNA270309	GCA_002933655.1	Scaffold	33.8928	52.2		PNEN01	1801	11903	2018-02-20T00:00:00Z	ftp://ftp.ncbi.nlm.nih.gov/genomes/all/GCA/002/933/655/GCA_002933655.1_Cbert_1
Aspergillus nomiae NRRL 13137	Eukaryota;Fungi;Ascomycetes	NRRL 13137	SAMN02768702	PRJNA309724	GCA_001204775.2	Contig	36.1373	48.9		JNOM01	1115	11904	2015-08-04T00:00:00Z	ftp://ftp.ncbi.nlm.nih.gov/genomes/all/GCA/001/204/775/GCA_001204775.2_ASM120477v2	ftp://ftp.ncbi.nlm.nih.gov/genomes/all/GCF/001/204/775/GCF_001204775.2_ASM120477v2
Phialophora americana	Eukaryota;Fungi;Ascomycetes	CBS 27337	SAMN03176943	PRJNA325795	GCA_000835435.1	Scaffold	31.6162	53.7		JYCC01	13	11909	2015-02-10T00:00:00Z	ftp://ftp.ncbi.nlm.nih.gov/genomes/all/GCA/000/835/435/GCA_000835435.1_Capr_semi_CBS27337_V1
Aspergillus neoniger CBS 115656	Eukaryota;Fungi;Ascomycetes	CBS 115656	SAMN05660318	PRJNA479911	GCA_003184625.1	Scaffold	35.4164	48.8		MSFP01	169	11939	2018-06-04T00:00:00Z	ftp://ftp.ncbi.nlm.nih.gov/genomes/all/GCA/003/184/625/GCA_003184625.1_Aspneo1	ftp://ftp.ncbi.nlm.nih.gov/genomes/all/GCF/003/184/625/GCF_003184625.1_Aspneo1
Fusarium langsethiae	Eukaryota;Fungi;Ascomycetes	Fl201059	SAMN03274931	PRJNA271560	GCA_001292635.1	Scaffold	37.543	48.3		JXCE01	1586	11940	2015-09-16T00:00:00Z	ftp://ftp.ncbi.nlm.nih.gov/genomes/all/GCA/001/292/635/GCA_001292635.1_ASM129263v1
Penicillium brasilianum	Eukaryota;Fungi;Ascomycetes		SAMEA2820536	PRJEB7514	GCA_001048715.1	Scaffold	35.8886	49.5		CDHK01	87	11943	2015-05-20T00:00:00Z	ftp://ftp.ncbi.nlm.nih.gov/genomes/all/GCA/001/048/715/GCA_001048715.1_Pbras_Allpaths-LG
Galendromus occidentalis	Eukaryota;Animals;Other Animals		SAMN00849407	PRJNA62309	GCA_000255335.1	Scaffold	151.724	51.5955	mitochondrion MT:NC_009093.1/	AFFJ01	2211	11944	2012-03-01T00:00:00Z	ftp://ftp.ncbi.nlm.nih.gov/genomes/all/GCA/000/255/335/GCA_000255335.1_Mocc_1.0	ftp://ftp.ncbi.nlm.nih.gov/genomes/all/GCF/000/255/335/GCF_000255335.1_Mocc_1.0
Fusarium sporotrichioides	Eukaryota;Fungi;Ascomycetes	NRRL 3299	SAMN08631227	PRJNA436741	GCA_003012315.1	Scaffold	37.4291	48.3		PXOF01	446	11961	2018-03-20T00:00:00Z	ftp://ftp.ncbi.nlm.nih.gov/genomes/all/GCA/003/012/315/GCA_003012315.1_Fusarium_sporotrichioides_NRRL3299_FSPOR_contigs
Aspergillus costaricaensis CBS 115574	Eukaryota;Fungi;Ascomycetes	CBS 115574	SAMN05660767	PRJNA479917	GCA_003184835.1	Scaffold	36.9479	47.6		PSTH01	86	11966	2018-06-04T00:00:00Z	ftp://ftp.ncbi.nlm.nih.gov/genomes/all/GCA/003/184/835/GCA_003184835.1_Aspcos1	ftp://ftp.ncbi.nlm.nih.gov/genomes/all/GCF/003/184/835/GCF_003184835.1_Aspcos1
Aspergillus phoenicis ATCC 13157	Eukaryota;Fungi;Ascomycetes	ATCC 13157	SAMN02744683	PRJNA209548	GCA_003344505.1	Scaffold	35.7535	49.5		QQUR01	55	11972	2018-07-27T00:00:00Z	ftp://ftp.ncbi.nlm.nih.gov/genomes/all/GCA/003/344/505/GCA_003344505.1_Aspph1
Pteruthius melanotis	Eukaryota;Animals;Birds	B10K-IZ-033-77	SAMN12253969	PRJNA545868	GCA_013401235.1	Scaffold	1043.92	41.6		WEIY01	5183	11974	2020-07-10T00:00:00Z	ftp://ftp.ncbi.nlm.nih.gov/genomes/all/GCA/013/401/235/GCA_013401235.1_ASM1340123v1
Choanephora cucurbitarum	Eukaryota;Fungi;Other Fungi	KUS-F28377	SAMN04532838	PRJNA314369	GCA_001683725.1	Scaffold	29.0969	37.4		LUGH01	2814	11977	2016-07-12T00:00:00Z	ftp://ftp.ncbi.nlm.nih.gov/genomes/all/GCA/001/683/725/GCA_001683725.1_ASM168372v1
Fonsecaea monophora	Eukaryota;Fungi;Ascomycetes	CBS 269.37	SAMN04498468	PRJNA342681	GCA_001642475.1	Contig	35.2298	52.2		LVKK01	324	11984	2016-05-11T00:00:00Z	ftp://ftp.ncbi.nlm.nih.gov/genomes/all/GCA/001/642/475/GCA_001642475.1_ASM164247v1	ftp://ftp.ncbi.nlm.nih.gov/genomes/all/GCF/001/642/475/GCF_001642475.1_ASM164247v1
Entamoeba invadens IP1	Eukaryota;Protists;Other Protists	IP1	SAMN02953644	PRJNA12926	GCA_000330505.1	Scaffold	40.8783	30.3		AANW03	1144	11997	2006-02-11T00:00:00Z	ftp://ftp.ncbi.nlm.nih.gov/genomes/all/GCA/000/330/505/GCA_000330505.1_EIA2_v2	ftp://ftp.ncbi.nlm.nih.gov/genomes/all/GCF/000/330/505/GCF_000330505.1_EIA2_v2
Monosporascus sp. CRB-9-2	Eukaryota;Fungi;Ascomycetes	CRB-9-2	SAMN09215320	PRJNA471727	GCA_004155915.1	Scaffold	76.1002	40		QJOA01	2346	11998	2019-02-11T00:00:00Z	ftp://ftp.ncbi.nlm.nih.gov/genomes/all/GCA/004/155/915/GCA_004155915.1_ASM415591v1
Bipolaris oryzae ATCC 44560	Eukaryota;Fungi;Ascomycetes	ATCC 44560	SAMN02981450	PRJNA245121	GCA_000523455.1	Scaffold	31.3621	50.5		AMCO01	619	12002	2014-01-24T00:00:00Z	ftp://ftp.ncbi.nlm.nih.gov/genomes/all/GCA/000/523/455/GCA_000523455.1_Cochliobolus_miyabeanus_v1.0	ftp://ftp.ncbi.nlm.nih.gov/genomes/all/GCF/000/523/455/GCF_000523455.1_Cochliobolus_miyabeanus_v1.0
Cercospora zeae-maydis SCOH1-5	Eukaryota;Fungi;Ascomycetes	SCOH1-5	SAMN00773058	PRJNA68833	GCA_010093985.1	Scaffold	46.6062	48.6		JAAEIV01	917	12008	2020-01-31T00:00:00Z	ftp://ftp.ncbi.nlm.nih.gov/genomes/all/GCA/010/093/985/GCA_010093985.1_Cerzm1
Aspergillus uvarum CBS 121591	Eukaryota;Fungi;Ascomycetes	CBS 121591	SAMN05660759	PRJNA479913	GCA_003184745.1	Scaffold	35.8507	50.8		MSFT01	172	12014	2018-06-04T00:00:00Z	ftp://ftp.ncbi.nlm.nih.gov/genomes/all/GCA/003/184/745/GCA_003184745.1_Aspuva1	ftp://ftp.ncbi.nlm.nih.gov/genomes/all/GCF/003/184/745/GCF_003184745.1_Aspuva1
Aspergillus fijiensis CBS 313.89	Eukaryota;Fungi;Ascomycetes	CBS 313.89	SAMN05660285	PRJNA235087	GCA_003184825.1	Scaffold	36.5139	50.1		PSTG01	149	12018	2018-06-04T00:00:00Z	ftp://ftp.ncbi.nlm.nih.gov/genomes/all/GCA/003/184/825/GCA_003184825.1_Aspfij1
Colletotrichum graminicola M1.001	Eukaryota;Fungi;Ascomycetes	M1.001	SAMN02953757	PRJNA37879	GCA_000149035.1	Scaffold	51.6443	49.0853	mitochondrion MT:NW_007361658.1/CM001021.1	ACOD01	654	12020	2009-08-05T00:00:00Z	ftp://ftp.ncbi.nlm.nih.gov/genomes/all/GCA/000/149/035/GCA_000149035.1_C_graminicola_M1_001_V1	ftp://ftp.ncbi.nlm.nih.gov/genomes/all/GCF/000/149/035/GCF_000149035.1_C_graminicola_M1_001_V1
Aspergillus japonicus CBS 114.51	Eukaryota;Fungi;Ascomycetes	CBS 114.51	SAMN05660717	PRJNA479916	GCA_003184785.1	Scaffold	36.1	50.8		PSTF01	163	12022	2018-06-04T00:00:00Z	ftp://ftp.ncbi.nlm.nih.gov/genomes/all/GCA/003/184/785/GCA_003184785.1_Aspjap1	ftp://ftp.ncbi.nlm.nih.gov/genomes/all/GCF/003/184/785/GCF_003184785.1_Aspjap1
Epicoccum nigrum	Eukaryota;Fungi;Ascomycetes	ICMP 19927	SAMN06622492	PRJNA379853	GCA_002116315.1	Scaffold	34.7442	52		NCTX01	227	12025	2017-04-28T00:00:00Z	ftp://ftp.ncbi.nlm.nih.gov/genomes/all/GCA/002/116/315/GCA_002116315.1_ASM211631v1
Aspergillus aculeatinus CBS 121060	Eukaryota;Fungi;Ascomycetes	CBS 121060	SAMN05660730	PRJNA479915	GCA_003184765.1	Scaffold	36.4716	50.4		PSTE01	121	12028	2018-06-04T00:00:00Z	ftp://ftp.ncbi.nlm.nih.gov/genomes/all/GCA/003/184/765/GCA_003184765.1_Aspacu1	ftp://ftp.ncbi.nlm.nih.gov/genomes/all/GCF/003/184/765/GCF_003184765.1_Aspacu1
Pseudo-nitzschia multistriata	Eukaryota;Other;Other	B856	SAMEA5241064	PRJEB9419	GCA_900660405.1	Scaffold	56.7652	43.3		CAACVS01	700	12039	2019-01-28T00:00:00Z	ftp://ftp.ncbi.nlm.nih.gov/genomes/all/GCA/900/660/405/GCA_900660405.1_ASM90066040v1
Botrytis paeoniae	Eukaryota;Fungi;Ascomycetes	Bp0003	SAMN07604189	PRJNA401386	GCA_004786145.1	Scaffold	46.2455	40.5		PQXI01	1830	12045	2019-04-12T00:00:00Z	ftp://ftp.ncbi.nlm.nih.gov/genomes/all/GCA/004/786/145/GCA_004786145.1_ASM478614v1
Russula ochroleuca	Eukaryota;Fungi;Basidiomycetes	Prilba	SAMN09070658	PRJNA460404	GCA_015178965.1	Contig	44.7385	51.5		WHVB01	244	12046	2020-11-02T00:00:00Z
Exophiala spinifera	Eukaryota;Fungi;Ascomycetes	CBS 89968	SAMN03176947	PRJNA325800	GCA_000836115.1	Scaffold	32.9123	51.7		JYBY01	28	12049	2015-02-10T00:00:00Z	ftp://ftp.ncbi.nlm.nih.gov/genomes/all/GCA/000/836/115/GCA_000836115.1_Exop_spin_CBS89968_V1	ftp://ftp.ncbi.nlm.nih.gov/genomes/all/GCF/000/836/115/GCF_000836115.1_Exop_spin_CBS89968_V1
Aspergillus piperis CBS 112811	Eukaryota;Fungi;Ascomycetes	CBS 112811	SAMN05660207	PRJNA479914	GCA_003184755.1	Scaffold	35.2803	49		PSTD01	47	12071	2018-06-04T00:00:00Z	ftp://ftp.ncbi.nlm.nih.gov/genomes/all/GCA/003/184/755/GCA_003184755.1_Asppip1	ftp://ftp.ncbi.nlm.nih.gov/genomes/all/GCF/003/184/755/GCF_003184755.1_Asppip1
Aspergillus brunneoviolaceus CBS 621.78	Eukaryota;Fungi;Ascomycetes	CBS 621.78	SAMN05660981	PRJNA479912	GCA_003184695.1	Scaffold	37.4772	49.3		PSTC01	153	12073	2018-06-04T00:00:00Z	ftp://ftp.ncbi.nlm.nih.gov/genomes/all/GCA/003/184/695/GCA_003184695.1_Aspbru1	ftp://ftp.ncbi.nlm.nih.gov/genomes/all/GCF/003/184/695/GCF_003184695.1_Aspbru1
Aspergillus oryzae RIB40	Eukaryota;Fungi;Ascomycetes	RIB40	SAMD00067075	PRJNA17431	GCA_000184455.3	Chromosome	37.912	48.2552	chromosome 1:NC_036435.1/BA000049.1; chromosome 2:NC_036436.1/BA000050.1; chromosome 3:NC_036437.1/BA000051.1; chromosome 4:NC_036438.1/BA000052.1; chromosome 5:NC_036439.1/BA000053.1; chromosome 6:NC_036440.1/BA000054.1; chromosome 7:NC_036441.1/BA000055.1; chromosome 8:NC_036442.1/BA000056.1; mitochondrion MT:NC_008282.1/AP007176.1		12	12074	2011-06-07T00:00:00Z	ftp://ftp.ncbi.nlm.nih.gov/genomes/all/GCA/000/184/455/GCA_000184455.3_ASM18445v3	ftp://ftp.ncbi.nlm.nih.gov/genomes/all/GCF/000/184/455/GCF_000184455.2_ASM18445v3
Pyricularia sp. CBS 133598	Eukaryota;Fungi;Ascomycetes	NI919	SAMN10496094	PRJNA507314	GCA_004337975.1	Chromosome	41.4931	50.4982	chromosome 4:CM014983.1; chromosome 5:CM014984.1	RRCJ01	51	12078	2019-03-11T00:00:00Z	ftp://ftp.ncbi.nlm.nih.gov/genomes/all/GCA/004/337/975/GCA_004337975.1_PspLS
Aspergillus violaceofuscus CBS 115571	Eukaryota;Fungi;Ascomycetes	CBS 115571	SAMN05660314	PRJNA235060	GCA_003184705.1	Scaffold	36.0129	51		PSTA01	209	12080	2018-06-04T00:00:00Z	ftp://ftp.ncbi.nlm.nih.gov/genomes/all/GCA/003/184/705/GCA_003184705.1_Aspvio1
Fonsecaea erecta	Eukaryota;Fungi;Ascomycetes	CBS 125763	SAMN04497957	PRJNA342681	GCA_001651985.1	Scaffold	34.748	53.1		LVYI01	57	12090	2016-05-25T00:00:00Z	ftp://ftp.ncbi.nlm.nih.gov/genomes/all/GCA/001/651/985/GCA_001651985.1_ASM165198v1	ftp://ftp.ncbi.nlm.nih.gov/genomes/all/GCF/001/651/985/GCF_001651985.1_ASM165198v1
Aulographum hederae CBS 113979	Eukaryota;Fungi;Ascomycetes	CBS 113979	SAMN02193963	PRJNA195869	GCA_010015705.1	Scaffold	31.9835	52.3		JAADKJ01	173	12109	2020-01-29T00:00:00Z	ftp://ftp.ncbi.nlm.nih.gov/genomes/all/GCA/010/015/705/GCA_010015705.1_Aulhe2
Terfezia boudieri ATCC MYA-4762	Eukaryota;Fungi;Ascomycetes	ATCC MYA-4762	SAMN02744093	PRJNA200599	GCA_003788615.2	Scaffold	63.2346	45.6		PZQW01	516	12110	2018-11-16T00:00:00Z	ftp://ftp.ncbi.nlm.nih.gov/genomes/all/GCA/003/788/615/GCA_003788615.2_Terbo2
Gelatoporia subvermispora B	Eukaryota;Fungi;Basidiomycetes	B	SAMN02981297	PRJNA60419	GCA_000320605.2	Scaffold	38.9697	53.6		AEOV01	740	12123	2012-04-18T00:00:00Z	ftp://ftp.ncbi.nlm.nih.gov/genomes/all/GCA/000/320/605/GCA_000320605.2_Ceriporiopsis_subvermispora_B_v1.0
Botrytis hyacinthi	Eukaryota;Fungi;Ascomycetes	Bh0001	SAMN07604187	PRJNA401386	GCA_004786245.1	Scaffold	43.8198	41		PQXK01	2498	12130	2019-04-12T00:00:00Z	ftp://ftp.ncbi.nlm.nih.gov/genomes/all/GCA/004/786/245/GCA_004786245.1_ASM478624v1
Aspergillus vadensis CBS 113365	Eukaryota;Fungi;Ascomycetes	CBS 113365	SAMN05661105	PRJNA479920	GCA_003184925.1	Scaffold	35.6634	49.2		MSFS01	60	12132	2018-06-04T00:00:00Z	ftp://ftp.ncbi.nlm.nih.gov/genomes/all/GCA/003/184/925/GCA_003184925.1_Aspvad1	ftp://ftp.ncbi.nlm.nih.gov/genomes/all/GCF/003/184/925/GCF_003184925.1_Aspvad1
Oreotrochilus melanogaster	Eukaryota;Animals;Birds	OUT-0002	SAMN12253978	PRJNA545868	GCA_013400995.1	Scaffold	1107.79	35.4		VZUB01	56054	12134	2020-07-10T00:00:00Z	ftp://ftp.ncbi.nlm.nih.gov/genomes/all/GCA/013/400/995/GCA_013400995.1_ASM1340099v1
Dufourea novaeangliae	Eukaryota;Animals;Insects	120121106	SAMN03837760	PRJNA311229	GCA_001272555.1	Scaffold	279.506	39.6		LGHO01	4178	12157	2015-08-20T00:00:00Z	ftp://ftp.ncbi.nlm.nih.gov/genomes/all/GCA/001/272/555/GCA_001272555.1_ASM127255v1	ftp://ftp.ncbi.nlm.nih.gov/genomes/all/GCF/001/272/555/GCF_001272555.1_ASM127255v1
Aspergillus indologenus CBS 114.80	Eukaryota;Fungi;Ascomycetes	CBS 114.80	SAMN05661047	PRJNA235059	GCA_003184685.1	Scaffold	38.5928	48.3		PSTB01	334	12161	2018-06-04T00:00:00Z	ftp://ftp.ncbi.nlm.nih.gov/genomes/all/GCA/003/184/685/GCA_003184685.1_Aspind1
Cavenderia fasciculata	Eukaryota;Protists;Other Protists	SH3	SAMN02953769	PRJNA40189	GCA_000203815.1	Scaffold	31.0192	33.8		ADHC01	25	12165	2011-04-07T00:00:00Z	ftp://ftp.ncbi.nlm.nih.gov/genomes/all/GCA/000/203/815/GCA_000203815.1_DFas_2.0	ftp://ftp.ncbi.nlm.nih.gov/genomes/all/GCF/000/203/815/GCF_000203815.1_DFas_2.0
Smittium culicis	Eukaryota;Fungi;Other Fungi	GSMNP	SAMN04490176	PRJNA311769	GCA_001970855.1	Scaffold	77.1248	28.4		LSSN01	6137	12166	2017-01-25T00:00:00Z	ftp://ftp.ncbi.nlm.nih.gov/genomes/all/GCA/001/970/855/GCA_001970855.1_ASM197085v1
Blyttiomyces helicus	Eukaryota;Fungi;Other Fungi	Perch Fen	SAMN05443170	PRJNA332782	GCA_003614705.1	Scaffold	46.4689	53.8		QPFV01	8398	12167	2018-10-04T00:00:00Z	ftp://ftp.ncbi.nlm.nih.gov/genomes/all/GCA/003/614/705/GCA_003614705.1_Blyhe1
Pyrenophora tritici-repentis Pt-1C-BFP	Eukaryota;Fungi;Ascomycetes	Pt-1C-BFP	SAMN02953676	PRJNA18815	GCA_000149985.1	Scaffold	37.9975	50.8		AAXI01	48	12169	2007-04-10T00:00:00Z	ftp://ftp.ncbi.nlm.nih.gov/genomes/all/GCA/000/149/985/GCA_000149985.1_ASM14998v1	ftp://ftp.ncbi.nlm.nih.gov/genomes/all/GCF/000/149/985/GCF_000149985.1_ASM14998v1
Trichoplax sp. H2	Eukaryota;Animals;Other Animals	Panama	SAMN07333237	PRJNA393433	GCA_003344405.1	Scaffold	94.8787	32.7		NOWV01	1128	12174	2018-07-27T00:00:00Z	ftp://ftp.ncbi.nlm.nih.gov/genomes/all/GCA/003/344/405/GCA_003344405.1_TrispH2_1.0
Daedalea quercina L-15889	Eukaryota;Fungi;Basidiomycetes	L-15889	SAMN02745929	PRJNA196055	GCA_001632345.1	Scaffold	32.7363	54.8		LKHU01	357	12192	2016-04-26T00:00:00Z	ftp://ftp.ncbi.nlm.nih.gov/genomes/all/GCA/001/632/345/GCA_001632345.1_Daequ1
Penicillium arizonense	Eukaryota;Fungi;Ascomycetes	CBS 141311	SAMN04884538	PRJNA395479	GCA_001773325.1	Scaffold	33.7291	49.1		LXJU01	396	12200	2016-10-18T00:00:00Z	ftp://ftp.ncbi.nlm.nih.gov/genomes/all/GCA/001/773/325/GCA_001773325.1_ASM177332v1	ftp://ftp.ncbi.nlm.nih.gov/genomes/all/GCF/001/773/325/GCF_001773325.1_ASM177332v1
Chloroceryle aenea	Eukaryota;Animals;Birds	B10K-DU-001-61	SAMN12253811	PRJNA545868	GCA_013399075.1	Scaffold	1062.13	40.5		VWZY01	23709	12200	2020-07-10T00:00:00Z	ftp://ftp.ncbi.nlm.nih.gov/genomes/all/GCA/013/399/075/GCA_013399075.1_ASM1339907v1
Bipolaris sorokiniana ND90Pr	Eukaryota;Fungi;Ascomycetes	ND90Pr	SAMN02981285	PRJNA53923	GCA_000338995.1	Scaffold	34.4092	49.8		AEIN01	154	12210	2013-02-08T00:00:00Z	ftp://ftp.ncbi.nlm.nih.gov/genomes/all/GCA/000/338/995/GCA_000338995.1_Cocsa1	ftp://ftp.ncbi.nlm.nih.gov/genomes/all/GCF/000/338/995/GCF_000338995.1_Cocsa1
Ceuthmochares aereus	Eukaryota;Animals;Birds	B10K-CU-031-02	SAMN12253749	PRJNA545868	GCA_013398935.1	Scaffold	1120.25	38		VWPQ01	29877	12210	2020-07-10T00:00:00Z	ftp://ftp.ncbi.nlm.nih.gov/genomes/all/GCA/013/398/935/GCA_013398935.1_ASM1339893v1
Rhynchosporium commune	Eukaryota;Fungi;Ascomycetes	UK7	SAMEA3895816	PRJEB12897	GCA_900074885.1	Scaffold	55.6391	42.3		FJUW01	164	12211	2016-10-25T00:00:00Z	ftp://ftp.ncbi.nlm.nih.gov/genomes/all/GCA/900/074/885/GCA_900074885.1_version_1
Wolfiporia cocos MD-104 SS10	Eukaryota;Fungi;Basidiomycetes	MD-104	SAMN02981280	PRJNA52943	GCA_000344635.1	Scaffold	50.4836	52		AEHD01	348	12212	2013-03-06T00:00:00Z	ftp://ftp.ncbi.nlm.nih.gov/genomes/all/GCA/000/344/635/GCA_000344635.1_Wolco1
Botryotinia narcissicola	Eukaryota;Fungi;Ascomycetes	MUCL2120	SAMN07604188	PRJNA401386	GCA_004786225.1	Scaffold	54.7658	38.4		PQXJ01	8379	12236	2019-04-12T00:00:00Z	ftp://ftp.ncbi.nlm.nih.gov/genomes/all/GCA/004/786/225/GCA_004786225.1_ASM478622v1
Hypoxylon sp. CO27-5	Eukaryota;Fungi;Ascomycetes	CO27-5	SAMN01095798	PRJNA207870	GCA_002120305.1	Scaffold	46.5857	40.5		MDCL01	505	12245	2017-05-08T00:00:00Z	ftp://ftp.ncbi.nlm.nih.gov/genomes/all/GCA/002/120/305/GCA_002120305.1_HypCO275_v1.0
Habropoda laboriosa	Eukaryota;Animals;Insects	110345459	SAMN03462987	PRJNA339959	GCA_001263275.1	Scaffold	296.955	39.6		LHQN01	27566	12256	2015-08-07T00:00:00Z	ftp://ftp.ncbi.nlm.nih.gov/genomes/all/GCA/001/263/275/GCA_001263275.1_ASM126327v1	ftp://ftp.ncbi.nlm.nih.gov/genomes/all/GCF/001/263/275/GCF_001263275.1_ASM126327v1
Steccherinum ochraceum	Eukaryota;Fungi;Basidiomycetes	LE-BIN_3174	SAMN10505049	PRJNA507755	GCA_004332605.1	Scaffold	35.2749	52.7		RWJN01	770	12260	2019-03-08T00:00:00Z	ftp://ftp.ncbi.nlm.nih.gov/genomes/all/GCA/004/332/605/GCA_004332605.1_INBI_StOhra_v1.0
Aspergillus bombycis	Eukaryota;Fungi;Ascomycetes	NRRL 26010	SAMN04942831	PRJNA395481	GCA_001792695.1	Contig	37.4746	48.8		LYCR01	450	12263	2016-10-19T00:00:00Z	ftp://ftp.ncbi.nlm.nih.gov/genomes/all/GCA/001/792/695/GCA_001792695.1_ASM179269v1	ftp://ftp.ncbi.nlm.nih.gov/genomes/all/GCF/001/792/695/GCF_001792695.1_ASM179269v1
Botryotinia calthae	Eukaryota;Fungi;Ascomycetes	MUCL2830	SAMN07604183	PRJNA401386	GCA_004379285.1	Scaffold	47.4464	41		PHWZ01	3978	12263	2019-03-26T00:00:00Z	ftp://ftp.ncbi.nlm.nih.gov/genomes/all/GCA/004/379/285/GCA_004379285.1_ASM437928v1
Dichomitus squalens LYAD-421 SS1	Eukaryota;Fungi;Basidiomycetes	LYAD-421 SS1	SAMN02981282	PRJNA53511	GCA_000275845.1	Scaffold	42.7484	55		AEID01	542	12275	2012-07-03T00:00:00Z	ftp://ftp.ncbi.nlm.nih.gov/genomes/all/GCA/000/275/845/GCA_000275845.1_Dichomitus_squalens_v1.0	ftp://ftp.ncbi.nlm.nih.gov/genomes/all/GCF/000/275/845/GCF_000275845.1_Dichomitus_squalens_v1.0
Colletotrichum trifolii	Eukaryota;Fungi;Ascomycetes	543-2	SAMN10475057	PRJNA506861	GCA_004367215.1	Scaffold	109.66	35.2		RYZW01	10473	12292	2019-03-22T00:00:00Z	ftp://ftp.ncbi.nlm.nih.gov/genomes/all/GCA/004/367/215/GCA_004367215.1_KSG_Cotri_v1
Columbina picui	Eukaryota;Animals;Birds	B10K-DU-021-26	SAMN12253927	PRJNA545868	GCA_013397635.1	Scaffold	1097.92	38.3		VYZG01	13415	12298	2020-07-10T00:00:00Z	ftp://ftp.ncbi.nlm.nih.gov/genomes/all/GCA/013/397/635/GCA_013397635.1_ASM1339763v1
Dryoscopus gambensis	Eukaryota;Animals;Birds	B10K-DU-002-56	SAMN12253866	PRJNA545868	GCA_013389985.1	Scaffold	992.742	41.7		WEIT01	95402	12314	2020-07-06T00:00:00Z	ftp://ftp.ncbi.nlm.nih.gov/genomes/all/GCA/013/389/985/GCA_013389985.1_ASM1338998v1
Penicillium roqueforti FM164	Eukaryota;Fungi;Ascomycetes	FM164	SAMEA3138836	PRJEB4023	GCA_000513255.1	Scaffold	29.01	48.7		CBMR01	48	12319	2013-08-01T00:00:00Z	ftp://ftp.ncbi.nlm.nih.gov/genomes/all/GCA/000/513/255/GCA_000513255.1_PROQFM164_20130607
Magnaporthiopsis poae ATCC 64411	Eukaryota;Fungi;Ascomycetes	ATCC 64411	SAMN02981251	PRJNA37933	GCA_000193285.1	Scaffold	39.6418	55.9		ADBL01	206	12329	2011-03-18T00:00:00Z	ftp://ftp.ncbi.nlm.nih.gov/genomes/all/GCA/000/193/285/GCA_000193285.1_Mag_poae_ATCC_64411_V1
Heterostelium album PN500	Eukaryota;Protists;Other Protists	PN500	SAMN02953767	PRJNA40191	GCA_000004825.1	Scaffold	32.9702	32.0981	plasmid PPN500:NC_013781.1/CP001838.1	ADBJ01	43	12336	2009-12-15T00:00:00Z	ftp://ftp.ncbi.nlm.nih.gov/genomes/all/GCA/000/004/825/GCA_000004825.1_PolPal_Dec2009	ftp://ftp.ncbi.nlm.nih.gov/genomes/all/GCF/000/004/825/GCF_000004825.1_PolPal_Dec2009
Rhegmatorhina hoffmannsi	Eukaryota;Animals;Birds	OUT-0010	SAMN12253983	PRJNA545868	GCA_013398505.1	Scaffold	951.65	41.5		VZSN01	2328	12336	2020-07-10T00:00:00Z	ftp://ftp.ncbi.nlm.nih.gov/genomes/all/GCA/013/398/505/GCA_013398505.1_ASM1339850v1
Aspergillus sclerotioniger CBS 115572	Eukaryota;Fungi;Ascomycetes	CBS 115572	SAMN05661070	PRJNA479906	GCA_003184525.1	Contig	36.7204	49.3		MSFK01	138	12338	2018-06-04T00:00:00Z	ftp://ftp.ncbi.nlm.nih.gov/genomes/all/GCA/003/184/525/GCA_003184525.1_Aspscl1	ftp://ftp.ncbi.nlm.nih.gov/genomes/all/GCF/003/184/525/GCF_003184525.1_Aspscl1
Tuber borchii	Eukaryota;Fungi;Ascomycetes	Tbo3840	SAMN06842805	PRJNA384613	GCA_003070745.1	Contig	97.185	46.4		NESQ01	969	12345	2018-04-24T00:00:00Z	ftp://ftp.ncbi.nlm.nih.gov/genomes/all/GCA/003/070/745/GCA_003070745.1_Tubbor1
Botrytis fragariae	Eukaryota;Fungi;Ascomycetes	BVB16	SAMN14689424	PRJNA670755	GCA_013461495.1	Contig	41.9238	41.6		JABFCT01	28	12350	2020-07-22T00:00:00Z	ftp://ftp.ncbi.nlm.nih.gov/genomes/all/GCA/013/461/495/GCA_013461495.1_Bfra_R1V1	ftp://ftp.ncbi.nlm.nih.gov/genomes/all/GCF/013/461/495/GCF_013461495.1_Bfra_R1V1
Didymella exigua CBS 183.55	Eukaryota;Fungi;Ascomycetes	CBS 183.55	SAMN02745736	PRJNA207857	GCA_010094145.1	Scaffold	34.3892	52.7		VOSY01	176	12356	2020-01-31T00:00:00Z	ftp://ftp.ncbi.nlm.nih.gov/genomes/all/GCA/010/094/145/GCA_010094145.1_Didex1	ftp://ftp.ncbi.nlm.nih.gov/genomes/all/GCF/010/094/145/GCF_010094145.1_Didex1
Calocera viscosa TUFC12733	Eukaryota;Fungi;Basidiomycetes	TUFC12733	SAMN02745652	PRJNA200620	GCA_001630345.1	Scaffold	29.0972	56.3		LKHT01	214	12363	2016-04-23T00:00:00Z	ftp://ftp.ncbi.nlm.nih.gov/genomes/all/GCA/001/630/345/GCA_001630345.1_Calvi1
Fonsecaea multimorphosa CBS 102226	Eukaryota;Fungi;Ascomycetes	CBS 102226	SAMN02567659	PRJNA233317	GCA_000836435.1	Scaffold	33.4471	52.6		JYBV01	67	12369	2015-02-12T00:00:00Z	ftp://ftp.ncbi.nlm.nih.gov/genomes/all/GCA/000/836/435/GCA_000836435.1_Fons_mult_CBS_102226_V1	ftp://ftp.ncbi.nlm.nih.gov/genomes/all/GCF/000/836/435/GCF_000836435.1_Fons_mult_CBS_102226_V1
Botrytis galanthina	Eukaryota;Fungi;Ascomycetes	MUCL435	SAMN07604186	PRJNA401386	GCA_004916875.1	Scaffold	43.8654	41.2		PQXL01	3417	12388	2019-04-25T00:00:00Z	ftp://ftp.ncbi.nlm.nih.gov/genomes/all/GCA/004/916/875/GCA_004916875.1_ASM491687v1
Fusarium pseudograminearum CS3096	Eukaryota;Fungi;Ascomycetes	CS3096	SAMN02981337	PRJNA66583	GCA_000303195.2	Chromosome	36.9733	47.7506	chromosome 1:NC_031951.1/CM003198.1; chromosome 2:NC_031952.1/CM003199.1; chromosome 3:NC_031953.1/CM003200.1; chromosome 4:NC_031954.1/CM003201.1	AFNW01	281	12397	2012-10-05T00:00:00Z	ftp://ftp.ncbi.nlm.nih.gov/genomes/all/GCA/000/303/195/GCA_000303195.2_FP7	ftp://ftp.ncbi.nlm.nih.gov/genomes/all/GCF/000/303/195/GCF_000303195.2_FP7
Dictyostelium purpureum	Eukaryota;Protists;Other Protists	QSDP1	SAMN02744064	PRJNA30991	GCA_000190715.1	Scaffold	32.9672	24.5		ADID01	799	12399	2011-03-01T00:00:00Z	ftp://ftp.ncbi.nlm.nih.gov/genomes/all/GCA/000/190/715/GCA_000190715.1_v1.0	ftp://ftp.ncbi.nlm.nih.gov/genomes/all/GCF/000/190/715/GCF_000190715.1_v1.0
Trichoderma virens Gv29-8	Eukaryota;Fungi;Ascomycetes	Gv29-8	SAMN02744059	PRJNA19983	GCA_000170995.2	Scaffold	39.0227	49.2		ABDF02	93	12406	2007-07-17T00:00:00Z	ftp://ftp.ncbi.nlm.nih.gov/genomes/all/GCA/000/170/995/GCA_000170995.2_TRIVI_v2.0	ftp://ftp.ncbi.nlm.nih.gov/genomes/all/GCF/000/170/995/GCF_000170995.1_TRIVI_v2.0
Dothistroma septosporum NZE10	Eukaryota;Fungi;Ascomycetes	NZE10	SAMN02981403	PRJNA74753	GCA_000340195.1	Scaffold	30.2094	53.1		AIEN01	20	12415	2013-02-08T00:00:00Z	ftp://ftp.ncbi.nlm.nih.gov/genomes/all/GCA/000/340/195/GCA_000340195.1_Dothistroma_septosporum_NZE10_v1.0
Botryotinia convoluta	Eukaryota;Fungi;Ascomycetes	MUCL11595	SAMN07604184	PRJNA401386	GCA_004786275.1	Scaffold	45.2841	40.2		PQXN01	2043	12417	2019-04-12T00:00:00Z	ftp://ftp.ncbi.nlm.nih.gov/genomes/all/GCA/004/786/275/GCA_004786275.1_ASM478627v1
Monilinia laxa	Eukaryota;Fungi;Ascomycetes	Mlax316	SAMN10965822	PRJNA523196	GCA_009299455.1	Contig	42.8148	39.8		VIGI01	49	12424	2019-10-23T00:00:00Z	ftp://ftp.ncbi.nlm.nih.gov/genomes/all/GCA/009/299/455/GCA_009299455.1_ASM929945v1
Cucurbitaria berberidis CBS 394.84	Eukaryota;Fungi;Ascomycetes	CBS 394.84	SAMN02691713	PRJNA196042	GCA_010015615.1	Scaffold	32.9054	49.3		JAADKF01	42	12429	2020-01-29T00:00:00Z	ftp://ftp.ncbi.nlm.nih.gov/genomes/all/GCA/010/015/615/GCA_010015615.1_Cucbe1
Aspergillus wentii DTO 134E9	Eukaryota;Fungi;Ascomycetes	DTO 134E9	SAMN02744089	PRJNA170886	GCA_001890725.1	Scaffold	31.3506	48		LJSE01	27	12435	2016-12-07T00:00:00Z	ftp://ftp.ncbi.nlm.nih.gov/genomes/all/GCA/001/890/725/GCA_001890725.1_Aspwe1
Colletotrichum sidae	Eukaryota;Fungi;Ascomycetes	CBS 518.97	SAMN08770262	PRJNA445190	GCA_004367935.1	Scaffold	86.8278	38		QAPF01	14826	12442	2019-03-22T00:00:00Z	ftp://ftp.ncbi.nlm.nih.gov/genomes/all/GCA/004/367/935/GCA_004367935.1_ASM436793v1
Rosellinia necatrix	Eukaryota;Fungi;Ascomycetes	W97	SAMD00023353	PRJDB3312	GCA_001445595.3	Scaffold	44.2578	50		BBSO02	239	12444	2015-10-14T00:00:00Z	ftp://ftp.ncbi.nlm.nih.gov/genomes/all/GCA/001/445/595/GCA_001445595.3_Rnecatrix_2.0
Strongyloides ratti	Eukaryota;Animals;Roundworms	ED321 Heterogonic	SAMEA1682816	PRJEB125	GCA_001040885.1	Chromosome	43.1502	21.5777	chromosome 1:NC_037307.1/LN609528.1; chromosome 2:NC_037308.1/LN609529.1; chromosome X:NC_037309.1/LN609530.1		135	12445	2014-09-18T00:00:00Z	ftp://ftp.ncbi.nlm.nih.gov/genomes/all/GCA/001/040/885/GCA_001040885.1_S_ratti_ED321	ftp://ftp.ncbi.nlm.nih.gov/genomes/all/GCF/001/040/885/GCF_001040885.1_S_ratti_ED321
Pyricularia grisea	Eukaryota;Fungi;Ascomycetes	NI907	SAMN10496230	PRJNA554126	GCA_004355905.1	Chromosome	44.5576	47.8951	chromosome I:NC_044973.1/CM015042.1; chromosome VI:NC_044974.1/CM015043.1; chromosome VII:NC_044975.1/CM015044.1	RRCK01	43	12452	2019-03-11T00:00:00Z	ftp://ftp.ncbi.nlm.nih.gov/genomes/all/GCA/004/355/905/GCA_004355905.1_PgNI	ftp://ftp.ncbi.nlm.nih.gov/genomes/all/GCF/004/355/905/GCF_004355905.1_ASM435590v1
Phialemoniopsis curvata	Eukaryota;Fungi;Ascomycetes	D216	SAMN11041535	PRJNA576244	GCA_004353045.1	Contig	40.3666	54.8		SKBQ01	359	12456	2019-03-15T00:00:00Z	ftp://ftp.ncbi.nlm.nih.gov/genomes/all/GCA/004/353/045/GCA_004353045.1_ASM435304v1	ftp://ftp.ncbi.nlm.nih.gov/genomes/all/GCF/004/353/045/GCF_004353045.1_ASM435304v1
Cercospora beticola	Eukaryota;Fungi;Ascomycetes	Sep-40	SAMN03265455	PRJNA430274	GCA_002742065.1	Chromosome	37.057	51.9856	chromosome 1:NC_036770.1/CM008499.1; chromosome 2:NC_036771.1/CM008500.1; chromosome 3:NC_036772.1/CM008501.1; chromosome 4:NC_036773.1/CM008502.1; chromosome 5:NC_036774.1/CM008503.1; chromosome 6:NC_036775.1/CM008504.1; chromosome 7:NC_036776.1/CM008505.1; chromosome 8:NC_036777.1/CM008506.1; chromosome 9:NC_036778.1/CM008507.1; chromosome 10:NC_036779.1/CM008508.1	LKMD01	252	12463	2017-11-02T00:00:00Z	ftp://ftp.ncbi.nlm.nih.gov/genomes/all/GCA/002/742/065/GCA_002742065.1_CB0940_V2	ftp://ftp.ncbi.nlm.nih.gov/genomes/all/GCF/002/742/065/GCF_002742065.1_CB0940_V2
Lizonia empirigonia	Eukaryota;Fungi;Ascomycetes	CBS 542.76	SAMN02744855	PRJNA245629	GCA_009982855.1	Contig	51.5215	52.3		JAADKA01	423	12467	2020-01-29T00:00:00Z	ftp://ftp.ncbi.nlm.nih.gov/genomes/all/GCA/009/982/855/GCA_009982855.1_Lizem1
Leptosphaeria maculans JN3	Eukaryota;Fungi;Ascomycetes	v23.1.3		PRJNA63129	GCA_000230375.1	Contig	45.1246	45.3			76	12469	2010-11-17T23:05:00Z	ftp://ftp.ncbi.nlm.nih.gov/genomes/all/GCA/000/230/375/GCA_000230375.1_ASM23037v1	ftp://ftp.ncbi.nlm.nih.gov/genomes/all/GCF/000/230/375/GCF_000230375.1_ASM23037v1
Batrachochytrium salamandrivorans	Eukaryota;Fungi;Other Fungi	BS	SAMN04485880	PRJNA311566	GCA_002006685.1	Scaffold	32.6364	41.7		LYON01	5358	12471	2017-02-24T00:00:00Z	ftp://ftp.ncbi.nlm.nih.gov/genomes/all/GCA/002/006/685/GCA_002006685.1_Batr_sala_BS_V1
Paragonimus heterotremus	Eukaryota;Animals;Flatworms	LC	SAMN04324906	PRJNA284523	GCA_013368495.1	Scaffold	841.211	39		LUCH01	27557	12487	2020-06-23T00:00:00Z	ftp://ftp.ncbi.nlm.nih.gov/genomes/all/GCA/013/368/495/GCA_013368495.1_P_heterotremus_1.0.allpaths.pg.lrna
Microthyrium microscopicum	Eukaryota;Fungi;Ascomycetes	CBS 115976	SAMN05660417	PRJNA234668	GCA_010405405.1	Scaffold	37.1207	43.8		JAAGLD01	58	12493	2020-02-10T00:00:00Z	ftp://ftp.ncbi.nlm.nih.gov/genomes/all/GCA/010/405/405/GCA_010405405.1_Micmi1
Fonsecaea pedrosoi CBS 271.37	Eukaryota;Fungi;Ascomycetes	CBS 271.37	SAMN02567656	PRJNA233314	GCA_000835455.1	Scaffold	34.6889	52.3		JYBS01	11	12527	2015-02-10T00:00:00Z	ftp://ftp.ncbi.nlm.nih.gov/genomes/all/GCA/000/835/455/GCA_000835455.1_Fons_pedr_CBS_271_37_V1	ftp://ftp.ncbi.nlm.nih.gov/genomes/all/GCF/000/835/455/GCF_000835455.1_Fons_pedr_CBS_271_37_V1
Hypoxylon sp. EC38	Eukaryota;Fungi;Ascomycetes	EC38	SAMN01163462	PRJNA196031	GCA_002120335.1	Scaffold	47.7178	39.9		MDCK01	288	12531	2017-05-08T00:00:00Z	ftp://ftp.ncbi.nlm.nih.gov/genomes/all/GCA/002/120/335/GCA_002120335.1_HypEC38_v3.0
Monosporascus sp. 5C6A	Eukaryota;Fungi;Ascomycetes	5C6A	SAMN09215321	PRJNA471727	GCA_004155035.1	Scaffold	75.2266	43.2		QJOB01	820	12534	2019-02-11T00:00:00Z	ftp://ftp.ncbi.nlm.nih.gov/genomes/all/GCA/004/155/035/GCA_004155035.1_ASM415503v1
Aplosporella prunicola CBS 121167	Eukaryota;Fungi;Ascomycetes	CBS 121167	SAMN02745735	PRJNA196034	GCA_010093885.1	Scaffold	32.8187	54.3		JAAEIQ01	334	12535	2020-01-31T00:00:00Z	ftp://ftp.ncbi.nlm.nih.gov/genomes/all/GCA/010/093/885/GCA_010093885.1_Aplpr1	ftp://ftp.ncbi.nlm.nih.gov/genomes/all/GCF/010/093/885/GCF_010093885.1_Aplpr1
Postia placenta MAD-698-R-SB12	Eukaryota;Fungi;Basidiomycetes	MAD-698-R-SB12	SAMN02193972	PRJNA445945	GCA_002117355.1	Scaffold	42.4529	53.5		NEDQ01	549	12539	2017-05-02T00:00:00Z	ftp://ftp.ncbi.nlm.nih.gov/genomes/all/GCA/002/117/355/GCA_002117355.1_PosplRSB12_1	ftp://ftp.ncbi.nlm.nih.gov/genomes/all/GCF/002/117/355/GCF_002117355.1_PosplRSB12_1
Colletotrichum spinosum	Eukaryota;Fungi;Ascomycetes	CBS 515.97	SAMN08770268	PRJNA445190	GCA_004366825.1	Scaffold	82.7349	38.7		QAPG01	10715	12540	2019-03-22T00:00:00Z	ftp://ftp.ncbi.nlm.nih.gov/genomes/all/GCA/004/366/825/GCA_004366825.1_ASM436682v1
Trichoderma asperellum CBS 433.97	Eukaryota;Fungi;Ascomycetes	CBS 433.97	SAMN00769595	PRJNA207877	GCA_003025105.1	Scaffold	37.4646	47.3		MBGH01	419	12557	2018-03-30T00:00:00Z	ftp://ftp.ncbi.nlm.nih.gov/genomes/all/GCA/003/025/105/GCA_003025105.1_Trias_v._1.0	ftp://ftp.ncbi.nlm.nih.gov/genomes/all/GCF/003/025/105/GCF_003025105.1_Trias_v._1.0
Pseudomassariella vexata	Eukaryota;Fungi;Ascomycetes	CBS 129021	SAMN05421895	PRJNA330698	GCA_002105095.1	Contig	44.7115	50.6		MCFJ01	37	12565	2017-04-20T00:00:00Z	ftp://ftp.ncbi.nlm.nih.gov/genomes/all/GCA/002/105/095/GCA_002105095.1_Pseve2
Botrytis tulipae	Eukaryota;Fungi;Ascomycetes	Bt9001	SAMN07604191	PRJNA401386	GCA_004786125.1	Scaffold	45.3211	40.1		PQXH01	634	12565	2019-04-12T00:00:00Z	ftp://ftp.ncbi.nlm.nih.gov/genomes/all/GCA/004/786/125/GCA_004786125.1_ASM478612v1
Aspergillus sclerotiicarbonarius CBS 121057	Eukaryota;Fungi;Ascomycetes	CBS 121057	SAMN05660331	PRJNA235081	GCA_003184635.1	Scaffold	37.6213	48.6		PSSZ01	166	12569	2018-06-04T00:00:00Z	ftp://ftp.ncbi.nlm.nih.gov/genomes/all/GCA/003/184/635/GCA_003184635.1_Aspscle1
Heliocybe sulcata	Eukaryota;Fungi;Basidiomycetes	OMC1185	SAMN03159491	PRJNA265455	GCA_004369045.1	Scaffold	31.9485	53		QPFL01	87	12569	2019-03-25T00:00:00Z	ftp://ftp.ncbi.nlm.nih.gov/genomes/all/GCA/004/369/045/GCA_004369045.1_Helsul1
Chloropsis cyanopogon	Eukaryota;Animals;Birds	B10K-DU-002-57	SAMN12253867	PRJNA545868	GCA_013400585.1	Scaffold	985.402	40.9		WEZZ01	91329	12574	2020-07-10T00:00:00Z	ftp://ftp.ncbi.nlm.nih.gov/genomes/all/GCA/013/400/585/GCA_013400585.1_ASM1340058v1
Sphaerosporella brunnea	Eukaryota;Fungi;Ascomycetes	Sb_GMNB300	SAMN12268380	PRJNA554466	GCA_008704415.1	Contig	51.599	52.6		VXIS01	872	12594	2019-09-26T00:00:00Z	ftp://ftp.ncbi.nlm.nih.gov/genomes/all/GCA/008/704/415/GCA_008704415.1_Sphbr2
Podila verticillata NRRL 6337	Eukaryota;Fungi;Other Fungi	NRRL 6337	SAMN00699802	PRJNA20603	GCA_000739165.1	Scaffold	41.9129	48.8706	mitochondrion MT:CM002878.1	AEVJ01	56	12595	2014-08-12T00:00:00Z	ftp://ftp.ncbi.nlm.nih.gov/genomes/all/GCA/000/739/165/GCA_000739165.1_Mort_vert_NRRL_6337_V1
Pandion haliaetus	Eukaryota;Animals;Birds	B10K-DU-012-58	SAMN12253917	PRJNA545868	GCA_013401275.1	Scaffold	1147.62	41.1		VYZV01	85775	12604	2020-07-10T00:00:00Z	ftp://ftp.ncbi.nlm.nih.gov/genomes/all/GCA/013/401/275/GCA_013401275.1_ASM1340127v1
Pseudocercospora eumusae	Eukaryota;Fungi;Ascomycetes	CBS 114824	SAMN03842022	PRJNA289096	GCA_001578235.1	Scaffold	47.1195	47.9		LFZN01	2626	12632	2016-03-01T00:00:00Z	ftp://ftp.ncbi.nlm.nih.gov/genomes/all/GCA/001/578/235/GCA_001578235.1_ASM157823v1
Xylaria longipes	Eukaryota;Fungi;Ascomycetes	IHI A66	SAMN07418608	PRJNA395971	GCA_003426265.1	Contig	43.1919	48.5		NQIL01	1006	12638	2018-08-23T00:00:00Z	ftp://ftp.ncbi.nlm.nih.gov/genomes/all/GCA/003/426/265/GCA_003426265.1_ASM342626v1
Paragonimus miyazakii	Eukaryota;Animals;Flatworms	Japan	SAMN03154469	PRJNA245325	GCA_014338405.1	Scaffold	915.81	38.5		JTDE01	22318	12650	2020-08-31T00:00:00Z	ftp://ftp.ncbi.nlm.nih.gov/genomes/all/GCA/014/338/405/GCA_014338405.1_P_miyazaki_1.0.pg.lrna
Fasciola gigantica	Eukaryota;Animals;Flatworms	Uganda_cow_1	SAMN11259524	PRJNA230515	GCA_006461475.1	Scaffold	1127.75	41.8		SUNJ01	16040	12669	2019-06-25T00:00:00Z	ftp://ftp.ncbi.nlm.nih.gov/genomes/all/GCA/006/461/475/GCA_006461475.1_F_gigantica_1.0.allpaths
Acytostelium subglobosum LB1	Eukaryota;Protists;Other Protists	LB1	SAMD00019534	PRJDB1513	GCA_000787575.2	Scaffold	31.003	44.2		BAUZ01	106	12686	2014-11-05T00:00:00Z	ftp://ftp.ncbi.nlm.nih.gov/genomes/all/GCA/000/787/575/GCA_000787575.2_Asub_2.0	ftp://ftp.ncbi.nlm.nih.gov/genomes/all/GCF/000/787/575/GCF_000787575.1_Asub_2.0
Trametes coccinea BRFM310	Eukaryota;Fungi;Basidiomycetes	BRFM310	SAMN02745808	PRJNA209549	GCA_002092935.1	Scaffold	32.7579	56.5		NCSW01	222	12693	2017-04-14T00:00:00Z	ftp://ftp.ncbi.nlm.nih.gov/genomes/all/GCA/002/092/935/GCA_002092935.1_Pycco1
Hirsutella minnesotensis 3608	Eukaryota;Fungi;Ascomycetes	3608	SAMN02777955	PRJNA67943	GCA_000956045.1	Scaffold	51.1111	52		JPUM01	736	12700	2015-03-18T00:00:00Z	ftp://ftp.ncbi.nlm.nih.gov/genomes/all/GCA/000/956/045/GCA_000956045.1_ASM95604v1
Bipolaris maydis ATCC 48331	Eukaryota;Fungi;Ascomycetes	ATCC 48331	SAMN00113370	PRJNA295860	GCA_000354255.1	Scaffold	32.9292	50.7		AIHU01	207	12705	2013-04-06T00:00:00Z	ftp://ftp.ncbi.nlm.nih.gov/genomes/all/GCA/000/354/255/GCA_000354255.1_CocheC4_1	ftp://ftp.ncbi.nlm.nih.gov/genomes/all/GCF/000/354/255/GCF_000354255.1_CocheC4_1
Aspergillus burnettii	Eukaryota;Fungi;Ascomycetes	FRR 5400	SAMN10782537	PRJNA516074	GCA_013421405.1	Scaffold	41.0016	47		SPNV01	1211	12705	2020-07-17T00:00:00Z	ftp://ftp.ncbi.nlm.nih.gov/genomes/all/GCA/013/421/405/GCA_013421405.1_ASM1342140v1
Rhizoctonia solani AG-3 Rhs1AP	Eukaryota;Fungi;Basidiomycetes	AG-3	SAMN02981579	PRJNA73133	GCA_000524645.1	Scaffold	51.7059	48.4		JATN01	326	12726	2014-01-30T00:00:00Z	ftp://ftp.ncbi.nlm.nih.gov/genomes/all/GCA/000/524/645/GCA_000524645.1_Rhizoctonia_solani_AG-3
Aspergillus leporis	Eukaryota;Fungi;Ascomycetes	CBS 151.66	SAMN05446746	PRJNA333901	GCA_009176345.1	Scaffold	39.4259	47.6		SWBU01	615	12743	2019-10-18T00:00:00Z	ftp://ftp.ncbi.nlm.nih.gov/genomes/all/GCA/009/176/345/GCA_009176345.1_Asplep1
Cladophialophora bantiana CBS 173.52	Eukaryota;Fungi;Ascomycetes	CBS 173.52	SAMN02567658	PRJNA233316	GCA_000835475.1	Scaffold	36.7226	51.3		JYBT01	60	12762	2015-02-10T00:00:00Z	ftp://ftp.ncbi.nlm.nih.gov/genomes/all/GCA/000/835/475/GCA_000835475.1_Clad_bant_CBS_173_52_V1	ftp://ftp.ncbi.nlm.nih.gov/genomes/all/GCF/000/835/475/GCF_000835475.1_Clad_bant_CBS_173_52_V1
Catenaria anguillulae PL171	Eukaryota;Fungi;Other Fungi	PL171	SAMN05421822	PRJNA330705	GCA_002102555.1	Contig	41.3375	56		MCFL01	509	12763	2017-04-20T00:00:00Z	ftp://ftp.ncbi.nlm.nih.gov/genomes/all/GCA/002/102/555/GCA_002102555.1_Catan2
Terfezia claveryi	Eukaryota;Fungi;Ascomycetes	T7	SAMN05720595	PRJNA340578	GCA_015179025.1	Contig	74.4714	44.8		WHUX01	1139	12765	2020-11-02T00:00:00Z
Penicillium rubens Wisconsin 54-1255	Eukaryota;Fungi;Ascomycetes	Wisconsin 54-1255	SAMEA2272345	PRJEA27927	GCA_000226395.1	Scaffold	32.2237	49			49	12791	2008-11-04T00:47:00Z	ftp://ftp.ncbi.nlm.nih.gov/genomes/all/GCA/000/226/395/GCA_000226395.1_PenChr_Nov2007	ftp://ftp.ncbi.nlm.nih.gov/genomes/all/GCF/000/226/395/GCF_000226395.1_PenChr_Nov2007
Paragonimus westermani	Eukaryota;Animals;Flatworms	IND2009	SAMN09005564	PRJNA454344	GCA_008508345.1	Scaffold	922.85	41.2001	mitochondrion MT:CM017921.1	QNGE01	30456	12795	2019-09-18T00:00:00Z	ftp://ftp.ncbi.nlm.nih.gov/genomes/all/GCA/008/508/345/GCA_008508345.1_ASM850834v1
Scytalidium lignicola	Eukaryota;Fungi;Ascomycetes	DSM 105466	SAMN06704609	PRJNA382337	GCA_002812745.2	Contig	47.7149	41.7		NCSJ02	826	12795	2017-12-06T00:00:00Z	ftp://ftp.ncbi.nlm.nih.gov/genomes/all/GCA/002/812/745/GCA_002812745.2_ASM281274v2
Pheucticus melanocephalus	Eukaryota;Animals;Birds	OUT-0018	SAMN12253988	PRJNA545868	GCA_013398405.1	Scaffold	1048.53	41		VZSJ01	44782	12796	2020-07-10T00:00:00Z	ftp://ftp.ncbi.nlm.nih.gov/genomes/all/GCA/013/398/405/GCA_013398405.1_ASM1339840v1
Rhizodiscina lignyota	Eukaryota;Fungi;Ascomycetes	CBS 133067	SAMN03097704	PRJNA263052	GCA_010015805.1	Scaffold	33.4264	51		JAADKO01	33	12801	2020-01-29T00:00:00Z	ftp://ftp.ncbi.nlm.nih.gov/genomes/all/GCA/010/015/805/GCA_010015805.1_Rhili1
Eudyptes sclateri	Eukaryota;Animals;Birds	Ant 5	SAMN12384874	PRJNA556735	GCA_010078445.1	Scaffold	1211.4	41.1		VULE01	3484	12811	2020-01-31T00:00:00Z	ftp://ftp.ncbi.nlm.nih.gov/genomes/all/GCA/010/078/445/GCA_010078445.1_BGI_Escl.V1
Panurus biarmicus	Eukaryota;Animals;Birds	B10K-DU-030-18	SAMN12253962	PRJNA545868	GCA_013398035.1	Scaffold	919.079	39.8		VZRT01	25824	12822	2020-07-10T00:00:00Z	ftp://ftp.ncbi.nlm.nih.gov/genomes/all/GCA/013/398/035/GCA_013398035.1_ASM1339803v1
Sagittarius serpentarius	Eukaryota;Animals;Birds	B10K-DU-011-38	SAMN12253901	PRJNA545868	GCA_013399415.1	Scaffold	1139.03	42		VWYJ01	61483	12828	2020-07-10T00:00:00Z	ftp://ftp.ncbi.nlm.nih.gov/genomes/all/GCA/013/399/415/GCA_013399415.1_ASM1339941v1
Ceratosolen solmsi marchali	Eukaryota;Animals;Insects		SAMN02953852	PRJNA277475	GCA_000503995.1	Scaffold	277.059	30.4		ATAC01	2457	12833	2013-12-04T00:00:00Z	ftp://ftp.ncbi.nlm.nih.gov/genomes/all/GCA/000/503/995/GCA_000503995.1_CerSol_1.0	ftp://ftp.ncbi.nlm.nih.gov/genomes/all/GCF/000/503/995/GCF_000503995.1_CerSol_1.0
Anaeromyces robustus	Eukaryota;Fungi;Other Fungi	S4	SAMN05421914	PRJNA330692	GCA_002104895.1	Contig	71.685	16.3		MCFG01	1035	12833	2017-04-20T00:00:00Z	ftp://ftp.ncbi.nlm.nih.gov/genomes/all/GCA/002/104/895/GCA_002104895.1_Anaeromyces_sp._S4_v1.0
Leucoagaricus sp. SymC.cos	Eukaryota;Fungi;Basidiomycetes	SymC.cos	SAMN04045427	PRJNA295288	GCA_001563735.1	Scaffold	119.028	44.6		LSHD01	20457	12834	2016-02-18T00:00:00Z	ftp://ftp.ncbi.nlm.nih.gov/genomes/all/GCA/001/563/735/GCA_001563735.1_ASM156373v1
Dermatophagoides pteronyssinus	Eukaryota;Animals;Other Animals	airmid	SAMN06062376	PRJNA509265	GCA_001901225.2	Scaffold	70.7782	31.4992	mitochondrion MT:NC_012218.1/	MQNO02	1323	12837	2016-12-12T00:00:00Z	ftp://ftp.ncbi.nlm.nih.gov/genomes/all/GCA/001/901/225/GCA_001901225.2_ASM190122v2	ftp://ftp.ncbi.nlm.nih.gov/genomes/all/GCF/001/901/225/GCF_001901225.1_ASM190122v2
Enterobius vermicularis	Eukaryota;Animals;Roundworms		SAMEA1979798	PRJEB503	GCA_900576705.1	Scaffold	150.051	31.3		UXUI01	19832	12844	2018-11-20T00:00:00Z	ftp://ftp.ncbi.nlm.nih.gov/genomes/all/GCA/900/576/705/GCA_900576705.1_E_vermicularis_Canary_Islands_upd
Paragonimus kellicotti	Eukaryota;Animals;Flatworms	Missouri	SAMN03863379	PRJNA179523	GCA_014220965.1	Scaffold	696.536	38		LOND01	29377	12850	2020-08-17T00:00:00Z	ftp://ftp.ncbi.nlm.nih.gov/genomes/all/GCA/014/220/965/GCA_014220965.1_P_kellicotti_1.0.allpaths.nc.pg.lrna
Bipolaris zeicola 26-R-13	Eukaryota;Fungi;Ascomycetes	26-R-13	SAMN02981449	PRJNA245123	GCA_000523435.1	Scaffold	31.2679	50.8		AMCN01	844	12853	2014-01-24T00:00:00Z	ftp://ftp.ncbi.nlm.nih.gov/genomes/all/GCA/000/523/435/GCA_000523435.1_Cochliobolus_carbonum_v1.0	ftp://ftp.ncbi.nlm.nih.gov/genomes/all/GCF/000/523/435/GCF_000523435.1_Cochliobolus_carbonum_v1.0
Brachypodius atriceps	Eukaryota;Animals;Birds	OUT-0037	SAMN12253996	PRJNA545868	GCA_013398615.1	Scaffold	906.727	41.6		VZSR01	3820	12867	2020-07-10T00:00:00Z	ftp://ftp.ncbi.nlm.nih.gov/genomes/all/GCA/013/398/615/GCA_013398615.1_ASM1339861v1
Eudyptes chrysocome	Eukaryota;Animals;Birds	RH 110-1	SAMN12384872	PRJNA556735	GCA_010085355.1	Scaffold	1231.06	40.9		VULL01	3371	12871	2020-01-31T00:00:00Z	ftp://ftp.ncbi.nlm.nih.gov/genomes/all/GCA/010/085/355/GCA_010085355.1_BGI_Echrysoc.V1
Pterula gracilis	Eukaryota;Fungi;Basidiomycetes	CBS 309.79	SAMN05519225	PRJNA333969	GCA_004369125.1	Scaffold	34.7691	52.5		QPFO01	221	12872	2019-03-25T00:00:00Z	ftp://ftp.ncbi.nlm.nih.gov/genomes/all/GCA/004/369/125/GCA_004369125.1_Ptegra1
Bipolaris victoriae FI3	Eukaryota;Fungi;Ascomycetes	FI3	SAMN02981453	PRJNA302306	GCA_000527765.1	Scaffold	32.8296	50.1		AMCY01	676	12882	2014-02-03T00:00:00Z	ftp://ftp.ncbi.nlm.nih.gov/genomes/all/GCA/000/527/765/GCA_000527765.1_Cochliobolus_victoriae_v1.0	ftp://ftp.ncbi.nlm.nih.gov/genomes/all/GCF/000/527/765/GCF_000527765.1_Cochliobolus_victoriae_v1.0
Aspergillus ellipticus CBS 707.79	Eukaryota;Fungi;Ascomycetes	CBS 707.79	SAMN05661108	PRJNA235088	GCA_003184645.1	Scaffold	42.8661	47.5		PSSY01	518	12882	2018-06-04T00:00:00Z	ftp://ftp.ncbi.nlm.nih.gov/genomes/all/GCA/003/184/645/GCA_003184645.1_Aspell1
Agrocybe pediades	Eukaryota;Fungi;Basidiomycetes	CBS 102.39	SAMN10245923	PRJNA496353	GCA_013053245.1	Contig	45.1496	48		JAACJL01	70	12919	2020-05-12T00:00:00Z	ftp://ftp.ncbi.nlm.nih.gov/genomes/all/GCA/013/053/245/GCA_013053245.1_LU_AGP_1.0
Aspergillus steynii IBT 23096	Eukaryota;Fungi;Ascomycetes	IBT 23096	SAMN02744649	PRJNA217208	GCA_002849105.1	Contig	37.848	49.1		MSFO01	37	12921	2017-12-30T00:00:00Z	ftp://ftp.ncbi.nlm.nih.gov/genomes/all/GCA/002/849/105/GCA_002849105.1_Aspste1	ftp://ftp.ncbi.nlm.nih.gov/genomes/all/GCF/002/849/105/GCF_002849105.1_Aspste1
Alternaria arborescens	Eukaryota;Fungi;Ascomycetes	FERA 675	SAMN06205217	PRJNA531023	GCA_004154835.1	Scaffold	33.9434	51.1		PDUP01	325	12923	2019-02-11T00:00:00Z	ftp://ftp.ncbi.nlm.nih.gov/genomes/all/GCA/004/154/835/GCA_004154835.1_ASM415483v1	ftp://ftp.ncbi.nlm.nih.gov/genomes/all/GCF/004/154/835/GCF_004154835.1_ASM415483v1
Serpula lacrymans var. lacrymans S7.9	Eukaryota;Fungi;Basidiomycetes	S7.9	SAMN02744068	PRJNA32885	GCA_000218685.1	Scaffold	42.7972	45.3		AEQB01	46	12925	2011-06-16T00:00:00Z	ftp://ftp.ncbi.nlm.nih.gov/genomes/all/GCA/000/218/685/GCA_000218685.1_v1.0	ftp://ftp.ncbi.nlm.nih.gov/genomes/all/GCF/000/218/685/GCF_000218685.1_v1.0
Massarina eburnea CBS 473.64	Eukaryota;Fungi;Ascomycetes	CBS 473.64	SAMN02745852	PRJNA217519	GCA_010093635.1	Scaffold	38.2369	49.7		JAAEJH01	233	12935	2020-01-31T00:00:00Z	ftp://ftp.ncbi.nlm.nih.gov/genomes/all/GCA/010/093/635/GCA_010093635.1_Maseb1
Macroventuria anomochaeta	Eukaryota;Fungi;Ascomycetes	CBS 525.71	SAMN05660957	PRJNA625773	GCA_010093625.1	Scaffold	33.3361	52.6		JAAEJG01	75	12940	2020-01-31T00:00:00Z	ftp://ftp.ncbi.nlm.nih.gov/genomes/all/GCA/010/093/625/GCA_010093625.1_Macan1	ftp://ftp.ncbi.nlm.nih.gov/genomes/all/GCF/010/093/625/GCF_010093625.1_Macan1
Aspergillus bertholletiae	Eukaryota;Fungi;Ascomycetes	IBT 29228	SAMN05446843	PRJNA333898	GCA_009193595.1	Scaffold	37.014	48.3		STFP01	443	12947	2019-10-18T00:00:00Z	ftp://ftp.ncbi.nlm.nih.gov/genomes/all/GCA/009/193/595/GCA_009193595.1_Aspber1
Eudyptes filholi	Eukaryota;Animals;Birds	GS 12	SAMN12384873	PRJNA556735	GCA_010085365.1	Scaffold	1223.98	41		VULK01	2312	12955	2020-01-31T00:00:00Z	ftp://ftp.ncbi.nlm.nih.gov/genomes/all/GCA/010/085/365/GCA_010085365.1_BGI_Echrysoc_fil.V1
Sula dactylatra	Eukaryota;Animals;Birds	B10K-DU-002-49	SAMN12253860	PRJNA545868	GCA_013389905.1	Scaffold	1136.67	41.3		WEKW01	67870	12967	2020-07-06T00:00:00Z	ftp://ftp.ncbi.nlm.nih.gov/genomes/all/GCA/013/389/905/GCA_013389905.1_ASM1338990v1
Pomatorhinus ruficollis	Eukaryota;Animals;Birds	B10K-IZ-033-81	SAMN12253971	PRJNA545868	GCA_013401195.1	Scaffold	1065.05	39.6		VZSW01	15791	12971	2020-07-10T00:00:00Z	ftp://ftp.ncbi.nlm.nih.gov/genomes/all/GCA/013/401/195/GCA_013401195.1_ASM1340119v1
Trichoderma lentiforme	Eukaryota;Fungi;Ascomycetes	CFAM-422	SAMN09275776	PRJNA473534	GCA_011066345.1	Scaffold	38.3154	49.6		QLNT01	47	12978	2020-03-06T00:00:00Z	ftp://ftp.ncbi.nlm.nih.gov/genomes/all/GCA/011/066/345/GCA_011066345.1_CFAM422_1.0
Coptotermes formosanus	Eukaryota;Animals;Insects		SAMD00172918	PRJDB8346	GCA_013340265.1	Scaffold	875.712	39.4		BLKM01	12995	12984	2020-05-08T00:00:00Z	ftp://ftp.ncbi.nlm.nih.gov/genomes/all/GCA/013/340/265/GCA_013340265.1_CopFor1.0
Passerina amoena	Eukaryota;Animals;Birds	OUT-0017	SAMN12253987	PRJNA545868	GCA_013401095.1	Scaffold	1068.85	40.8		WBNP01	57198	12985	2020-07-10T00:00:00Z	ftp://ftp.ncbi.nlm.nih.gov/genomes/all/GCA/013/401/095/GCA_013401095.1_ASM1340109v1
Pyricularia oryzae 70-15	Eukaryota;Fungi;Ascomycetes	70-15	SAMN02953596	PRJNA13840	GCA_000002495.2	Chromosome	40.9791	51.5882	chromosome 1:NC_017844.1/CM001231.1; chromosome 2:NC_017850.1/CM001232.1; chromosome 3:NC_017849.1/CM001233.1; chromosome 4:NC_017851.1/CM001234.1; chromosome 5:NC_017852.1/CM001235.1; chromosome 6:NC_017853.1/CM001236.1; chromosome 7:NC_017854.1/CM001237.1	AACU03	53	12989	2003-10-31T00:00:00Z	ftp://ftp.ncbi.nlm.nih.gov/genomes/all/GCA/000/002/495/GCA_000002495.2_MG8	ftp://ftp.ncbi.nlm.nih.gov/genomes/all/GCF/000/002/495/GCF_000002495.2_MG8
Aspergillus brasiliensis CBS 101740	Eukaryota;Fungi;Ascomycetes	CBS 101740	SAMN00203938	PRJNA207691	GCA_001889945.1	Scaffold	35.8041	50.4		LJXV01	103	12990	2016-12-06T00:00:00Z	ftp://ftp.ncbi.nlm.nih.gov/genomes/all/GCA/001/889/945/GCA_001889945.1_Aspbr1
Regulus satrapa	Eukaryota;Animals;Birds	B10K-DU-001-18	SAMN12253776	PRJNA545868	GCA_013396955.1	Scaffold	1011.45	40.7		VWZN01	38895	12999	2020-07-10T00:00:00Z	ftp://ftp.ncbi.nlm.nih.gov/genomes/all/GCA/013/396/955/GCA_013396955.1_ASM1339695v1
Pythium brassicum	Eukaryota;Protists;Other Protists	P1	SAMN10332717	PRJNA498716	GCA_008271595.1	Scaffold	50.0694	59.2		SMMQ01	4434	13005	2019-09-04T00:00:00Z	ftp://ftp.ncbi.nlm.nih.gov/genomes/all/GCA/008/271/595/GCA_008271595.1_ASM827159v1
Wilcoxina mikolae CBS 423.85	Eukaryota;Fungi;Ascomycetes	CBS 423.85	SAMN02745026	PRJNA196022	GCA_014904905.1	Scaffold	117.289	45.8		WITH01	1604	13052	2020-10-20T00:00:00Z	ftp://ftp.ncbi.nlm.nih.gov/genomes/all/GCA/014/904/905/GCA_014904905.1_Wilmi1
Lasiodiplodia theobromae	Eukaryota;Fungi;Ascomycetes	AM2As	SAMN07172427	PRJNA645153	GCA_012971845.1	Contig	43.6946	54.7		QCYV01	296	13054	2020-05-04T00:00:00Z	ftp://ftp.ncbi.nlm.nih.gov/genomes/all/GCA/012/971/845/GCA_012971845.1_ASM1297184v1	ftp://ftp.ncbi.nlm.nih.gov/genomes/all/GCF/012/971/845/GCF_012971845.1_ASM1297184v1
Pseudocercospora fijiensis CIRAD86	Eukaryota;Fungi;Ascomycetes	CIRAD86	SAMN02744058	PRJNA19049	GCA_000340215.1	Scaffold	74.1412	45.2		AIHZ01	56	13060	2013-02-11T00:00:00Z	ftp://ftp.ncbi.nlm.nih.gov/genomes/all/GCA/000/340/215/GCA_000340215.1_Mycfi2	ftp://ftp.ncbi.nlm.nih.gov/genomes/all/GCF/000/340/215/GCF_000340215.1_Mycfi2
Temnothorax longispinosus	Eukaryota;Animals;Insects		SAMN08905699	PRJNA449506	GCA_004794745.1	Scaffold	260.682	35.4		QBLH01	3987	13061	2019-04-15T00:00:00Z	ftp://ftp.ncbi.nlm.nih.gov/genomes/all/GCA/004/794/745/GCA_004794745.1_tlon_1.0
Sistotremastrum niveocremeum HHB9708	Eukaryota;Fungi;Basidiomycetes	HHB9708	SAMN02745992	PRJNA196050	GCA_001630475.1	Scaffold	35.3611	49.2		LOAV01	230	13076	2016-04-25T00:00:00Z	ftp://ftp.ncbi.nlm.nih.gov/genomes/all/GCA/001/630/475/GCA_001630475.1_Sisni1
Vidua macroura	Eukaryota;Animals;Birds	B10K-DU-002-50	SAMN12253861	PRJNA545868	GCA_013400395.1	Scaffold	1024.46	41.1		WBNN01	93444	13078	2020-07-10T00:00:00Z	ftp://ftp.ncbi.nlm.nih.gov/genomes/all/GCA/013/400/395/GCA_013400395.1_ASM1340039v1
Glarea lozoyensis ATCC 20868	Eukaryota;Fungi;Ascomycetes	ATCC 20868	SAMN02981444	PRJNA246203	GCA_000409485.1	Scaffold	39.5097	45.8		ALVE01	22	13083	2013-06-10T00:00:00Z	ftp://ftp.ncbi.nlm.nih.gov/genomes/all/GCA/000/409/485/GCA_000409485.1_GLAREA	ftp://ftp.ncbi.nlm.nih.gov/genomes/all/GCF/000/409/485/GCF_000409485.1_GLAREA
Thraustotheca clavata	Eukaryota;Protists;Other Protists	ATCC 34112	SAMN02690055	PRJNA169235	GCA_002081575.1	Scaffold	39.1007	37.9		JNBS01	5333	13090	2017-04-06T00:00:00Z	ftp://ftp.ncbi.nlm.nih.gov/genomes/all/GCA/002/081/575/GCA_002081575.1_Thrcla_v1
Aspergillus alliaceus	Eukaryota;Fungi;Ascomycetes	CBS 536.65	SAMN05446797	PRJNA602437	GCA_009176365.1	Scaffold	40.1685	47.1		SWAS01	331	13098	2019-10-18T00:00:00Z	ftp://ftp.ncbi.nlm.nih.gov/genomes/all/GCA/009/176/365/GCA_009176365.1_Aspalli1	ftp://ftp.ncbi.nlm.nih.gov/genomes/all/GCF/009/176/365/GCF_009176365.1_Aspalli1
Penicillium sp. str. #12	Eukaryota;Fungi;Ascomycetes	#12	SAMN14369290	PRJNA612335	GCA_013138035.1	Contig	38.0138	48.2		JAASRZ01	51	13098	2020-05-21T00:00:00Z	ftp://ftp.ncbi.nlm.nih.gov/genomes/all/GCA/013/138/035/GCA_013138035.1_ASM1313803v1
Nothocercus nigrocapillus	Eukaryota;Animals;Birds	B10K-MSB-02	SAMN12253973	PRJNA545868	GCA_013398345.1	Scaffold	1019.61	39.5		WBNA01	6429	13113	2020-07-10T00:00:00Z	ftp://ftp.ncbi.nlm.nih.gov/genomes/all/GCA/013/398/345/GCA_013398345.1_ASM1339834v1
Exophiala aquamarina CBS 119918	Eukaryota;Fungi;Ascomycetes	CBS 119918	SAMN00974103	PRJNA164593	GCA_000709125.1	Scaffold	41.567	49		AMGV01	151	13118	2014-06-16T00:00:00Z	ftp://ftp.ncbi.nlm.nih.gov/genomes/all/GCA/000/709/125/GCA_000709125.1_Exop_aqua_CBS_119918_V1	ftp://ftp.ncbi.nlm.nih.gov/genomes/all/GCF/000/709/125/GCF_000709125.1_Exop_aqua_CBS_119918_V1
Pseudocercospora musae	Eukaryota;Fungi;Ascomycetes	CBS 116634	SAMN03842026	PRJNA289098	GCA_001578225.1	Scaffold	60.4392	44		LFZO01	3331	13129	2016-03-01T00:00:00Z	ftp://ftp.ncbi.nlm.nih.gov/genomes/all/GCA/001/578/225/GCA_001578225.1_ASM157822v1
Turnix velox	Eukaryota;Animals;Birds	B10K-DU-029-46	SAMN12253947	PRJNA545868	GCA_013400935.1	Scaffold	968.891	40.5		VZTY01	70421	13135	2020-07-10T00:00:00Z	ftp://ftp.ncbi.nlm.nih.gov/genomes/all/GCA/013/400/935/GCA_013400935.1_ASM1340093v1
Diaporthe helianthi	Eukaryota;Fungi;Ascomycetes	Jul-96	SAMN05357628	PRJNA327798	GCA_001702395.2	Scaffold	63.672	43.9		MAVT02	7376	13139	2016-08-10T00:00:00Z	ftp://ftp.ncbi.nlm.nih.gov/genomes/all/GCA/001/702/395/GCA_001702395.2_DHEL01v2
Rhynchosporium secalis	Eukaryota;Fungi;Ascomycetes	02CH4-6a.1	SAMEA3895815	PRJEB12899	GCA_900074895.1	Scaffold	49.4113	43.9		FJVC01	2130	13145	2016-10-25T00:00:00Z	ftp://ftp.ncbi.nlm.nih.gov/genomes/all/GCA/900/074/895/GCA_900074895.1_version_1
Calocera cornea HHB12733	Eukaryota;Fungi;Basidiomycetes	HHB12733	SAMN02745930	PRJNA210204	GCA_001632435.1	Scaffold	33.2449	56.9		LKHQ01	545	13154	2016-04-26T00:00:00Z	ftp://ftp.ncbi.nlm.nih.gov/genomes/all/GCA/001/632/435/GCA_001632435.1_Calco1
Soboliphyme baturini	Eukaryota;Animals;Roundworms		SAMEA1484840	PRJEB516	GCA_900618415.1	Scaffold	218.333	40.4		UZAM01	22336	13156	2018-11-30T00:00:00Z	ftp://ftp.ncbi.nlm.nih.gov/genomes/all/GCA/900/618/415/GCA_900618415.1_S_baturini_Dall_Island_0011_upd
Neolentinus lepideus HHB14362 ss-1	Eukaryota;Fungi;Basidiomycetes	HHB14362 ss-1	SAMN02745928	PRJNA196054	GCA_001632425.1	Scaffold	35.6402	50.8		LNCL01	331	13157	2016-04-26T00:00:00Z	ftp://ftp.ncbi.nlm.nih.gov/genomes/all/GCA/001/632/425/GCA_001632425.1_Neole1
Sparassis crispa	Eukaryota;Fungi;Basidiomycetes		SAMD00076077	PRJNA514748	GCA_003851025.1	Contig	39.0203	51.4		BFAD01	32	13157	2018-11-07T00:00:00Z	ftp://ftp.ncbi.nlm.nih.gov/genomes/all/GCA/003/851/025/GCA_003851025.1_SCP_1.1	ftp://ftp.ncbi.nlm.nih.gov/genomes/all/GCF/003/851/025/GCF_003851025.1_SCP_1.1
Certhia familiaris	Eukaryota;Animals;Birds	OUT-0039	SAMN12253998	PRJNA545868	GCA_013398575.1	Scaffold	1066.43	39.4		WBNC01	30287	13157	2020-07-10T00:00:00Z	ftp://ftp.ncbi.nlm.nih.gov/genomes/all/GCA/013/398/575/GCA_013398575.1_ASM1339857v1
Microdochium bolleyi	Eukaryota;Fungi;Ascomycetes	J235TASD1	SAMN04386150	PRJNA308023	GCA_001566295.1	Scaffold	38.835	57.1		LSSP01	173	13165	2016-02-22T00:00:00Z	ftp://ftp.ncbi.nlm.nih.gov/genomes/all/GCA/001/566/295/GCA_001566295.1_Microdochium_bolleyi_v1.0
Centropus bengalensis	Eukaryota;Animals;Birds	B10K-DU-017-21	SAMN12253924	PRJNA545868	GCA_013400815.1	Scaffold	1015.64	41.1		WBNK01	9447	13170	2020-07-10T00:00:00Z	ftp://ftp.ncbi.nlm.nih.gov/genomes/all/GCA/013/400/815/GCA_013400815.1_ASM1340081v1
Pseudocohnilembus persalinus	Eukaryota;Protists;Other Protists	36N120E	SAMN03353580	PRJNA275811	GCA_001447515.1	Scaffold	55.4554	18.8		LDAU01	288	13179	2015-11-24T00:00:00Z	ftp://ftp.ncbi.nlm.nih.gov/genomes/all/GCA/001/447/515/GCA_001447515.1_ASM144751v1
Sporisorium graminicola	Eukaryota;Fungi;Basidiomycetes	CBS 10092	SAMN10959236	PRJNA554127	GCA_005498985.1	Chromosome	19.5658	56.7158	chromosome SGRAM:NC_043718.1/CM016668.1; chromosome SGRAM_1:NC_043719.1/CM016669.1; chromosome SGRAM_10:NC_043720.1/CM016670.1; chromosome SGRAM_11:NC_043721.1/CM016671.1; chromosome SGRAM_12:NC_043722.1/CM016672.1; chromosome SGRAM_13:NC_043723.1/CM016673.1; chromosome SGRAM_14:NC_043724.1/CM016674.1; chromosome SGRAM_15:NC_043725.1/CM016675.1; chromosome SGRAM_16:NC_043726.1/CM016676.1; chromos…	SRRM01	22	13182	2019-05-17T00:00:00Z	ftp://ftp.ncbi.nlm.nih.gov/genomes/all/GCA/005/498/985/GCA_005498985.1_PGRAM_IIB_1.0	ftp://ftp.ncbi.nlm.nih.gov/genomes/all/GCF/005/498/985/GCF_005498985.1_PGRAM_IIB_1.0
Exophiala xenobiotica	Eukaryota;Fungi;Ascomycetes	CBS 118157	SAMN03176944	PRJNA325801	GCA_000835505.1	Scaffold	31.4058	51.5		JYCB01	15	13187	2015-02-10T00:00:00Z	ftp://ftp.ncbi.nlm.nih.gov/genomes/all/GCA/000/835/505/GCA_000835505.1_Exop_xeno_CBS118157_V1	ftp://ftp.ncbi.nlm.nih.gov/genomes/all/GCF/000/835/505/GCF_000835505.1_Exop_xeno_CBS118157_V1
Fregata magnificens	Eukaryota;Animals;Birds	B10K-DU-002-48	SAMN12253859	PRJNA545868	GCA_013389945.1	Scaffold	1177.43	41.2		WAAD01	97455	13189	2020-07-06T00:00:00Z	ftp://ftp.ncbi.nlm.nih.gov/genomes/all/GCA/013/389/945/GCA_013389945.1_ASM1338994v1
Schizophyllum commune H4-8	Eukaryota;Fungi;Basidiomycetes	H4-8	SAMN02194201	PRJNA32757	GCA_000143185.1	Scaffold	38.482	57.4		ADMJ01	36	13193	2010-07-01T00:00:00Z	ftp://ftp.ncbi.nlm.nih.gov/genomes/all/GCA/000/143/185/GCA_000143185.1_v1.0	ftp://ftp.ncbi.nlm.nih.gov/genomes/all/GCF/000/143/185/GCF_000143185.1_v1.0
Obba rivulosa	Eukaryota;Fungi;Basidiomycetes	3A-2	SAMN02787026	PRJNA247915	GCA_001687445.1	Scaffold	34.0376	53.6		MAXV01	712	13198	2016-07-19T00:00:00Z	ftp://ftp.ncbi.nlm.nih.gov/genomes/all/GCA/001/687/445/GCA_001687445.1_Obbri1
Ustilago trichophora	Eukaryota;Fungi;Basidiomycetes	NBRC100155	SAMEA104712226	PRJEB25596	GCA_900323505.1	Contig	39.0029	53.4		OOIN01	50	13201	2019-08-23T00:00:00Z	ftp://ftp.ncbi.nlm.nih.gov/genomes/all/GCA/900/323/505/GCA_900323505.1_U_tricho_v1
Alternaria gaisen	Eukaryota;Fungi;Ascomycetes	FERA 650	SAMN06205220	PRJNA360212	GCA_004156025.2	Contig	34.3469	51.1		PDWZ02	27	13201	2019-02-11T00:00:00Z	ftp://ftp.ncbi.nlm.nih.gov/genomes/all/GCA/004/156/025/GCA_004156025.2_ASM415602v2
Plenodomus tracheiphilus IPT5	Eukaryota;Fungi;Ascomycetes	IPT5	SAMN02744642	PRJNA223133	GCA_010093695.1	Scaffold	34.2426	51.4		JAAEJM01	273	13204	2020-01-31T00:00:00Z	ftp://ftp.ncbi.nlm.nih.gov/genomes/all/GCA/010/093/695/GCA_010093695.1_Photr1
Emberiza fucata	Eukaryota;Animals;Birds	B10K-DU-015-11	SAMN12253922	PRJNA545868	GCA_013398835.1	Scaffold	1032.58	40.3		VYZJ01	11220	13208	2020-07-10T00:00:00Z	ftp://ftp.ncbi.nlm.nih.gov/genomes/all/GCA/013/398/835/GCA_013398835.1_ASM1339883v1
Russula emetica	Eukaryota;Fungi;Basidiomycetes	Prilba	SAMN12811778	PRJNA572472	GCA_015178925.1	Contig	55.1214	50.6		WHVC01	444	13214	2020-11-02T00:00:00Z
Aspergillus versicolor CBS 583.65	Eukaryota;Fungi;Ascomycetes	CBS 583.65	SAMN02744095	PRJNA207687	GCA_001890125.1	Scaffold	33.1268	50.1		MRBN01	51	13222	2016-12-06T00:00:00Z	ftp://ftp.ncbi.nlm.nih.gov/genomes/all/GCA/001/890/125/GCA_001890125.1_Aspve1
Chaetops frenatus	Eukaryota;Animals;Birds	B10K-DU-012-41	SAMN12253910	PRJNA545868	GCA_013400775.1	Scaffold	1065.44	40.1		VZTR01	64684	13233	2020-07-10T00:00:00Z	ftp://ftp.ncbi.nlm.nih.gov/genomes/all/GCA/013/400/775/GCA_013400775.1_ASM1340077v1
Exophiala oligosperma	Eukaryota;Fungi;Ascomycetes	CBS 72588	SAMN03176945	PRJNA325798	GCA_000835515.1	Scaffold	38.2245	50.4		JYCA01	143	13234	2015-02-10T00:00:00Z	ftp://ftp.ncbi.nlm.nih.gov/genomes/all/GCA/000/835/515/GCA_000835515.1_Exop_olig_CBS72588_V1	ftp://ftp.ncbi.nlm.nih.gov/genomes/all/GCF/000/835/515/GCF_000835515.1_Exop_olig_CBS72588_V1
Hydnomerulius pinastri MD-312	Eukaryota;Fungi;Basidiomycetes	MD-312	SAMN02746004	PRJNA207871	GCA_000827185.1	Scaffold	38.2788	50.6		JMSK01	603	13239	2015-01-21T00:00:00Z	ftp://ftp.ncbi.nlm.nih.gov/genomes/all/GCA/000/827/185/GCA_000827185.1_Hydpi2
Jacana jacana	Eukaryota;Animals;Birds	B10K-DU-002-59	SAMN12253869	PRJNA545868	GCA_013400555.1	Scaffold	1085.09	41.8		VZTM01	92876	13240	2020-07-10T00:00:00Z	ftp://ftp.ncbi.nlm.nih.gov/genomes/all/GCA/013/400/555/GCA_013400555.1_ASM1340055v1
Calyptomena viridis	Eukaryota;Animals;Birds	B10K-DU-002-55	SAMN12253865	PRJNA545868	GCA_013390005.1	Scaffold	1056.83	40.1		WEIV01	69385	13242	2020-07-06T00:00:00Z	ftp://ftp.ncbi.nlm.nih.gov/genomes/all/GCA/013/390/005/GCA_013390005.1_ASM1339000v1
Sterrhoptilus dennistouni	Eukaryota;Animals;Birds	B10K-DU-001-27	SAMN12253785	PRJNA545868	GCA_013397095.1	Scaffold	1050.38	40.7		VWZU01	31158	13251	2020-07-10T00:00:00Z	ftp://ftp.ncbi.nlm.nih.gov/genomes/all/GCA/013/397/095/GCA_013397095.1_ASM1339709v1
Talaromyces stipitatus ATCC 10500	Eukaryota;Fungi;Ascomycetes	ATCC 10500	SAMN02953686	PRJNA19557	GCA_000003125.1	Scaffold	35.6854	46.1		ABAS01	820	13252	2007-05-16T00:00:00Z	ftp://ftp.ncbi.nlm.nih.gov/genomes/all/GCA/000/003/125/GCA_000003125.1_JCVI-TSTA1-3.0	ftp://ftp.ncbi.nlm.nih.gov/genomes/all/GCF/000/003/125/GCF_000003125.1_JCVI-TSTA1-3.0
Colletotrichum orbiculare MAFF 240422	Eukaryota;Fungi;Ascomycetes	104-T	SAMN02981452	PRJNA171217	GCA_000350065.2	Scaffold	89.7483	36.8		AMCV02	355	13253	2013-04-01T00:00:00Z	ftp://ftp.ncbi.nlm.nih.gov/genomes/all/GCA/000/350/065/GCA_000350065.2_KSG_Corb_v2
Coleophoma crateriformis	Eukaryota;Fungi;Ascomycetes	BP5796	SAMN07177961	PRJNA388491	GCA_003369635.1	Scaffold	40.652	48.2		PDLN01	45	13257	2018-08-10T00:00:00Z	ftp://ftp.ncbi.nlm.nih.gov/genomes/all/GCA/003/369/635/GCA_003369635.1_ASM336963v1
Aegithalos caudatus	Eukaryota;Animals;Birds	B10K-DU-002-10	SAMN12253835	PRJNA545868	GCA_013389925.1	Scaffold	1013.85	40.8		WEIU01	51963	13259	2020-07-06T00:00:00Z	ftp://ftp.ncbi.nlm.nih.gov/genomes/all/GCA/013/389/925/GCA_013389925.1_ASM1338992v1
Phaetusa simplex	Eukaryota;Animals;Birds	B10K-DU-009-16	SAMN12253896	PRJNA545868	GCA_013399535.1	Scaffold	1151.69	40.7		VZZW01	13769	13260	2020-07-10T00:00:00Z	ftp://ftp.ncbi.nlm.nih.gov/genomes/all/GCA/013/399/535/GCA_013399535.1_ASM1339953v1
Heterobasidion irregulare TC 32-1	Eukaryota;Fungi;Basidiomycetes	TC 32-1	SAMN02743865	PRJNA46703	GCA_000320585.2	Scaffold	33.65	52.2		AEOJ01	15	13275	2012-06-13T00:00:00Z	ftp://ftp.ncbi.nlm.nih.gov/genomes/all/GCA/000/320/585/GCA_000320585.2_Heterobasidion_irregulare_v2.0	ftp://ftp.ncbi.nlm.nih.gov/genomes/all/GCF/000/320/585/GCF_000320585.1_Heterobasidion_irregulare_v2.0
Leiothrix lutea	Eukaryota;Animals;Birds	B10K-DU-002-43	SAMN12253856	PRJNA545868	GCA_013400445.1	Scaffold	1058.76	39.8		VXBY01	17003	13282	2020-07-10T00:00:00Z	ftp://ftp.ncbi.nlm.nih.gov/genomes/all/GCA/013/400/445/GCA_013400445.1_ASM1340044v1
Ciconia maguari	Eukaryota;Animals;Birds	B10K-DU-001-47	SAMN12253803	PRJNA545868	GCA_013399255.1	Scaffold	1200.89	40.9		VXAE01	33984	13296	2020-07-10T00:00:00Z	ftp://ftp.ncbi.nlm.nih.gov/genomes/all/GCA/013/399/255/GCA_013399255.1_ASM1339925v1
Trichophaea hybrida	Eukaryota;Fungi;Ascomycetes	UTF0779	SAMN05518955	PRJNA332041	GCA_015178995.1	Contig	144.184	44.9		WHVE01	1794	13307	2020-11-02T00:00:00Z
Letharia columbiana	Eukaryota;Fungi;Ascomycetes	WasteWater2	SAMN14934069	PRJNA670756	GCA_014066305.1	Contig	52.2651	39.6		JACCJC01	161	13312	2020-08-05T00:00:00Z	ftp://ftp.ncbi.nlm.nih.gov/genomes/all/GCA/014/066/305/GCA_014066305.1_Lecol_v1.0	ftp://ftp.ncbi.nlm.nih.gov/genomes/all/GCF/014/066/305/GCF_014066305.1_Lecol_v1.0
Fusarium graminearum PH-1	Eukaryota;Fungi;Ascomycetes	PH-1; NRRL 31084	SAMN02953593	PRJNA13839	GCA_000240135.3	Chromosome	36.458	48.3278	chromosome 1:NC_026474.1/CM000574.1; chromosome 2:NC_026475.1/CM000575.1; chromosome 3:NC_026476.1/CM000576.1; chromosome 4:NC_026477.1/CM000577.1	AACM02	31	13313	2003-05-09T00:00:00Z	ftp://ftp.ncbi.nlm.nih.gov/genomes/all/GCA/000/240/135/GCA_000240135.3_ASM24013v3	ftp://ftp.ncbi.nlm.nih.gov/genomes/all/GCF/000/240/135/GCF_000240135.3_ASM24013v3
Dictyostelium discoideum AX4	Eukaryota;Protists;Other Protists	AX4	SAMN02953606	PRJNA201	GCA_000004695.1	Chromosome	34.205	22.4631	chromosome 1:NC_007087.3/CM000150.2; chromosome 2:NC_007088.5/CM000151.3; chromosome 3:NC_007089.4/CM000152.2; chromosome 4:NC_007090.3/CM000153.2; chromosome 5:NC_007091.3/CM000154.2; chromosome 6:NC_007092.3/CM000155.2; plasmid Ddp5:NC_001889.1/; mitochondrion MT:NC_000895.1/	AAFI02	41	13315	2005-03-03T00:00:00Z	ftp://ftp.ncbi.nlm.nih.gov/genomes/all/GCA/000/004/695/GCA_000004695.1_dicty_2.7	ftp://ftp.ncbi.nlm.nih.gov/genomes/all/GCF/000/004/695/GCF_000004695.1_dicty_2.7
Pedionomus torquatus	Eukaryota;Animals;Birds	B10K-DU-029-80	SAMN12253960	PRJNA545868	GCA_013398155.1	Scaffold	1134.62	41		VZRU01	39814	13321	2020-07-10T00:00:00Z	ftp://ftp.ncbi.nlm.nih.gov/genomes/all/GCA/013/398/155/GCA_013398155.1_ASM1339815v1
Erpornis zantholeuca	Eukaryota;Animals;Birds	B10K-DU-002-58	SAMN12253868	PRJNA545868	GCA_013400515.1	Scaffold	1013.97	41.4		VZTN01	89074	13321	2020-07-10T00:00:00Z	ftp://ftp.ncbi.nlm.nih.gov/genomes/all/GCA/013/400/515/GCA_013400515.1_ASM1340051v1
Aspergillus tamarii	Eukaryota;Fungi;Ascomycetes	CBS 117626	SAMN05446599	PRJNA333912	GCA_009193485.1	Scaffold	38.5113	47.5		STFJ01	448	13331	2019-10-18T00:00:00Z	ftp://ftp.ncbi.nlm.nih.gov/genomes/all/GCA/009/193/485/GCA_009193485.1_Asptam1
Pachycephala philippinensis	Eukaryota;Animals;Birds	B10K-DU-001-28	SAMN12253786	PRJNA545868	GCA_013397055.1	Scaffold	1041.72	41.7		VWZT01	28049	13335	2020-07-10T00:00:00Z	ftp://ftp.ncbi.nlm.nih.gov/genomes/all/GCA/013/397/055/GCA_013397055.1_ASM1339705v1
Eolophus roseicapillus	Eukaryota;Animals;Birds	B10K-DU-025-06	SAMN12253931	PRJNA545868	GCA_013397615.1	Scaffold	1065.33	40.1		WBNI01	14367	13336	2020-07-10T00:00:00Z	ftp://ftp.ncbi.nlm.nih.gov/genomes/all/GCA/013/397/615/GCA_013397615.1_ASM1339761v1
Zapornia atra	Eukaryota;Animals;Birds	B10K-DU-011-47	SAMN12253903	PRJNA545868	GCA_013400835.1	Scaffold	1119.12	42.5		VZTU01	58849	13339	2020-07-10T00:00:00Z	ftp://ftp.ncbi.nlm.nih.gov/genomes/all/GCA/013/400/835/GCA_013400835.1_ASM1340083v1
Agrocybe aegerita	Eukaryota;Fungi;Basidiomycetes		SAMEA104449891	PRJEB21917	GCA_902728275.1	Scaffold	44.7908	49.2		CACVBS01	122	13341	2020-01-18T00:00:00Z	ftp://ftp.ncbi.nlm.nih.gov/genomes/all/GCA/902/728/275/GCA_902728275.1_AAE3_genes
Coprinopsis cinerea okayama7#130	Eukaryota;Fungi;Basidiomycetes	okayama7#130	SAMN02953595	PRJNA1447	GCA_000182895.1	Contig	36.1926	51.6		AACS02	68	13356	2003-07-30T00:00:00Z	ftp://ftp.ncbi.nlm.nih.gov/genomes/all/GCA/000/182/895/GCA_000182895.1_CC3	ftp://ftp.ncbi.nlm.nih.gov/genomes/all/GCF/000/182/895/GCF_000182895.1_CC3
Angiostrongylus costaricensis	Eukaryota;Animals;Roundworms	Costa Rica	SAMEA1463533	PRJEB494	GCA_900624975.1	Scaffold	262.783	41.1		UYYA01	6384	13364	2018-11-28T00:00:00Z	ftp://ftp.ncbi.nlm.nih.gov/genomes/all/GCA/900/624/975/GCA_900624975.1_A_costaricensis_Costa_Rica_0011_upd
Nothocercus julius	Eukaryota;Animals;Birds	B10K-MSB-01	SAMN12253972	PRJNA545868	GCA_013398735.1	Scaffold	1019.4	40		VZSV01	4965	13366	2020-07-10T00:00:00Z	ftp://ftp.ncbi.nlm.nih.gov/genomes/all/GCA/013/398/735/GCA_013398735.1_ASM1339873v1
Prunella fulvescens	Eukaryota;Animals;Birds	B10K-DU-012-46	SAMN12253912	PRJNA545868	GCA_013400715.1	Scaffold	1044.26	39.8		VZTP01	75221	13371	2020-07-10T00:00:00Z	ftp://ftp.ncbi.nlm.nih.gov/genomes/all/GCA/013/400/715/GCA_013400715.1_ASM1340071v1
Raphidocelis subcapitata	Eukaryota;Plants;Green Algae	NIES-35	SAMD00078043	PRJDB5653	GCA_003203535.1	Scaffold	51.1627	70		BDRX01	300	13383	2018-05-30T00:00:00Z	ftp://ftp.ncbi.nlm.nih.gov/genomes/all/GCA/003/203/535/GCA_003203535.1_Rsub_1.0
Aspergillus pseudonomius	Eukaryota;Fungi;Ascomycetes	CBS 119388	SAMN05446751	PRJNA602443	GCA_009193645.1	Scaffold	37.7805	48.4		STFR01	374	13384	2019-10-18T00:00:00Z	ftp://ftp.ncbi.nlm.nih.gov/genomes/all/GCA/009/193/645/GCA_009193645.1_Asppsen1	ftp://ftp.ncbi.nlm.nih.gov/genomes/all/GCF/009/193/645/GCF_009193645.1_Asppsen1
Nyctiprogne leucopyga	Eukaryota;Animals;Birds	B10K-DU-005-01	SAMN12253883	PRJNA545868	GCA_013399395.1	Scaffold	1115.54	40.2		VZZU01	18833	13386	2020-07-10T00:00:00Z	ftp://ftp.ncbi.nlm.nih.gov/genomes/all/GCA/013/399/395/GCA_013399395.1_ASM1339939v1
Cisticola juncidis	Eukaryota;Animals;Birds	B10K-DU-002-30	SAMN12253849	PRJNA545868	GCA_013400215.1	Scaffold	1016.62	41.3		VXBR01	20420	13396	2020-07-10T00:00:00Z	ftp://ftp.ncbi.nlm.nih.gov/genomes/all/GCA/013/400/215/GCA_013400215.1_ASM1340021v1
Baryphthengus martii	Eukaryota;Animals;Birds	B10K-DU-001-21	SAMN12253779	PRJNA545868	GCA_013396935.1	Scaffold	1100.88	41.7		VWZK01	37658	13396	2020-07-10T00:00:00Z	ftp://ftp.ncbi.nlm.nih.gov/genomes/all/GCA/013/396/935/GCA_013396935.1_ASM1339693v1
Alectura lathami	Eukaryota;Animals;Birds	B10K-DU-001-39	SAMN12253796	PRJNA545868	GCA_013399715.1	Scaffold	1043.22	41.5		VXAV01	37168	13399	2020-07-10T00:00:00Z	ftp://ftp.ncbi.nlm.nih.gov/genomes/all/GCA/013/399/715/GCA_013399715.1_ASM1339971v1
Lichtheimia corymbifera JMRC:FSU:9682	Eukaryota;Fungi;Other Fungi	FSU 9682	SAMEA3139041	PRJEB3978	GCA_000723665.1	Scaffold	33.5317	43.9		CBTN01	209	13404	2014-06-25T00:00:00Z	ftp://ftp.ncbi.nlm.nih.gov/genomes/all/GCA/000/723/665/GCA_000723665.1_454Minimus
Nothoprocta pentlandii	Eukaryota;Animals;Birds	B10K-MSB-04	SAMN12253975	PRJNA545868	GCA_013398315.1	Scaffold	984.657	39.8		VZSG01	5076	13407	2020-07-10T00:00:00Z	ftp://ftp.ncbi.nlm.nih.gov/genomes/all/GCA/013/398/315/GCA_013398315.1_ASM1339831v1
Parasitella parasitica	Eukaryota;Fungi;Other Fungi	CBS 412.66 substr. NGI-315 ade-	SAMEA2780554	PRJEB7124	GCA_000938895.1	Scaffold	44.9106	39.8		CCXP01	15637	13408	2014-09-27T00:00:00Z	ftp://ftp.ncbi.nlm.nih.gov/genomes/all/GCA/000/938/895/GCA_000938895.1_PP.v1
Illadopsis cleaveri	Eukaryota;Animals;Birds	B10K-DU-002-01	SAMN12253828	PRJNA545868	GCA_013399915.1	Scaffold	1054.2	40.8		VXBB01	43982	13414	2020-07-10T00:00:00Z	ftp://ftp.ncbi.nlm.nih.gov/genomes/all/GCA/013/399/915/GCA_013399915.1_ASM1339991v1
Aspergillus minisclerotigenes	Eukaryota;Fungi;Ascomycetes	CBS 117635	SAMN05443097	PRJNA333902	GCA_009176455.1	Scaffold	37.0642	48.3		SWDZ01	296	13415	2019-10-18T00:00:00Z	ftp://ftp.ncbi.nlm.nih.gov/genomes/all/GCA/009/176/455/GCA_009176455.1_Aspmin1
Colletotrichum scovillei	Eukaryota;Fungi;Ascomycetes	TJNH1	SAMN14073982	PRJNA645151	GCA_011075155.1	Contig	52.0322	51.8		JAAJBS01	16	13419	2020-03-09T00:00:00Z	ftp://ftp.ncbi.nlm.nih.gov/genomes/all/GCA/011/075/155/GCA_011075155.1_ASM1107515v1	ftp://ftp.ncbi.nlm.nih.gov/genomes/all/GCF/011/075/155/GCF_011075155.1_ASM1107515v1
Panaeolus cyanescens	Eukaryota;Fungi;Basidiomycetes	2629	SAMN07166494	PRJNA387735	GCA_002938355.1	Scaffold	44.3105	46.2		NHTK01	6137	13420	2018-02-22T00:00:00Z	ftp://ftp.ncbi.nlm.nih.gov/genomes/all/GCA/002/938/355/GCA_002938355.1_ASM293835v1
Cladophialophora psammophila CBS 110553	Eukaryota;Fungi;Ascomycetes	CBS 110553	SAMN00974101	PRJNA164589	GCA_000585535.1	Scaffold	39.4201	50.6		AMGX01	123	13421	2014-03-05T00:00:00Z	ftp://ftp.ncbi.nlm.nih.gov/genomes/all/GCA/000/585/535/GCA_000585535.1_Clad_psam_CBS_110553_V1	ftp://ftp.ncbi.nlm.nih.gov/genomes/all/GCF/000/585/535/GCF_000585535.1_Clad_psam_CBS_110553_V1
Aspergillus pseudotamarii	Eukaryota;Fungi;Ascomycetes	CBS 117625	SAMN05446752	PRJNA602439	GCA_009193445.1	Scaffold	38.2439	48		STFH01	249	13428	2019-10-18T00:00:00Z	ftp://ftp.ncbi.nlm.nih.gov/genomes/all/GCA/009/193/445/GCA_009193445.1_Asppset1	ftp://ftp.ncbi.nlm.nih.gov/genomes/all/GCF/009/193/445/GCF_009193445.1_Asppset1
Brachypteracias leptosomus	Eukaryota;Animals;Birds	B10K-DU-012-52	SAMN12253914	PRJNA545868	GCA_013401335.1	Scaffold	1125.91	39.4		VYZX01	70974	13435	2020-07-10T00:00:00Z	ftp://ftp.ncbi.nlm.nih.gov/genomes/all/GCA/013/401/335/GCA_013401335.1_ASM1340133v1
Alternaria sp. MG1	Eukaryota;Fungi;Ascomycetes	MG1	SAMN07980999	PRJNA417218	GCA_003574525.1	Scaffold	34.6956	49.9		QPFE01	130	13440	2018-09-18T00:00:00Z	ftp://ftp.ncbi.nlm.nih.gov/genomes/all/GCA/003/574/525/GCA_003574525.1_ASM357452v1
Fusarium gaditjirri	Eukaryota;Fungi;Ascomycetes	NRRL 45417	SAMN13683626	PRJNA596290	GCA_013266175.1	Scaffold	41.8886	48.6		JABFAI01	834	13454	2020-06-03T00:00:00Z	ftp://ftp.ncbi.nlm.nih.gov/genomes/all/GCA/013/266/175/GCA_013266175.1_ASM1326617v1
Pleomassaria siparia CBS 279.74	Eukaryota;Fungi;Ascomycetes	CBS 279.74	SAMN02745877	PRJNA196086	GCA_010093715.1	Scaffold	43.1766	47.4		JAAEJO01	193	13455	2020-01-31T00:00:00Z	ftp://ftp.ncbi.nlm.nih.gov/genomes/all/GCA/010/093/715/GCA_010093715.1_Plesi1
Hylia prasina	Eukaryota;Animals;Birds	B10K-DU-001-70	SAMN12253820	PRJNA545868	GCA_013397195.1	Scaffold	1029.03	41.3		VYXD01	30799	13461	2020-07-10T00:00:00Z	ftp://ftp.ncbi.nlm.nih.gov/genomes/all/GCA/013/397/195/GCA_013397195.1_ASM1339719v1
Leucopsar rothschildi	Eukaryota;Animals;Birds	B10K-DU-002-02	SAMN12253829	PRJNA545868	GCA_013397325.1	Scaffold	1019.06	40.9		VZTC01	17982	13461	2020-07-10T00:00:00Z	ftp://ftp.ncbi.nlm.nih.gov/genomes/all/GCA/013/397/325/GCA_013397325.1_ASM1339732v1
Alternaria alternata	Eukaryota;Fungi;Ascomycetes	SRC1lrK2f	SAMN02745592	PRJNA342680	GCA_001642055.1	Scaffold	32.9908	51.4		LXPP01	79	13466	2016-05-10T00:00:00Z	ftp://ftp.ncbi.nlm.nih.gov/genomes/all/GCA/001/642/055/GCA_001642055.1_Altal1	ftp://ftp.ncbi.nlm.nih.gov/genomes/all/GCF/001/642/055/GCF_001642055.1_Altal1
Chauna torquata	Eukaryota;Animals;Birds	B10K-DU-011-36	SAMN12253900	PRJNA545868	GCA_013399475.1	Scaffold	1162.6	40.5		VXAL01	33560	13482	2020-07-10T00:00:00Z	ftp://ftp.ncbi.nlm.nih.gov/genomes/all/GCA/013/399/475/GCA_013399475.1_ASM1339947v1
Aspergillus flavus NRRL3357	Eukaryota;Fungi;Ascomycetes	NRRL3357	SAMN02953629	PRJNA13284	GCA_000006275.2	Scaffold	36.8923	48.3		AAIH02	331	13485	2005-08-01T00:00:00Z	ftp://ftp.ncbi.nlm.nih.gov/genomes/all/GCA/000/006/275/GCA_000006275.2_JCVI-afl1-v2.0	ftp://ftp.ncbi.nlm.nih.gov/genomes/all/GCF/000/006/275/GCF_000006275.2_JCVI-afl1-v2.0
Cinclus mexicanus	Eukaryota;Animals;Birds	B10K-DU-001-77	SAMN12253825	PRJNA545868	GCA_013399935.1	Scaffold	997	41		VWYM01	62831	13497	2020-07-10T00:00:00Z	ftp://ftp.ncbi.nlm.nih.gov/genomes/all/GCA/013/399/935/GCA_013399935.1_ASM1339993v1
Aspergillus luchuensis CBS 106.47	Eukaryota;Fungi;Ascomycetes	CBS 106.47	SAMN00794414	PRJNA207686	GCA_001890685.1	Scaffold	37.453	49.1		MRBP01	100	13503	2016-12-07T00:00:00Z	ftp://ftp.ncbi.nlm.nih.gov/genomes/all/GCA/001/890/685/GCA_001890685.1_Aspfo1
Mycena chlorophos	Eukaryota;Fungi;Basidiomycetes	110903Hualien_Pintung	SAMN14825420	PRJNA623720	GCA_014461115.1	Contig	50.8837	55.6		JACAZE01	80	13505	2020-09-03T00:00:00Z	ftp://ftp.ncbi.nlm.nih.gov/genomes/all/GCA/014/461/115/GCA_014461115.1_ASM1446111v1
Ptilorrhoa leucosticta	Eukaryota;Animals;Birds	B10K-CU-031-17	SAMN12253757	PRJNA545868	GCA_013396485.1	Scaffold	1110.56	39.3		VWYY01	11358	13511	2020-07-10T00:00:00Z	ftp://ftp.ncbi.nlm.nih.gov/genomes/all/GCA/013/396/485/GCA_013396485.1_ASM1339648v1
Fregetta grallaria	Eukaryota;Animals;Birds	B10K-DU-006-09	SAMN12253887	PRJNA545868	GCA_013399335.1	Scaffold	1173.31	39.8		VZZT01	16454	13517	2020-07-10T00:00:00Z	ftp://ftp.ncbi.nlm.nih.gov/genomes/all/GCA/013/399/335/GCA_013399335.1_ASM1339933v1
Chloropsis hardwickii	Eukaryota;Animals;Birds	B10K-IZ-033-78	SAMN12253970	PRJNA545868	GCA_013390065.1	Scaffold	1054.35	40.8		WEIW01	12629	13520	2020-07-06T00:00:00Z	ftp://ftp.ncbi.nlm.nih.gov/genomes/all/GCA/013/390/065/GCA_013390065.1_ASM1339006v1
Ploceus nigricollis	Eukaryota;Animals;Birds	B10K-DU-001-79	SAMN12253827	PRJNA545868	GCA_013399945.1	Scaffold	1035.45	41		VXBC01	24469	13528	2020-07-10T00:00:00Z	ftp://ftp.ncbi.nlm.nih.gov/genomes/all/GCA/013/399/945/GCA_013399945.1_ASM1339994v1
Xiphorhynchus elegans	Eukaryota;Animals;Birds	OUT-0059	SAMN12254008	PRJNA545868	GCA_013401175.1	Scaffold	1059.66	41.1		VZUH01	89575	13534	2020-07-10T00:00:00Z	ftp://ftp.ncbi.nlm.nih.gov/genomes/all/GCA/013/401/175/GCA_013401175.1_ASM1340117v1
Jimgerdemannia flammicorona	Eukaryota;Fungi;Other Fungi	GMNB39	SAMN05444478	PRJNA331664	GCA_003990745.1	Contig	239.575	42.7		RBNI01	33875	13535	2018-12-31T00:00:00Z	ftp://ftp.ncbi.nlm.nih.gov/genomes/all/GCA/003/990/745/GCA_003990745.1_Jimfl_GMNB39_1
Motacilla alba	Eukaryota;Animals;Birds	B10K-DU-001-75	SAMN12253824	PRJNA545868	GCA_013397355.1	Scaffold	1043.12	41.5		VXBE01	21258	13539	2020-07-10T00:00:00Z	ftp://ftp.ncbi.nlm.nih.gov/genomes/all/GCA/013/397/355/GCA_013397355.1_ASM1339735v1
Heliornis fulica	Eukaryota;Animals;Birds	B10K-DU-001-55	SAMN12253807	PRJNA545868	GCA_013399135.1	Scaffold	1097.09	41.6		VXBZ01	31355	13543	2020-07-10T00:00:00Z	ftp://ftp.ncbi.nlm.nih.gov/genomes/all/GCA/013/399/135/GCA_013399135.1_ASM1339913v1
Phainopepla nitens	Eukaryota;Animals;Birds	B10K-DU-002-32	SAMN12253850	PRJNA545868	GCA_013400175.1	Scaffold	1027.44	41.3		VXBQ01	28278	13545	2020-07-10T00:00:00Z	ftp://ftp.ncbi.nlm.nih.gov/genomes/all/GCA/013/400/175/GCA_013400175.1_ASM1340017v1
Fusarium sp. NRRL 52700	Eukaryota;Fungi;Ascomycetes	NRRL 52700	SAMN13683622	PRJNA565749	GCA_013396095.1	Contig	42.99	47.9		JAAQRM01	528	13548	2020-07-10T00:00:00Z	ftp://ftp.ncbi.nlm.nih.gov/genomes/all/GCA/013/396/095/GCA_013396095.1_ASM1339609v1
Psilopogon haemacephalus	Eukaryota;Animals;Birds	B10K-DU-001-24	SAMN12253782	PRJNA545868	GCA_013396835.1	Scaffold	1204.56	43.6		VWZI01	45061	13550	2020-07-10T00:00:00Z	ftp://ftp.ncbi.nlm.nih.gov/genomes/all/GCA/013/396/835/GCA_013396835.1_ASM1339683v1
Polioptila caerulea	Eukaryota;Animals;Birds	B10K-DU-001-66	SAMN12253816	PRJNA545868	GCA_013397295.1	Scaffold	1038.03	41		VYXF01	26442	13551	2020-07-10T00:00:00Z	ftp://ftp.ncbi.nlm.nih.gov/genomes/all/GCA/013/397/295/GCA_013397295.1_ASM1339729v1
Sitta europaea	Eukaryota;Animals;Birds	B10K-DU-002-25	SAMN12253846	PRJNA545868	GCA_013400255.1	Scaffold	1020.78	41.2		VXBS01	18111	13557	2020-07-10T00:00:00Z	ftp://ftp.ncbi.nlm.nih.gov/genomes/all/GCA/013/400/255/GCA_013400255.1_ASM1340025v1
Cercotrichas coryphoeus	Eukaryota;Animals;Birds	OUT-0024	SAMN12253994	PRJNA545868	GCA_013398595.1	Scaffold	1029.85	39.7		WBND01	6008	13559	2020-07-10T00:00:00Z	ftp://ftp.ncbi.nlm.nih.gov/genomes/all/GCA/013/398/595/GCA_013398595.1_ASM1339859v1
Moniliophthora perniciosa FA553	Eukaryota;Fungi;Basidiomycetes	FA553	SAMN02953729	PRJNA28951	GCA_000183025.1	Scaffold	26.6633	47.7		ABRE01	25056	13560	2008-12-02T00:00:00Z	ftp://ftp.ncbi.nlm.nih.gov/genomes/all/GCA/000/183/025/GCA_000183025.1_ASM18302v1	ftp://ftp.ncbi.nlm.nih.gov/genomes/all/GCF/000/183/025/GCF_000183025.1_ASM18302v1
Porphyra umbilicalis	Eukaryota;Other;Other	4086291	SAMN00118171	PRJNA234409	GCA_002049455.2	Scaffold	87.889	65.7288	chloroplast Pltd:MF385003.1	MXAK01	2126	13567	2017-03-20T00:00:00Z	ftp://ftp.ncbi.nlm.nih.gov/genomes/all/GCA/002/049/455/GCA_002049455.2_P_umbilicalis_v1
Oenanthe oenanthe	Eukaryota;Animals;Birds	B10K-DU-001-74	SAMN12253823	PRJNA545868	GCA_013399995.1	Scaffold	1001.84	41.1		VXBF01	33311	13570	2020-07-10T00:00:00Z	ftp://ftp.ncbi.nlm.nih.gov/genomes/all/GCA/013/399/995/GCA_013399995.1_ASM1339999v1
Tyrannus savana	Eukaryota;Animals;Birds	B10K-DU-001-37	SAMN12253795	PRJNA545868	GCA_013399735.1	Scaffold	1055.5	41.4		VXAW01	35393	13574	2020-07-10T00:00:00Z	ftp://ftp.ncbi.nlm.nih.gov/genomes/all/GCA/013/399/735/GCA_013399735.1_ASM1339973v1
Aspergillus sydowii CBS 593.65	Eukaryota;Fungi;Ascomycetes	CBS 593.65	SAMN02744090	PRJNA207689	GCA_001890705.1	Scaffold	34.381	50		MRCH01	97	13579	2016-12-07T00:00:00Z	ftp://ftp.ncbi.nlm.nih.gov/genomes/all/GCA/001/890/705/GCA_001890705.1_Aspsy1
Mohoua ochrocephala	Eukaryota;Animals;Birds	B10K-DU-030-22	SAMN12253963	PRJNA545868	GCA_013398855.1	Scaffold	1038.54	42.4		VZTA01	46774	13579	2020-07-10T00:00:00Z	ftp://ftp.ncbi.nlm.nih.gov/genomes/all/GCA/013/398/855/GCA_013398855.1_ASM1339885v1
Anthoscopus minutus	Eukaryota;Animals;Birds	B10K-DU-011-42	SAMN12253902	PRJNA545868	GCA_013399455.1	Scaffold	978.849	41.4		VWYI01	97620	13582	2020-07-10T00:00:00Z	ftp://ftp.ncbi.nlm.nih.gov/genomes/all/GCA/013/399/455/GCA_013399455.1_ASM1339945v1
Anhinga anhinga	Eukaryota;Animals;Birds	B10K-CU-031-38	SAMN12253762	PRJNA545868	GCA_013396435.1	Scaffold	1183.19	40.9		WBMU01	10030	13590	2020-07-10T00:00:00Z	ftp://ftp.ncbi.nlm.nih.gov/genomes/all/GCA/013/396/435/GCA_013396435.1_ASM1339643v1
Quiscalus mexicanus	Eukaryota;Animals;Birds	B10K-DU-001-31	SAMN12253789	PRJNA545868	GCA_013399035.1	Scaffold	1041.4	41.5		VWYF01	56227	13606	2020-07-10T00:00:00Z	ftp://ftp.ncbi.nlm.nih.gov/genomes/all/GCA/013/399/035/GCA_013399035.1_ASM1339903v1
Formicarius rufipectus	Eukaryota;Animals;Birds	B10K-DU-001-43	SAMN12253799	PRJNA545868	GCA_013399695.1	Scaffold	1044.28	41.5		VXAU01	11327	13609	2020-07-10T00:00:00Z	ftp://ftp.ncbi.nlm.nih.gov/genomes/all/GCA/013/399/695/GCA_013399695.1_ASM1339969v1
Clathrospora elynae	Eukaryota;Fungi;Ascomycetes	CBS 161.51	SAMN02744849	PRJNA245624	GCA_010015635.1	Scaffold	37.389	51.9		JAADKG01	617	13611	2020-01-29T00:00:00Z	ftp://ftp.ncbi.nlm.nih.gov/genomes/all/GCA/010/015/635/GCA_010015635.1_Clael1
Plicaturopsis crispa FD-325 SS-3	Eukaryota;Fungi;Basidiomycetes	FD-325 SS-3	SAMN02744101	PRJNA207847	GCA_000827205.1	Scaffold	34.4981	53.5		JOMB01	316	13617	2015-01-21T00:00:00Z	ftp://ftp.ncbi.nlm.nih.gov/genomes/all/GCA/000/827/205/GCA_000827205.1_Plicr1
Rodentolepis nana	Eukaryota;Animals;Flatworms		SAMEA1034746	PRJEB508	GCA_900617975.1	Scaffold	162.944	35.3		UZAE01	16212	13631	2018-11-30T00:00:00Z	ftp://ftp.ncbi.nlm.nih.gov/genomes/all/GCA/900/617/975/GCA_900617975.1_H_nana_Japan_0011_upd
Rhadina sibilatrix	Eukaryota;Animals;Birds	B10K-DU-002-26	SAMN12253847	PRJNA545868	GCA_013400275.1	Scaffold	1045.32	41.4		VWYO01	50491	13641	2020-07-10T00:00:00Z	ftp://ftp.ncbi.nlm.nih.gov/genomes/all/GCA/013/400/275/GCA_013400275.1_ASM1340027v1
Piromyces sp. E2	Eukaryota;Fungi;Other Fungi	E2	SAMN00788684	PRJNA82799	GCA_002157105.1	Scaffold	71.0191	32.5		MCNC01	1656	13643	2017-05-24T00:00:00Z	ftp://ftp.ncbi.nlm.nih.gov/genomes/all/GCA/002/157/105/GCA_002157105.1_PirspE2_v1.0
Hippolais icterina	Eukaryota;Animals;Birds	B10K-DU-002-18	SAMN12253841	PRJNA545868	GCA_013400075.1	Scaffold	1048.4	41.2		VWYN01	51503	13649	2020-07-10T00:00:00Z	ftp://ftp.ncbi.nlm.nih.gov/genomes/all/GCA/013/400/075/GCA_013400075.1_ASM1340007v1
Metarhizium anisopliae	Eukaryota;Fungi;Ascomycetes	JEF-290	SAMN11321365	PRJNA530366	GCA_013305495.1	Contig	42.8481	50.9		JABUBV01	18	13650	2020-06-09T00:00:00Z	ftp://ftp.ncbi.nlm.nih.gov/genomes/all/GCA/013/305/495/GCA_013305495.1_ASM1330549v1
Dicaeum eximium	Eukaryota;Animals;Birds	B10K-DU-001-34	SAMN12253792	PRJNA545868	GCA_013396995.1	Scaffold	1015.05	41.6		VWZP01	16764	13650	2020-07-10T00:00:00Z	ftp://ftp.ncbi.nlm.nih.gov/genomes/all/GCA/013/396/995/GCA_013396995.1_ASM1339699v1
Eudromia elegans	Eukaryota;Animals;Birds	B10K-LSUMZ-16893	SAMN12253968	PRJNA545868	GCA_013398775.1	Scaffold	958.92	41.2		VZSX01	2568	13651	2020-07-10T00:00:00Z	ftp://ftp.ncbi.nlm.nih.gov/genomes/all/GCA/013/398/775/GCA_013398775.1_ASM1339877v1
Notiomystis cincta	Eukaryota;Animals;Birds	B10K-DU-029-75	SAMN12253957	PRJNA545868	GCA_013398075.1	Scaffold	1025.23	41.7		VZRX01	38987	13651	2020-07-10T00:00:00Z	ftp://ftp.ncbi.nlm.nih.gov/genomes/all/GCA/013/398/075/GCA_013398075.1_ASM1339807v1
Alternaria tenuissima	Eukaryota;Fungi;Ascomycetes	FERA 1166	SAMN06205223	PRJNA360212	GCA_004156035.1	Contig	35.7042	51.1		PDXC01	22	13653	2019-02-11T00:00:00Z	ftp://ftp.ncbi.nlm.nih.gov/genomes/all/GCA/004/156/035/GCA_004156035.1_ASM415603v1
Sistotremastrum suecicum HHB10207 ss-3	Eukaryota;Fungi;Basidiomycetes	HHB10207 ss-3	SAMN02745964	PRJNA196047	GCA_001632355.1	Scaffold	33.8579	49.3		LOAY01	1028	13654	2016-04-26T00:00:00Z	ftp://ftp.ncbi.nlm.nih.gov/genomes/all/GCA/001/632/355/GCA_001632355.1_Sissu1
Coniochaeta ligniaria NRRL 30616	Eukaryota;Fungi;Ascomycetes	NRRL 30616	SAMN02744622	PRJNA223108	GCA_001879275.1	Scaffold	42.3828	51.7		MNPN01	135	13658	2016-11-15T00:00:00Z	ftp://ftp.ncbi.nlm.nih.gov/genomes/all/GCA/001/879/275/GCA_001879275.1_Conlig_v1.0
Pardalotus punctatus	Eukaryota;Animals;Birds	B10K-DU-029-51	SAMN12253951	PRJNA545868	GCA_013400915.1	Scaffold	1032.44	41.5		VZTX01	51095	13671	2020-07-10T00:00:00Z	ftp://ftp.ncbi.nlm.nih.gov/genomes/all/GCA/013/400/915/GCA_013400915.1_ASM1340091v1
Rhynchosporium agropyri	Eukaryota;Fungi;Ascomycetes	04CH-RAC-A.6.1	SAMEA3895814	PRJEB12900	GCA_900074905.1	Scaffold	52.4771	42.9		FJUX01	508	13673	2016-10-25T00:00:00Z	ftp://ftp.ncbi.nlm.nih.gov/genomes/all/GCA/900/074/905/GCA_900074905.1_version_1
Peucedramus taeniatus	Eukaryota;Animals;Birds	B10K-DU-002-52	SAMN12253863	PRJNA545868	GCA_013400575.1	Scaffold	1037.53	41.3		WBNO01	52207	13677	2020-07-10T00:00:00Z	ftp://ftp.ncbi.nlm.nih.gov/genomes/all/GCA/013/400/575/GCA_013400575.1_ASM1340057v1
Edolisoma coerulescens	Eukaryota;Animals;Birds	B10K-DU-001-25	SAMN12253783	PRJNA545868	GCA_013397115.1	Scaffold	1042.45	42		VWZW01	13754	13682	2020-07-10T00:00:00Z	ftp://ftp.ncbi.nlm.nih.gov/genomes/all/GCA/013/397/115/GCA_013397115.1_ASM1339711v1
Calcarius ornatus	Eukaryota;Animals;Birds	B10K-DU-015-28	SAMN12253923	PRJNA545868	GCA_013397715.1	Scaffold	1056.3	40.3		WBNL01	10673	13683	2020-07-10T00:00:00Z	ftp://ftp.ncbi.nlm.nih.gov/genomes/all/GCA/013/397/715/GCA_013397715.1_ASM1339771v1
Phlebia centrifuga	Eukaryota;Fungi;Basidiomycetes	FBCC195	SAMN05908664	PRJNA348519	GCA_001913855.2	Contig	34.6123	48.8		MLYV02	1355	13684	2016-12-22T00:00:00Z	ftp://ftp.ncbi.nlm.nih.gov/genomes/all/GCA/001/913/855/GCA_001913855.2_ASM191385v2
Aspergillus welwitschiae	Eukaryota;Fungi;Ascomycetes	CBS 139.54b	SAMN05446521	PRJNA495497	GCA_003344945.1	Scaffold	37.5119	49.7		QQZQ01	396	13684	2018-07-30T00:00:00Z	ftp://ftp.ncbi.nlm.nih.gov/genomes/all/GCA/003/344/945/GCA_003344945.1_Aspwel1	ftp://ftp.ncbi.nlm.nih.gov/genomes/all/GCF/003/344/945/GCF_003344945.1_Aspwel1
Tothia fuscella	Eukaryota;Fungi;Ascomycetes	CBS 130266	SAMN02744688	PRJNA245630	GCA_010583015.1	Scaffold	36.7818	46.5		JAAEJU01	363	13684	2020-02-13T00:00:00Z	ftp://ftp.ncbi.nlm.nih.gov/genomes/all/GCA/010/583/015/GCA_010583015.1_Totfu1
Psilocybe cf. subviscida	Eukaryota;Fungi;Basidiomycetes	CBS 101986	SAMN10259992	PRJNA496359	GCA_013368295.1	Contig	53.0192	49.2		JAACJJ01	68	13686	2020-06-23T00:00:00Z	ftp://ftp.ncbi.nlm.nih.gov/genomes/all/GCA/013/368/295/GCA_013368295.1_LU_PSS_1.0
Lanius ludovicianus	Eukaryota;Animals;Birds	B10K-DU-001-65	SAMN12253815	PRJNA545868	GCA_013397235.1	Scaffold	1040.38	41.3		VYXG01	18148	13688	2020-07-10T00:00:00Z	ftp://ftp.ncbi.nlm.nih.gov/genomes/all/GCA/013/397/235/GCA_013397235.1_ASM1339723v1
Rhinoptilus africanus	Eukaryota;Animals;Birds	B10K-DU-002-36	SAMN12253852	PRJNA545868	GCA_013400135.1	Scaffold	1154.87	41.6		VXBO01	30346	13689	2020-07-10T00:00:00Z	ftp://ftp.ncbi.nlm.nih.gov/genomes/all/GCA/013/400/135/GCA_013400135.1_ASM1340013v1
Thryothorus ludovicianus	Eukaryota;Animals;Birds	B10K-DU-001-68	SAMN12253818	PRJNA545868	GCA_013397245.1	Scaffold	1031.45	41		VZTB01	37520	13691	2020-07-10T00:00:00Z	ftp://ftp.ncbi.nlm.nih.gov/genomes/all/GCA/013/397/245/GCA_013397245.1_ASM1339724v1
Ardeotis kori	Eukaryota;Animals;Birds	B10K-CU-031-01	SAMN12253748	PRJNA545868	GCA_013396375.1	Scaffold	1150.49	40.3		VWPR01	9399	13698	2020-07-10T00:00:00Z	ftp://ftp.ncbi.nlm.nih.gov/genomes/all/GCA/013/396/375/GCA_013396375.1_ASM1339637v1
Acrocephalus arundinaceus	Eukaryota;Animals;Birds	OUT-0054	SAMN12254005	PRJNA545868	GCA_013398685.1	Scaffold	1184.25	36.6		VZST01	29468	13698	2020-07-10T00:00:00Z	ftp://ftp.ncbi.nlm.nih.gov/genomes/all/GCA/013/398/685/GCA_013398685.1_ASM1339868v1
Aegotheles bennettii	Eukaryota;Animals;Birds	B10K-DU-029-76	SAMN12253958	PRJNA545868	GCA_013398125.1	Scaffold	1089.12	41.1		VZRW01	25868	13701	2020-07-10T00:00:00Z	ftp://ftp.ncbi.nlm.nih.gov/genomes/all/GCA/013/398/125/GCA_013398125.1_ASM1339812v1
Botrytis cinerea B05.10	Eukaryota;Fungi;Ascomycetes	B05.10	SAMN02953628	PRJNA15632	GCA_000143535.4	Complete	42.6301	42.0028	chromosome 1:NC_037310.1/CP009805.1; chromosome 2:NC_037311.1/CP009806.1; chromosome 3:NC_037312.1/CP009807.1; chromosome 4:NC_037313.1/CP009808.1; chromosome 5:NC_037314.1/CP009809.1; chromosome 6:NC_037315.1/CP009810.1; chromosome 7:NC_037316.1/CP009811.1; chromosome 8:NC_037317.1/CP009812.1; chromosome 9:NC_037318.1/CP009813.1; chromosome 10:NC_037319.1/CP009814.1; chromosome 11:NC_037320.1/CP…		18	13703	2015-02-05T00:00:00Z	ftp://ftp.ncbi.nlm.nih.gov/genomes/all/GCA/000/143/535/GCA_000143535.4_ASM14353v4	ftp://ftp.ncbi.nlm.nih.gov/genomes/all/GCF/000/143/535/GCF_000143535.2_ASM14353v4
Rhynochetos jubatus	Eukaryota;Animals;Birds	B10K-DU-029-58	SAMN12253954	PRJNA545868	GCA_013398095.1	Scaffold	1116.41	42.6		VZRY01	13191	13704	2020-07-10T00:00:00Z	ftp://ftp.ncbi.nlm.nih.gov/genomes/all/GCA/013/398/095/GCA_013398095.1_ASM1339809v1
Urocynchramus pylzowi	Eukaryota;Animals;Birds	B10K-DU-012-38	SAMN12253909	PRJNA545868	GCA_013397555.1	Scaffold	1030.91	41.2		VZRH01	14905	13710	2020-07-10T00:00:00Z	ftp://ftp.ncbi.nlm.nih.gov/genomes/all/GCA/013/397/555/GCA_013397555.1_ASM1339755v1
Aspergillus sergii	Eukaryota;Fungi;Ascomycetes	CBS 130017	SAMN05443096	PRJNA333911	GCA_009193525.1	Scaffold	38.3257	48.2		STFL01	262	13713	2019-10-18T00:00:00Z	ftp://ftp.ncbi.nlm.nih.gov/genomes/all/GCA/009/193/525/GCA_009193525.1_Aspser1
Zosterops hypoxanthus	Eukaryota;Animals;Birds	B10K-DU-001-36	SAMN12253794	PRJNA545868	GCA_013399795.1	Scaffold	1051.74	41.2		VWYL01	58495	13718	2020-07-10T00:00:00Z	ftp://ftp.ncbi.nlm.nih.gov/genomes/all/GCA/013/399/795/GCA_013399795.1_ASM1339979v1
Nothoprocta ornata	Eukaryota;Animals;Birds	B10K-MSB-03	SAMN12253974	PRJNA545868	GCA_013398335.1	Scaffold	978.286	40.4		VZSH01	4116	13727	2020-07-10T00:00:00Z	ftp://ftp.ncbi.nlm.nih.gov/genomes/all/GCA/013/398/335/GCA_013398335.1_ASM1339833v1
Leptocoma aspasia	Eukaryota;Animals;Birds	B10K-DU-001-35	SAMN12253793	PRJNA545868	GCA_013399835.1	Scaffold	1035.75	41.4		VXAX01	13985	13732	2020-07-10T00:00:00Z	ftp://ftp.ncbi.nlm.nih.gov/genomes/all/GCA/013/399/835/GCA_013399835.1_ASM1339983v1
Mycena indigotica	Eukaryota;Fungi;Basidiomycetes	171206Taipei	SAMN14825421	PRJNA623720	GCA_014461135.1	Contig	72.8862	51.2		JACAZF01	30	13735	2020-09-03T00:00:00Z	ftp://ftp.ncbi.nlm.nih.gov/genomes/all/GCA/014/461/135/GCA_014461135.1_ASM1446113v1	ftp://ftp.ncbi.nlm.nih.gov/genomes/all/GCF/014/461/135/GCF_014461135.1_ASM1446113v1
Casuarius casuarius	Eukaryota;Animals;Birds	B10K-LSUMZ-50683	SAMN12253744	PRJNA545868	GCA_013396415.1	Scaffold	1204.59	40.6		VWPT01	3215	13737	2020-07-10T00:00:00Z	ftp://ftp.ncbi.nlm.nih.gov/genomes/all/GCA/013/396/415/GCA_013396415.1_ASM1339641v1
Pachyramphus minor	Eukaryota;Animals;Birds	B10K-DU-001-72	SAMN12253822	PRJNA545868	GCA_013397135.1	Scaffold	1054.9	41.2		VYXB01	24586	13741	2020-07-10T00:00:00Z	ftp://ftp.ncbi.nlm.nih.gov/genomes/all/GCA/013/397/135/GCA_013397135.1_ASM1339713v1
Upupa epops	Eukaryota;Animals;Birds	B10K-DU-012-37	SAMN12253908	PRJNA545868	GCA_013397515.1	Scaffold	972.138	43.7		VZRI01	28829	13744	2020-07-10T00:00:00Z	ftp://ftp.ncbi.nlm.nih.gov/genomes/all/GCA/013/397/515/GCA_013397515.1_ASM1339751v1
Laetiporus sulphureus 93-53	Eukaryota;Fungi;Basidiomycetes	93-53	SAMN02745959	PRJNA196057	GCA_001632365.1	Scaffold	39.9097	51.4		LOAX01	399	13745	2016-04-26T00:00:00Z	ftp://ftp.ncbi.nlm.nih.gov/genomes/all/GCA/001/632/365/GCA_001632365.1_Laesu1
Didymosphaeria enalia	Eukaryota;Fungi;Ascomycetes	CBS 304.66	SAMN02744852	PRJNA239483	GCA_010094045.1	Scaffold	61.2077	41.6		JAAEIZ01	611	13746	2020-01-31T00:00:00Z	ftp://ftp.ncbi.nlm.nih.gov/genomes/all/GCA/010/094/045/GCA_010094045.1_Veren1
Donacobius atricapilla	Eukaryota;Animals;Birds	B10K-DU-001-63	SAMN12253813	PRJNA545868	GCA_013397315.1	Scaffold	1054.19	41.5		WBMY01	31620	13746	2020-07-10T00:00:00Z	ftp://ftp.ncbi.nlm.nih.gov/genomes/all/GCA/013/397/315/GCA_013397315.1_ASM1339731v1
Monilinia fructicola	Eukaryota;Fungi;Ascomycetes	Mfrc123	SAMN10965845	PRJNA523200	GCA_008692225.1	Contig	44.0479	40.8		VICG01	20	13749	2019-09-24T00:00:00Z	ftp://ftp.ncbi.nlm.nih.gov/genomes/all/GCA/008/692/225/GCA_008692225.1_ASM869222v1
Coniophora puteana RWD-64-598 SS2	Eukaryota;Fungi;Basidiomycetes	RWD-64-598 SS2	SAMN02981286	PRJNA53977	GCA_000271625.1	Scaffold	42.9685	52.3		AEIT01	210	13758	2012-06-21T00:00:00Z	ftp://ftp.ncbi.nlm.nih.gov/genomes/all/GCA/000/271/625/GCA_000271625.1_Conpu1	ftp://ftp.ncbi.nlm.nih.gov/genomes/all/GCF/000/271/625/GCF_000271625.1_Conpu1
Pseudocercospora fuligena	Eukaryota;Fungi;Ascomycetes	PF001	SAMN14675867	PRJNA627565	GCA_014298035.1	Contig	50.5258	46.3		JABCIY01	348	13764	2020-08-26T00:00:00Z	ftp://ftp.ncbi.nlm.nih.gov/genomes/all/GCA/014/298/035/GCA_014298035.1_ASM1429803v1
Friedmanniomyces simplex	Eukaryota;Fungi;Ascomycetes	CCFEE 5184	SAMN06285189	PRJNA342238	GCA_005059865.1	Scaffold	37.7906	56.6		NAJQ01	2988	13766	2019-05-02T00:00:00Z	ftp://ftp.ncbi.nlm.nih.gov/genomes/all/GCA/005/059/865/GCA_005059865.1_ASM505986v1
Colletotrichum salicis	Eukaryota;Fungi;Ascomycetes	CBS 607.94	SAMN02644731	PRJNA238477	GCA_001563125.1	Scaffold	48.3734	52.8		JFFI01	2776	13783	2016-02-17T00:00:00Z	ftp://ftp.ncbi.nlm.nih.gov/genomes/all/GCA/001/563/125/GCA_001563125.1_CSAL01
Sylvietta virens	Eukaryota;Animals;Birds	B10K-DU-009-59	SAMN12253897	PRJNA545868	GCA_013399515.1	Scaffold	1028.03	41.2		VXAN01	4638	13783	2020-07-10T00:00:00Z	ftp://ftp.ncbi.nlm.nih.gov/genomes/all/GCA/013/399/515/GCA_013399515.1_ASM1339951v1
Glareola pratincola	Eukaryota;Animals;Birds	B10K-CU-031-08	SAMN12253752	PRJNA545868	GCA_013401295.1	Scaffold	1172.99	41.3		VWPO01	12282	13787	2020-07-10T00:00:00Z	ftp://ftp.ncbi.nlm.nih.gov/genomes/all/GCA/013/401/295/GCA_013401295.1_ASM1340129v1
Grus americana	Eukaryota;Animals;Birds	B10K-DU-012-65	SAMN12253918	PRJNA545868	GCA_013390085.1	Scaffold	1155.48	41.5		WEIX01	33501	13788	2020-07-06T00:00:00Z	ftp://ftp.ncbi.nlm.nih.gov/genomes/all/GCA/013/390/085/GCA_013390085.1_ASM1339008v1
Hemiprocne comata	Eukaryota;Animals;Birds	B10K-DU-001-23	SAMN12253781	PRJNA545868	GCA_013396855.1	Scaffold	1141.2	40.9		VWZJ01	30279	13801	2020-07-10T00:00:00Z	ftp://ftp.ncbi.nlm.nih.gov/genomes/all/GCA/013/396/855/GCA_013396855.1_ASM1339685v1
Bombycilla garrulus	Eukaryota;Animals;Birds	B10K-DU-002-23	SAMN12253844	PRJNA545868	GCA_013400315.1	Scaffold	1032.12	41.3		VXBU01	32196	13804	2020-07-10T00:00:00Z	ftp://ftp.ncbi.nlm.nih.gov/genomes/all/GCA/013/400/315/GCA_013400315.1_ASM1340031v1
Odontophorus gujanensis	Eukaryota;Animals;Birds	B10K-DU-001-53	SAMN12253806	PRJNA545868	GCA_013399175.1	Scaffold	977.719	40.6		VXAB01	26662	13830	2020-07-10T00:00:00Z	ftp://ftp.ncbi.nlm.nih.gov/genomes/all/GCA/013/399/175/GCA_013399175.1_ASM1339917v1
Gonapodya prolifera JEL478	Eukaryota;Fungi;Other Fungi	JEL478	SAMN02746072	PRJNA207863	GCA_001574975.1	Scaffold	48.7948	52.3		LSZK01	352	13831	2016-02-25T00:00:00Z	ftp://ftp.ncbi.nlm.nih.gov/genomes/all/GCA/001/574/975/GCA_001574975.1_Ganpr1
Ciccaba nigrolineata	Eukaryota;Animals;Birds	B10K-DU-001-07	SAMN12253770	PRJNA545868	GCA_013396715.1	Scaffold	1188.09	40.6		VWZC01	30009	13842	2020-07-10T00:00:00Z	ftp://ftp.ncbi.nlm.nih.gov/genomes/all/GCA/013/396/715/GCA_013396715.1_ASM1339671v1
Fomitopsis pinicola FP-58527 SS1	Eukaryota;Fungi;Basidiomycetes	FP-58527 SS1	SAMN02981279	PRJNA52941	GCA_000344655.2	Scaffold	41.6144	55.4		AEHC02	504	13852	2013-03-04T00:00:00Z	ftp://ftp.ncbi.nlm.nih.gov/genomes/all/GCA/000/344/655/GCA_000344655.2_Fompi3
Ibidorhyncha struthersii	Eukaryota;Animals;Birds	B10K-DU-030-25	SAMN12253964	PRJNA545868	GCA_013398815.1	Scaffold	1198.77	41.5		VZSZ01	22425	13853	2020-07-10T00:00:00Z	ftp://ftp.ncbi.nlm.nih.gov/genomes/all/GCA/013/398/815/GCA_013398815.1_ASM1339881v1
Scytalopus superciliaris	Eukaryota;Animals;Birds	B10K-DU-002-46	SAMN12253857	PRJNA545868	GCA_013400415.1	Scaffold	1061.78	41.2		VXBX01	17518	13855	2020-07-10T00:00:00Z	ftp://ftp.ncbi.nlm.nih.gov/genomes/all/GCA/013/400/415/GCA_013400415.1_ASM1340041v1
Smithornis capensis	Eukaryota;Animals;Birds	B10K-CU-031-20	SAMN12253759	PRJNA545868	GCA_013396465.1	Scaffold	1061.32	39.8		VWYW01	7272	13856	2020-07-10T00:00:00Z	ftp://ftp.ncbi.nlm.nih.gov/genomes/all/GCA/013/396/465/GCA_013396465.1_ASM1339646v1
Lepidopterella palustris CBS 459.81	Eukaryota;Fungi;Ascomycetes	CBS 459.81	SAMN04110470	PRJNA196014	GCA_001692735.1	Scaffold	45.6681	46.2		LKAR01	3371	13861	2016-07-22T00:00:00Z	ftp://ftp.ncbi.nlm.nih.gov/genomes/all/GCA/001/692/735/GCA_001692735.1_Leppa1
Psophia crepitans	Eukaryota;Animals;Birds	B10K-DU-001-60	SAMN12253810	PRJNA545868	GCA_013399095.1	Scaffold	1169.25	42.2		VWZZ01	14465	13863	2020-07-10T00:00:00Z	ftp://ftp.ncbi.nlm.nih.gov/genomes/all/GCA/013/399/095/GCA_013399095.1_ASM1339909v1
Sapayoa aenigma	Eukaryota;Animals;Birds	B10K-DU-030-41	SAMN12253965	PRJNA545868	GCA_013398745.1	Scaffold	1015.91	40.8		VZSY01	9986	13868	2020-07-10T00:00:00Z	ftp://ftp.ncbi.nlm.nih.gov/genomes/all/GCA/013/398/745/GCA_013398745.1_ASM1339874v1
Pterocles burchelli	Eukaryota;Animals;Birds	B10K-DU-027-49	SAMN12253932	PRJNA545868	GCA_013397535.1	Scaffold	1101.02	40.8		VYZE01	6906	13870	2020-07-10T00:00:00Z	ftp://ftp.ncbi.nlm.nih.gov/genomes/all/GCA/013/397/535/GCA_013397535.1_ASM1339753v1
Crotophaga sulcirostris	Eukaryota;Animals;Birds	B10K-DU-003-44	SAMN12253881	PRJNA545868	GCA_013397455.1	Scaffold	1077.96	40.5		VYZB01	4080	13871	2020-07-10T00:00:00Z	ftp://ftp.ncbi.nlm.nih.gov/genomes/all/GCA/013/397/455/GCA_013397455.1_ASM1339745v1
Arenaria interpres	Eukaryota;Animals;Birds	B10K-DU-005-73	SAMN12253884	PRJNA545868	GCA_013399435.1	Scaffold	1124.62	41.8		VXAK01	46803	13872	2020-07-10T00:00:00Z	ftp://ftp.ncbi.nlm.nih.gov/genomes/all/GCA/013/399/435/GCA_013399435.1_ASM1339943v1
Stercorarius parasiticus	Eukaryota;Animals;Birds	B10K-DU-001-20	SAMN12253778	PRJNA545868	GCA_013396915.1	Scaffold	1159.85	41.8		VWZL01	11280	13876	2020-07-10T00:00:00Z	ftp://ftp.ncbi.nlm.nih.gov/genomes/all/GCA/013/396/915/GCA_013396915.1_ASM1339691v1
Mesembrinibis cayennensis	Eukaryota;Animals;Birds	B10K-DU-001-44	SAMN12253800	PRJNA545868	GCA_013399675.1	Scaffold	1196.18	41.6		VXAT01	39979	13877	2020-07-10T00:00:00Z	ftp://ftp.ncbi.nlm.nih.gov/genomes/all/GCA/013/399/675/GCA_013399675.1_ASM1339967v1
Furnarius figulus	Eukaryota;Animals;Birds	B10K-DU-003-06	SAMN12253878	PRJNA545868	GCA_013397465.1	Scaffold	1020.01	41.1		VYZD01	7874	13878	2020-07-10T00:00:00Z	ftp://ftp.ncbi.nlm.nih.gov/genomes/all/GCA/013/397/465/GCA_013397465.1_ASM1339746v1
Daphoenositta chrysoptera	Eukaryota;Animals;Birds	B10K-DU-029-47	SAMN12253948	PRJNA545868	GCA_013397915.1	Scaffold	1033.68	41.8		VZRO01	18800	13879	2020-07-10T00:00:00Z	ftp://ftp.ncbi.nlm.nih.gov/genomes/all/GCA/013/397/915/GCA_013397915.1_ASM1339791v1
Pitta sordida	Eukaryota;Animals;Birds	B10K-DU-002-53	SAMN12253864	PRJNA545868	GCA_013390025.1	Scaffold	1088.83	41.8		WEKX01	51629	13881	2020-07-06T00:00:00Z	ftp://ftp.ncbi.nlm.nih.gov/genomes/all/GCA/013/390/025/GCA_013390025.1_ASM1339002v1
Colletotrichum simmondsii	Eukaryota;Fungi;Ascomycetes	CBS122122	SAMN02650484	PRJNA239224	GCA_001563135.1	Scaffold	50.4742	51.7		JFBX01	929	13884	2016-02-17T00:00:00Z	ftp://ftp.ncbi.nlm.nih.gov/genomes/all/GCA/001/563/135/GCA_001563135.1_CSIM01
Certhia brachydactyla	Eukaryota;Animals;Birds	B10K-DU-002-20	SAMN12253843	PRJNA545868	GCA_013400355.1	Scaffold	1028.79	40.9		VXBV01	13655	13885	2020-07-10T00:00:00Z	ftp://ftp.ncbi.nlm.nih.gov/genomes/all/GCA/013/400/355/GCA_013400355.1_ASM1340035v1
Leptomonas pyrrhocoris	Eukaryota;Protists;Kinetoplasts	H10	SAMN03702862	PRJNA313437	GCA_001293395.1	Scaffold	30.3799	56.6		LGTL01	60	13893	2015-09-17T00:00:00Z	ftp://ftp.ncbi.nlm.nih.gov/genomes/all/GCA/001/293/395/GCA_001293395.1_ASM129339v1	ftp://ftp.ncbi.nlm.nih.gov/genomes/all/GCF/001/293/395/GCF_001293395.1_ASM129339v1
Aspergillus arachidicola	Eukaryota;Fungi;Ascomycetes	CBS 117612	SAMN05446840	PRJNA333896	GCA_009193545.1	Scaffold	39.7644	48.1		STFM01	451	13894	2019-10-18T00:00:00Z	ftp://ftp.ncbi.nlm.nih.gov/genomes/all/GCA/009/193/545/GCA_009193545.1_Aspara19utr
Aspergillus pseudocaelatus	Eukaryota;Fungi;Ascomycetes	CBS 117616	SAMN05445982	PRJNA333908	GCA_009193665.1	Scaffold	39.6516	47.6		STFS01	466	13895	2019-10-18T00:00:00Z	ftp://ftp.ncbi.nlm.nih.gov/genomes/all/GCA/009/193/665/GCA_009193665.1_Asppsec1
Fusarium napiforme	Eukaryota;Fungi;Ascomycetes	NRRL 25196	SAMN13683596	PRJNA565749	GCA_013396005.1	Scaffold	42.0925	48.9		JAAOAO01	1411	13896	2020-07-10T00:00:00Z	ftp://ftp.ncbi.nlm.nih.gov/genomes/all/GCA/013/396/005/GCA_013396005.1_ASM1339600v1
Setophaga kirtlandii	Eukaryota;Animals;Birds	B10K-DU-001-45	SAMN12253801	PRJNA545868	GCA_013399655.1	Scaffold	1045.88	41.4		VXAS01	44254	13897	2020-07-10T00:00:00Z	ftp://ftp.ncbi.nlm.nih.gov/genomes/all/GCA/013/399/655/GCA_013399655.1_ASM1339965v1
Prunella himalayana	Eukaryota;Animals;Birds	B10K-DU-013-18	SAMN12253920	PRJNA545868	GCA_013398875.1	Scaffold	1024.61	40.7		VYZK01	5623	13898	2020-07-10T00:00:00Z	ftp://ftp.ncbi.nlm.nih.gov/genomes/all/GCA/013/398/875/GCA_013398875.1_ASM1339887v1
Aleadryas rufinucha	Eukaryota;Animals;Birds	B10K-DU-029-36	SAMN12253938	PRJNA545868	GCA_013397815.1	Scaffold	1050.11	41.8		VZTH01	33566	13899	2020-07-10T00:00:00Z	ftp://ftp.ncbi.nlm.nih.gov/genomes/all/GCA/013/397/815/GCA_013397815.1_ASM1339781v1
Pycnonotus jocosus	Eukaryota;Animals;Birds	B10K-DU-002-42	SAMN12253855	PRJNA545868	GCA_013400435.1	Scaffold	1024.59	41.4		VWYP01	60582	13900	2020-07-10T00:00:00Z	ftp://ftp.ncbi.nlm.nih.gov/genomes/all/GCA/013/400/435/GCA_013400435.1_ASM1340043v1
Dromas ardeola	Eukaryota;Animals;Birds	B10K-DU-012-55	SAMN12253915	PRJNA545868	GCA_013398915.1	Scaffold	1192.85	40.6		VYZM01	37562	13904	2020-07-10T00:00:00Z	ftp://ftp.ncbi.nlm.nih.gov/genomes/all/GCA/013/398/915/GCA_013398915.1_ASM1339891v1
Fusarium coicis	Eukaryota;Fungi;Ascomycetes	NRRL 66233	SAMN13683595	PRJNA565749	GCA_013781345.1	Scaffold	42.7218	48.9		JAAOAJ01	1267	13908	2020-07-27T00:00:00Z	ftp://ftp.ncbi.nlm.nih.gov/genomes/all/GCA/013/781/345/GCA_013781345.1_ASM1378134v1
Myiagra hebetior	Eukaryota;Animals;Birds	B10K-DU-001-33	SAMN12253791	PRJNA545868	GCA_013397015.1	Scaffold	1049.9	41.6		VWZQ01	20423	13909	2020-07-10T00:00:00Z	ftp://ftp.ncbi.nlm.nih.gov/genomes/all/GCA/013/397/015/GCA_013397015.1_ASM1339701v1
Aspergillus caelatus	Eukaryota;Fungi;Ascomycetes	CBS 763.97	SAMN05445973	PRJNA602440	GCA_009193585.1	Scaffold	40.0164	47.6		STFO01	729	13914	2019-10-18T00:00:00Z	ftp://ftp.ncbi.nlm.nih.gov/genomes/all/GCA/009/193/585/GCA_009193585.1_Aspcae1	ftp://ftp.ncbi.nlm.nih.gov/genomes/all/GCF/009/193/585/GCF_009193585.1_Aspcae1
Cephalopterus ornatus	Eukaryota;Animals;Birds	B10K-DU-001-01	SAMN12253765	PRJNA545868	GCA_013396775.1	Scaffold	1061.56	41.4		VZRE01	26262	13914	2020-07-10T00:00:00Z	ftp://ftp.ncbi.nlm.nih.gov/genomes/all/GCA/013/396/775/GCA_013396775.1_ASM1339677v1
Lophotis ruficrista	Eukaryota;Animals;Birds	B10K-CU-031-23	SAMN12253761	PRJNA545868	GCA_013396455.1	Scaffold	1111.15	41.2		VWYV01	4986	13916	2020-07-10T00:00:00Z	ftp://ftp.ncbi.nlm.nih.gov/genomes/all/GCA/013/396/455/GCA_013396455.1_ASM1339645v1
Phanerochaete carnosa HHB-10118-sp	Eukaryota;Fungi;Basidiomycetes	HHB-10118-sp	SAMN02981278	PRJNA38425	GCA_000300595.1	Scaffold	46.2933	52.9		AEHB01	1137	13918	2012-10-01T00:00:00Z	ftp://ftp.ncbi.nlm.nih.gov/genomes/all/GCA/000/300/595/GCA_000300595.1_Phanerochaete_carnosa_HHB-10118-Sp_v1.0	ftp://ftp.ncbi.nlm.nih.gov/genomes/all/GCF/000/300/595/GCF_000300595.1_Phanerochaete_carnosa_HHB-10118-Sp_v1.0
Grallaria varia	Eukaryota;Animals;Birds	B10K-DU-001-02	SAMN12253766	PRJNA545868	GCA_013396735.1	Scaffold	1056.03	41.9		VWZG01	26174	13918	2020-07-10T00:00:00Z	ftp://ftp.ncbi.nlm.nih.gov/genomes/all/GCA/013/396/735/GCA_013396735.1_ASM1339673v1
Trebouxia sp. A1-2	Eukaryota;Plants;Green Algae	A1-2	SAMN12598962	PRJNA464168	GCA_008636185.1	Scaffold	52.8968	49.7		VXIU01	217	13918	2019-09-23T00:00:00Z	ftp://ftp.ncbi.nlm.nih.gov/genomes/all/GCA/008/636/185/GCA_008636185.1_ASM863618v1
Catharus fuscescens	Eukaryota;Animals;Birds	B10K-DU-001-17	SAMN12253775	PRJNA545868	GCA_013398975.1	Scaffold	1041.8	41.3		VWYD01	65695	13926	2020-07-10T00:00:00Z	ftp://ftp.ncbi.nlm.nih.gov/genomes/all/GCA/013/398/975/GCA_013398975.1_ASM1339897v1
Locustella ochotensis	Eukaryota;Animals;Birds	B10K-DU-002-09	SAMN12253834	PRJNA545868	GCA_013400155.1	Scaffold	1039.56	41.2		VXBM01	10795	13928	2020-07-10T00:00:00Z	ftp://ftp.ncbi.nlm.nih.gov/genomes/all/GCA/013/400/155/GCA_013400155.1_ASM1340015v1
Ptilonorhynchus violaceus	Eukaryota;Animals;Birds	B10K-DU-012-10	SAMN12253905	PRJNA545868	GCA_013397565.1	Scaffold	1057.85	41.8		VZRJ01	21059	13930	2020-07-10T00:00:00Z	ftp://ftp.ncbi.nlm.nih.gov/genomes/all/GCA/013/397/565/GCA_013397565.1_ASM1339756v1
Fusarium venenatum	Eukaryota;Fungi;Ascomycetes	A3/5	SAMEA2827224	PRJNA479922	GCA_900007375.1	Chromosome	38.6602	47.6778	chromosome I:NC_038012.1/LN649229.1; chromosome II:NC_038013.1/LN649230.1; chromosome III:NC_038014.1/LN649231.1; chromosome IIII:NC_038015.1/LN649232.1; chromosome v:NC_038016.1/LN649233.1; mitochondrion VI:NW_020311997.1/LN649234.1		6	13932	2018-03-01T00:00:00Z	ftp://ftp.ncbi.nlm.nih.gov/genomes/all/GCA/900/007/375/GCA_900007375.1_ASM90000737v1	ftp://ftp.ncbi.nlm.nih.gov/genomes/all/GCF/900/007/375/GCF_900007375.1_ASM90000737v1
Cylindrobasidium torrendii FP15055 ss-10	Eukaryota;Fungi;Basidiomycetes	FP15055 ss-10	SAMN02744996	PRJNA196018	GCA_000934385.1	Scaffold	31.5741	51.9		JYFH01	1149	13936	2015-02-25T00:00:00Z	ftp://ftp.ncbi.nlm.nih.gov/genomes/all/GCA/000/934/385/GCA_000934385.1_Cylto1
Oriolus oriolus	Eukaryota;Animals;Birds	B10K-DU-002-24	SAMN12253845	PRJNA545868	GCA_013400235.1	Scaffold	1038.87	42.2		VXBT01	22076	13936	2020-07-10T00:00:00Z	ftp://ftp.ncbi.nlm.nih.gov/genomes/all/GCA/013/400/235/GCA_013400235.1_ASM1340023v1
Aptenodytes patagonicus	Eukaryota;Animals;Birds	KP FORT 001	SAMN12384866	PRJNA556735	GCA_010087175.1	Scaffold	1252.29	41		VULM01	15968	13942	2020-01-31T00:00:00Z	ftp://ftp.ncbi.nlm.nih.gov/genomes/all/GCA/010/087/175/GCA_010087175.1_BGI_Apat.V1
Chroicocephalus maculipennis	Eukaryota;Animals;Birds	B10K-DU-021-33	SAMN12253928	PRJNA545868	GCA_013397655.1	Scaffold	1151.14	41.7		VYZF01	11603	13945	2020-07-10T00:00:00Z	ftp://ftp.ncbi.nlm.nih.gov/genomes/all/GCA/013/397/655/GCA_013397655.1_ASM1339765v1
Eurystomus gularis	Eukaryota;Animals;Birds	B10K-DU-002-51	SAMN12253862	PRJNA545868	GCA_013400335.1	Scaffold	1130.13	41.7		VZZY01	39629	13953	2020-07-10T00:00:00Z	ftp://ftp.ncbi.nlm.nih.gov/genomes/all/GCA/013/400/335/GCA_013400335.1_ASM1340033v1
Penelope pileata	Eukaryota;Animals;Birds	B10K-DU-001-08	SAMN12253771	PRJNA545868	GCA_013396635.1	Scaffold	1027.97	41.9		WBMW01	12091	13955	2020-07-10T00:00:00Z	ftp://ftp.ncbi.nlm.nih.gov/genomes/all/GCA/013/396/635/GCA_013396635.1_ASM1339663v1
Nyctibius bracteatus	Eukaryota;Animals;Birds	B10K-CU-031-10	SAMN12253753	PRJNA545868	GCA_013396595.1	Scaffold	1169.29	40.5		VWZB01	12634	13957	2020-07-10T00:00:00Z	ftp://ftp.ncbi.nlm.nih.gov/genomes/all/GCA/013/396/595/GCA_013396595.1_ASM1339659v1
Cryomyces minteri	Eukaryota;Fungi;Ascomycetes	CCFEE 5187	SAMN06285183	PRJNA342238	GCA_005059845.1	Scaffold	44.1402	53.9		NAJN01	4506	13960	2019-05-02T00:00:00Z	ftp://ftp.ncbi.nlm.nih.gov/genomes/all/GCA/005/059/845/GCA_005059845.1_ASM505984v1
Indicator maculatus	Eukaryota;Animals;Birds	B10K-DU-001-78	SAMN12253826	PRJNA545868	GCA_013399975.1	Scaffold	1127.55	42.8		VXBD01	28161	13966	2020-07-10T00:00:00Z	ftp://ftp.ncbi.nlm.nih.gov/genomes/all/GCA/013/399/975/GCA_013399975.1_ASM1339997v1
Machaerirhynchus nigripectus	Eukaryota;Animals;Birds	B10K-DU-029-43	SAMN12253945	PRJNA545868	GCA_013397975.1	Scaffold	1044.54	42		VZRQ01	18919	13969	2020-07-10T00:00:00Z	ftp://ftp.ncbi.nlm.nih.gov/genomes/all/GCA/013/397/975/GCA_013397975.1_ASM1339797v1
Burhinus bistriatus	Eukaryota;Animals;Birds	B10K-DU-001-64	SAMN12253814	PRJNA545868	GCA_013397275.1	Scaffold	1208.59	41.4		VYXH01	22572	13982	2020-07-10T00:00:00Z	ftp://ftp.ncbi.nlm.nih.gov/genomes/all/GCA/013/397/275/GCA_013397275.1_ASM1339727v1
Melanocharis versteri	Eukaryota;Animals;Birds	B10K-DU-029-37	SAMN12253939	PRJNA545868	GCA_013397845.1	Scaffold	1030.54	42.1		VZTG01	21103	13985	2020-07-10T00:00:00Z	ftp://ftp.ncbi.nlm.nih.gov/genomes/all/GCA/013/397/845/GCA_013397845.1_ASM1339784v1
Loxia leucoptera	Eukaryota;Animals;Birds	B10K-DU-001-19	SAMN12253777	PRJNA545868	GCA_013396895.1	Scaffold	1027.81	41.6		VWZM01	26321	13993	2020-07-10T00:00:00Z	ftp://ftp.ncbi.nlm.nih.gov/genomes/all/GCA/013/396/895/GCA_013396895.1_ASM1339689v1
Oreocharis arfaki	Eukaryota;Animals;Birds	B10K-DU-029-42	SAMN12253944	PRJNA545868	GCA_013398015.1	Scaffold	1039.56	42.1		VZRR01	27748	13998	2020-07-10T00:00:00Z	ftp://ftp.ncbi.nlm.nih.gov/genomes/all/GCA/013/398/015/GCA_013398015.1_ASM1339801v1
Melospiza melodia	Eukaryota;Animals;Birds	OUT-0008	SAMN12253982	PRJNA545868	GCA_013398205.1	Scaffold	1061.25	42.2		VZSA01	6043	14000	2020-07-10T00:00:00Z	ftp://ftp.ncbi.nlm.nih.gov/genomes/all/GCA/013/398/205/GCA_013398205.1_ASM1339820v1
Neopipo cinnamomea	Eukaryota;Animals;Birds	B10K-DU-004-15	SAMN12253882	PRJNA545868	GCA_013397415.1	Scaffold	1046.03	41		VYZA01	11198	14004	2020-07-10T00:00:00Z	ftp://ftp.ncbi.nlm.nih.gov/genomes/all/GCA/013/397/415/GCA_013397415.1_ASM1339741v1
Hydrobates tethys	Eukaryota;Animals;Birds	B10K-DU-001-32	SAMN12253790	PRJNA545868	GCA_013397025.1	Scaffold	1189.01	41.3		VWZR01	35945	14013	2020-07-10T00:00:00Z	ftp://ftp.ncbi.nlm.nih.gov/genomes/all/GCA/013/397/025/GCA_013397025.1_ASM1339702v1
Probosciger aterrimus	Eukaryota;Animals;Birds	B10K-DU-017-47	SAMN12253926	PRJNA545868	GCA_013397665.1	Scaffold	1061.54	40.5		VYZH01	14498	14014	2020-07-10T00:00:00Z	ftp://ftp.ncbi.nlm.nih.gov/genomes/all/GCA/013/397/665/GCA_013397665.1_ASM1339766v1
Spelaeornis formosus	Eukaryota;Animals;Birds	B10K-IZCAS-20218	SAMN12253967	PRJNA545868	GCA_013398795.1	Scaffold	1013.71	39.9		WBNG01	9456	14015	2020-07-10T00:00:00Z	ftp://ftp.ncbi.nlm.nih.gov/genomes/all/GCA/013/398/795/GCA_013398795.1_ASM1339879v1
Botryosphaeria dothidea	Eukaryota;Fungi;Ascomycetes	sdau11-99	SAMN13735646	PRJNA598934	GCA_011503125.2	Contig	51.7585	53		WWBZ02	88	14017	2020-03-19T00:00:00Z	ftp://ftp.ncbi.nlm.nih.gov/genomes/all/GCA/011/503/125/GCA_011503125.2_ASM1150312v2
Massariosphaeria phaeospora	Eukaryota;Fungi;Ascomycetes	CBS 611.86	SAMN05446820	PRJNA333966	GCA_011032825.1	Contig	42.1056	50.3		JAADJZ01	57	14021	2020-02-25T00:00:00Z	ftp://ftp.ncbi.nlm.nih.gov/genomes/all/GCA/011/032/825/GCA_011032825.1_Masph1
Centropus unirufus	Eukaryota;Animals;Birds	B10K-DU-017-25	SAMN12253925	PRJNA545868	GCA_013397695.1	Scaffold	1048.84	41.3		VYZI01	4902	14022	2020-07-10T00:00:00Z	ftp://ftp.ncbi.nlm.nih.gov/genomes/all/GCA/013/397/695/GCA_013397695.1_ASM1339769v1
Ifrita kowaldi	Eukaryota;Animals;Birds	B10K-DU-029-41	SAMN12253943	PRJNA545868	GCA_013398055.1	Scaffold	1041.5	42		VZRS01	26084	14022	2020-07-10T00:00:00Z	ftp://ftp.ncbi.nlm.nih.gov/genomes/all/GCA/013/398/055/GCA_013398055.1_ASM1339805v1
Dyaphorophyia castanea	Eukaryota;Animals;Birds	B10K-DU-001-71	SAMN12253821	PRJNA545868	GCA_013397175.1	Scaffold	1058.89	41.9		VYXC01	24360	14025	2020-07-10T00:00:00Z	ftp://ftp.ncbi.nlm.nih.gov/genomes/all/GCA/013/397/175/GCA_013397175.1_ASM1339717v1
Chordeiles acutipennis	Eukaryota;Animals;Birds	B10K-DU-008-62	SAMN12253893	PRJNA545868	GCA_013399635.1	Scaffold	1172.52	40.1		VXAQ01	9595	14031	2020-07-10T00:00:00Z	ftp://ftp.ncbi.nlm.nih.gov/genomes/all/GCA/013/399/635/GCA_013399635.1_ASM1339963v1
Cladophialophora immunda	Eukaryota;Fungi;Ascomycetes	CBS 83496	SAMN03176946	PRJNA325796	GCA_000835495.1	Scaffold	43.0292	52.8		JYBZ01	277	14033	2015-02-10T00:00:00Z	ftp://ftp.ncbi.nlm.nih.gov/genomes/all/GCA/000/835/495/GCA_000835495.1_Clad_immu_CBS83496_V1	ftp://ftp.ncbi.nlm.nih.gov/genomes/all/GCF/000/835/495/GCF_000835495.1_Clad_immu_CBS83496_V1
Malurus elegans	Eukaryota;Animals;Birds	B10K-DU-029-44	SAMN12253946	PRJNA545868	GCA_013397995.1	Scaffold	1013.6	41.5		VZRP01	37339	14038	2020-07-10T00:00:00Z	ftp://ftp.ncbi.nlm.nih.gov/genomes/all/GCA/013/397/995/GCA_013397995.1_ASM1339799v1
Fusarium subglutinans	Eukaryota;Fungi;Ascomycetes	NRRL 66333	SAMN13683616	PRJNA565749	GCA_013396075.1	Contig	44.1783	48.1		JAAOAV01	905	14040	2020-07-10T00:00:00Z	ftp://ftp.ncbi.nlm.nih.gov/genomes/all/GCA/013/396/075/GCA_013396075.1_ASM1339607v1	ftp://ftp.ncbi.nlm.nih.gov/genomes/all/GCF/013/396/075/GCF_013396075.1_ASM1339607v1
Sclerurus mexicanus	Eukaryota;Animals;Birds	B10K-DU-001-03	SAMN12253767	PRJNA545868	GCA_013396755.1	Scaffold	1046.92	41.6		VWZF01	13055	14042	2020-07-10T00:00:00Z	ftp://ftp.ncbi.nlm.nih.gov/genomes/all/GCA/013/396/755/GCA_013396755.1_ASM1339675v1
Oxyruncus cristatus	Eukaryota;Animals;Birds	B10K-DU-002-07	SAMN12253832	PRJNA545868	GCA_013399855.1	Scaffold	1062.47	41.7		VXAY01	12532	14046	2020-07-10T00:00:00Z	ftp://ftp.ncbi.nlm.nih.gov/genomes/all/GCA/013/399/855/GCA_013399855.1_ASM1339985v1
Erythrocercus mccallii	Eukaryota;Animals;Birds	B10K-DU-002-60	SAMN12253870	PRJNA545868	GCA_013397435.1	Scaffold	1030.11	40.7		VZRG01	11369	14054	2020-07-10T00:00:00Z	ftp://ftp.ncbi.nlm.nih.gov/genomes/all/GCA/013/397/435/GCA_013397435.1_ASM1339743v1
Ramphastos sulfuratus	Eukaryota;Animals;Birds	B10K-DU-001-30	SAMN12253788	PRJNA545868	GCA_013399055.1	Scaffold	1176.91	43.3		WBNM01	95483	14059	2020-07-10T00:00:00Z	ftp://ftp.ncbi.nlm.nih.gov/genomes/all/GCA/013/399/055/GCA_013399055.1_ASM1339905v1
Thinocorus orbignyianus	Eukaryota;Animals;Birds	B10K-DU-002-47	SAMN12253858	PRJNA545868	GCA_013400375.1	Scaffold	1092.41	41.5		VXBW01	15363	14061	2020-07-10T00:00:00Z	ftp://ftp.ncbi.nlm.nih.gov/genomes/all/GCA/013/400/375/GCA_013400375.1_ASM1340037v1
Cochlearius cochlearius	Eukaryota;Animals;Birds	B10K-CU-031-03	SAMN12253750	PRJNA545868	GCA_013396365.1	Scaffold	1173.74	42.3		VWPP01	3770	14064	2020-07-10T00:00:00Z	ftp://ftp.ncbi.nlm.nih.gov/genomes/all/GCA/013/396/365/GCA_013396365.1_ASM1339636v1
Trichoderma harzianum CBS 226.95	Eukaryota;Fungi;Ascomycetes	CBS 226.95	SAMN00761861	PRJNA207867	GCA_003025095.1	Scaffold	40.9806	47.6		MBGI01	532	14065	2018-03-30T00:00:00Z	ftp://ftp.ncbi.nlm.nih.gov/genomes/all/GCA/003/025/095/GCA_003025095.1_Triha_v1.0	ftp://ftp.ncbi.nlm.nih.gov/genomes/all/GCF/003/025/095/GCF_003025095.1_Triha_v1.0
Crypturellus undulatus	Eukaryota;Animals;Birds	B10K-MSB-37135	SAMN12253746	PRJNA545868	GCA_013389825.1	Scaffold	1021.42	41.8		VWPW01	84860	14065	2020-07-06T00:00:00Z	ftp://ftp.ncbi.nlm.nih.gov/genomes/all/GCA/013/389/825/GCA_013389825.1_ASM1338982v1
Stereum hirsutum FP-91666 SS1	Eukaryota;Fungi;Basidiomycetes	FP-91666 SS1	SAMN02981277	PRJNA52843	GCA_000264905.1	Scaffold	46.5116	51.3		AEGX01	159	14066	2012-05-31T00:00:00Z	ftp://ftp.ncbi.nlm.nih.gov/genomes/all/GCA/000/264/905/GCA_000264905.1_Stehi1	ftp://ftp.ncbi.nlm.nih.gov/genomes/all/GCF/000/264/905/GCF_000264905.1_Stehi1
Caloenas nicobarica	Eukaryota;Animals;Birds	OUT-0007	SAMN12253981	PRJNA545868	GCA_013398195.1	Scaffold	1025.55	41.6		VZSB01	3685	14071	2020-07-10T00:00:00Z	ftp://ftp.ncbi.nlm.nih.gov/genomes/all/GCA/013/398/195/GCA_013398195.1_ASM1339819v1
Grantiella picta	Eukaryota;Animals;Birds	B10K-DU-029-50	SAMN12253950	PRJNA545868	GCA_013397955.1	Scaffold	1014.52	41.3		VZRM01	15742	14078	2020-07-10T00:00:00Z	ftp://ftp.ncbi.nlm.nih.gov/genomes/all/GCA/013/397/955/GCA_013397955.1_ASM1339795v1
Fusarium acutatum	Eukaryota;Fungi;Ascomycetes	NRRL 13308	SAMN13683610	PRJNA565749	GCA_012932015.1	Scaffold	43.328	48.5		JAADJF01	982	14081	2020-04-29T00:00:00Z	ftp://ftp.ncbi.nlm.nih.gov/genomes/all/GCA/012/932/015/GCA_012932015.1_ASM1293201v1
Urocolius indicus	Eukaryota;Animals;Birds	B10K-DU-030-59	SAMN12253966	PRJNA545868	GCA_013401255.1	Scaffold	1109.6	41.2		WBNH01	36428	14081	2020-07-10T00:00:00Z	ftp://ftp.ncbi.nlm.nih.gov/genomes/all/GCA/013/401/255/GCA_013401255.1_ASM1340125v1
Fusarium pseudoanthophilum	Eukaryota;Fungi;Ascomycetes	NRRL 25211	SAMN13683600	PRJNA565749	GCA_013395995.1	Scaffold	42.8292	48.8		JAAOAR01	1816	14088	2020-07-10T00:00:00Z	ftp://ftp.ncbi.nlm.nih.gov/genomes/all/GCA/013/395/995/GCA_013395995.1_ASM1339599v1
Nesospiza acunhae	Eukaryota;Animals;Birds	OUT-0053	SAMN12254004	PRJNA545868	GCA_013398715.1	Scaffold	1055.29	41.5		VZSU01	15602	14089	2020-07-10T00:00:00Z	ftp://ftp.ncbi.nlm.nih.gov/genomes/all/GCA/013/398/715/GCA_013398715.1_ASM1339871v1
Climacteris rufus	Eukaryota;Animals;Birds	B10K-DU-029-53	SAMN12253953	PRJNA545868	GCA_013398175.1	Scaffold	1058.97	41.5		VZRZ01	15302	14096	2020-07-10T00:00:00Z	ftp://ftp.ncbi.nlm.nih.gov/genomes/all/GCA/013/398/175/GCA_013398175.1_ASM1339817v1
Fusarium denticulatum	Eukaryota;Fungi;Ascomycetes	NRRL 25311	SAMN13683603	PRJNA565749	GCA_013396175.1	Scaffold	43.1615	48.7		JAAOAK01	909	14097	2020-07-10T00:00:00Z	ftp://ftp.ncbi.nlm.nih.gov/genomes/all/GCA/013/396/175/GCA_013396175.1_ASM1339617v1
Campylorhamphus procurvoides	Eukaryota;Animals;Birds	B10K-DU-001-09	SAMN12253772	PRJNA545868	GCA_013396655.1	Scaffold	1047.5	41.4		WBMV01	16876	14098	2020-07-10T00:00:00Z	ftp://ftp.ncbi.nlm.nih.gov/genomes/all/GCA/013/396/655/GCA_013396655.1_ASM1339665v1
Anopheles gambiae str. PEST	Eukaryota;Animals;Insects	PEST	SAMN02952903	PRJNA1438	GCA_000005575.1	Chromosome	265.027	44.5151	chromosome X:NC_004818.2/CM000360.1; chromosome 2R:NT_078266.2/CM000357.1; chromosome 3R:NT_078268.4/CM000359.1; chromosome 2L:NT_078265.2/CM000356.1; chromosome 3L:NT_078267.5/CM000358.1; mitochondrion MT:NC_002084.1/	AAAB01	8145	14102	2002-03-22T00:00:00Z	ftp://ftp.ncbi.nlm.nih.gov/genomes/all/GCA/000/005/575/GCA_000005575.1_AgamP3	ftp://ftp.ncbi.nlm.nih.gov/genomes/all/GCF/000/005/575/GCF_000005575.2_AgamP3
Promerops cafer	Eukaryota;Animals;Birds	B10K-UC-030-53	SAMN12253977	PRJNA545868	GCA_013398275.1	Scaffold	1043.74	41.7		VZSE01	27395	14105	2020-07-10T00:00:00Z	ftp://ftp.ncbi.nlm.nih.gov/genomes/all/GCA/013/398/275/GCA_013398275.1_ASM1339827v1
Vireo altiloquus	Eukaryota;Animals;Birds	B10K-DU-001-22	SAMN12253780	PRJNA545868	GCA_013396875.1	Scaffold	1064.98	41.6		VZRF01	28485	14114	2020-07-10T00:00:00Z	ftp://ftp.ncbi.nlm.nih.gov/genomes/all/GCA/013/396/875/GCA_013396875.1_ASM1339687v1
Rhodinocichla rosea	Eukaryota;Animals;Birds	B10K-CU-031-12	SAMN12253755	PRJNA545868	GCA_013396575.1	Scaffold	1031.97	40.9		VWYZ01	5052	14122	2020-07-10T00:00:00Z	ftp://ftp.ncbi.nlm.nih.gov/genomes/all/GCA/013/396/575/GCA_013396575.1_ASM1339657v1
Serilophus lunatus	Eukaryota;Animals;Birds	B10K-DU-002-03	SAMN12253830	PRJNA545868	GCA_013399895.1	Scaffold	1040.37	41		VXBA01	11249	14124	2020-07-10T00:00:00Z	ftp://ftp.ncbi.nlm.nih.gov/genomes/all/GCA/013/399/895/GCA_013399895.1_ASM1339989v1
Cnemophilus loriae	Eukaryota;Animals;Birds	B10K-DU-029-38	SAMN12253940	PRJNA545868	GCA_013397755.1	Scaffold	1043.49	41.9		VZTF01	17495	14124	2020-07-10T00:00:00Z	ftp://ftp.ncbi.nlm.nih.gov/genomes/all/GCA/013/397/755/GCA_013397755.1_ASM1339775v1
Sakesphorus luctuosus	Eukaryota;Animals;Birds	B10K-DU-001-06	SAMN12253769	PRJNA545868	GCA_013396695.1	Scaffold	1080.15	41.6		VWZD01	25248	14142	2020-07-10T00:00:00Z	ftp://ftp.ncbi.nlm.nih.gov/genomes/all/GCA/013/396/695/GCA_013396695.1_ASM1339669v1
Struthidea cinerea	Eukaryota;Animals;Birds	B10K-DU-029-33	SAMN12253937	PRJNA545868	GCA_013397865.1	Scaffold	1042.12	42		VZTI01	10902	14144	2020-07-10T00:00:00Z	ftp://ftp.ncbi.nlm.nih.gov/genomes/all/GCA/013/397/865/GCA_013397865.1_ASM1339786v1
Agelaius phoeniceus	Eukaryota;Animals;Birds	OUT-0050	SAMN12254002	PRJNA545868	GCA_013398535.1	Scaffold	1086.31	41.1		VZSP01	42265	14146	2020-07-10T00:00:00Z	ftp://ftp.ncbi.nlm.nih.gov/genomes/all/GCA/013/398/535/GCA_013398535.1_ASM1339853v1
Piprites chloris	Eukaryota;Animals;Birds	B10K-DU-007-02	SAMN12253889	PRJNA545868	GCA_013399295.1	Scaffold	1054	41.1		VXAH01	2249	14148	2020-07-10T00:00:00Z	ftp://ftp.ncbi.nlm.nih.gov/genomes/all/GCA/013/399/295/GCA_013399295.1_ASM1339929v1
Circaetus pectoralis	Eukaryota;Animals;Birds	B10K-DU-010-60	SAMN12253898	PRJNA545868	GCA_013399555.1	Scaffold	1183.44	41		VZZV01	4190	14150	2020-07-10T00:00:00Z	ftp://ftp.ncbi.nlm.nih.gov/genomes/all/GCA/013/399/555/GCA_013399555.1_ASM1339955v1
Trogon melanurus	Eukaryota;Animals;Birds	B10K-DU-007-40	SAMN12253890	PRJNA545868	GCA_013399275.1	Scaffold	1107.86	41.5		VXAG01	5788	14150	2020-07-10T00:00:00Z	ftp://ftp.ncbi.nlm.nih.gov/genomes/all/GCA/013/399/275/GCA_013399275.1_ASM1339927v1
Fusarium phyllophilum	Eukaryota;Fungi;Ascomycetes	NRRL 13617	SAMN13683607	PRJNA565749	GCA_013396025.1	Scaffold	43.3893	48.4		JAAOAQ01	1628	14160	2020-07-10T00:00:00Z	ftp://ftp.ncbi.nlm.nih.gov/genomes/all/GCA/013/396/025/GCA_013396025.1_ASM1339602v1
Chlamydomonas eustigma	Eukaryota;Plants;Green Algae	NIES-2499	SAMD00071608	PRJDB5468	GCA_002335675.1	Scaffold	66.6295	43.7		BEGY01	520	14161	2017-08-31T20:51:00Z	ftp://ftp.ncbi.nlm.nih.gov/genomes/all/GCA/002/335/675/GCA_002335675.1_C.eustigma_genome_v1.0
Toxostoma redivivum	Eukaryota;Animals;Birds	B10K-DU-002-15	SAMN12253839	PRJNA545868	GCA_013397375.1	Scaffold	1032.47	40.9		VXBI01	24180	14163	2020-07-10T00:00:00Z	ftp://ftp.ncbi.nlm.nih.gov/genomes/all/GCA/013/397/375/GCA_013397375.1_ASM1339737v1
Uria aalge	Eukaryota;Animals;Birds	OUT-0019	SAMN12253989	PRJNA545868	GCA_013401055.1	Scaffold	1181.53	40.5		VZUE01	52038	14166	2020-07-10T00:00:00Z	ftp://ftp.ncbi.nlm.nih.gov/genomes/all/GCA/013/401/055/GCA_013401055.1_ASM1340105v1
Dictyocaulus viviparus	Eukaryota;Animals;Roundworms	HannoverDv2000	SAMN02873952	PRJNA72587	GCA_000816705.1	Scaffold	160.964	35		AZAF01	7157	14171	2015-01-07T00:00:00Z	ftp://ftp.ncbi.nlm.nih.gov/genomes/all/GCA/000/816/705/GCA_000816705.1_D_viviparus_9.2.1.ec.pg
Eubucco bourcierii	Eukaryota;Animals;Birds	B10K-DU-001-04	SAMN12253768	PRJNA545868	GCA_013396675.1	Scaffold	1237.63	43.4		VWZE01	46120	14172	2020-07-10T00:00:00Z	ftp://ftp.ncbi.nlm.nih.gov/genomes/all/GCA/013/396/675/GCA_013396675.1_ASM1339667v1
Crypturellus soui	Eukaryota;Animals;Birds	B10K-MSB-42743	SAMN12253745	PRJNA545868	GCA_013389845.1	Scaffold	1043.36	41.2		VWPX01	75803	14176	2020-07-06T00:00:00Z	ftp://ftp.ncbi.nlm.nih.gov/genomes/all/GCA/013/389/845/GCA_013389845.1_ASM1338984v1
Penicillium subrubescens	Eukaryota;Fungi;Ascomycetes	CBS 132785	SAMN05788415	PRJNA343459	GCA_001908125.1	Scaffold	39.8032	49.2		MNBE01	776	14177	2016-12-19T00:00:00Z	ftp://ftp.ncbi.nlm.nih.gov/genomes/all/GCA/001/908/125/GCA_001908125.1_ASM190812v1
Coleophoma cylindrospora	Eukaryota;Fungi;Ascomycetes	BP6252	SAMN07195328	PRJNA389322	GCA_003369665.1	Scaffold	42.4808	48.6		PDLM01	77	14177	2018-08-10T00:00:00Z	ftp://ftp.ncbi.nlm.nih.gov/genomes/all/GCA/003/369/665/GCA_003369665.1_ASM336966v1
Rhipidura dahli	Eukaryota;Animals;Birds	B10K-DU-001-49	SAMN12253805	PRJNA545868	GCA_013399225.1	Scaffold	1019.43	41.9		VXAC01	14637	14178	2020-07-10T00:00:00Z	ftp://ftp.ncbi.nlm.nih.gov/genomes/all/GCA/013/399/225/GCA_013399225.1_ASM1339922v1
Fusarium tjaetaba	Eukaryota;Fungi;Ascomycetes	NRRL 66243	SAMN13683597	PRJNA565749	GCA_013396195.1	Scaffold	43.0943	48.8		JAAQRI01	867	14181	2020-07-10T00:00:00Z	ftp://ftp.ncbi.nlm.nih.gov/genomes/all/GCA/013/396/195/GCA_013396195.1_ASM1339619v1	ftp://ftp.ncbi.nlm.nih.gov/genomes/all/GCF/013/396/195/GCF_013396195.1_ASM1339619v1
Aspergillus novoparasiticus	Eukaryota;Fungi;Ascomycetes	CBS 126849	SAMN05446749	PRJNA333905	GCA_009176405.1	Scaffold	40.8575	48		SWDA01	870	14182	2019-10-18T00:00:00Z	ftp://ftp.ncbi.nlm.nih.gov/genomes/all/GCA/009/176/405/GCA_009176405.1_Aspnovo1
Mionectes macconnelli	Eukaryota;Animals;Birds	B10K-DU-003-16	SAMN12253879	PRJNA545868	GCA_013397495.1	Scaffold	1042	41.3		VYZC01	4545	14186	2020-07-10T00:00:00Z	ftp://ftp.ncbi.nlm.nih.gov/genomes/all/GCA/013/397/495/GCA_013397495.1_ASM1339749v1
Glaucidium brasilianum	Eukaryota;Animals;Birds	B10K-DU-008-63	SAMN12253894	PRJNA545868	GCA_013399595.1	Scaffold	1170.14	40.7		VXAP01	3579	14195	2020-07-10T00:00:00Z	ftp://ftp.ncbi.nlm.nih.gov/genomes/all/GCA/013/399/595/GCA_013399595.1_ASM1339959v1
Rhizopogon vesiculosus	Eukaryota;Fungi;Basidiomycetes	AM-OR11-056	SAMN04515689	PRJNA313117	GCA_001882365.1	Scaffold	43.7809	46.3		LVVM01	6643	14197	2016-11-18T00:00:00Z	ftp://ftp.ncbi.nlm.nih.gov/genomes/all/GCA/001/882/365/GCA_001882365.1_Rves_AM-OR11-056_1.0
Aaosphaeria arxii CBS 175.79	Eukaryota;Fungi;Ascomycetes	CBS 175.79	SAMN05661102	PRJNA625762	GCA_010015735.1	Scaffold	38.901	49.9		JAADKL01	55	14201	2020-01-29T00:00:00Z	ftp://ftp.ncbi.nlm.nih.gov/genomes/all/GCA/010/015/735/GCA_010015735.1_Aaoar1	ftp://ftp.ncbi.nlm.nih.gov/genomes/all/GCF/010/015/735/GCF_010015735.1_Aaoar1
Podilymbus podiceps	Eukaryota;Animals;Birds	B10K-DU-009-04	SAMN12253895	PRJNA545868	GCA_013399565.1	Scaffold	1197.11	41.1		VXAO01	6096	14202	2020-07-10T00:00:00Z	ftp://ftp.ncbi.nlm.nih.gov/genomes/all/GCA/013/399/565/GCA_013399565.1_ASM1339956v1
Pochonia chlamydosporia 170	Eukaryota;Fungi;Ascomycetes	170	SAMN02296946	PRJNA342685	GCA_001653235.2	Chromosome	44.2158	49.529	chromosome 1:NC_035790.1/CM008055.1; chromosome 2:NC_035791.1/CM008056.1; chromosome 3:NC_035792.1/CM008057.1; chromosome 4:NC_035793.1/CM008058.1; chromosome 5:NC_035794.1/CM008059.1; chromosome 6:NC_035795.1/CM008060.1; chromosome 7:NC_035796.1/CM008061.1	LSBJ02	49	14204	2016-05-27T00:00:00Z	ftp://ftp.ncbi.nlm.nih.gov/genomes/all/GCA/001/653/235/GCA_001653235.2_ASM165323v2	ftp://ftp.ncbi.nlm.nih.gov/genomes/all/GCF/001/653/235/GCF_001653235.2_ASM165323v2
Amazona guildingii	Eukaryota;Animals;Birds	B10K-DU-001-46	SAMN12253802	PRJNA545868	GCA_013399615.1	Scaffold	1133.57	41.4		VXAR01	29878	14211	2020-07-10T00:00:00Z	ftp://ftp.ncbi.nlm.nih.gov/genomes/all/GCA/013/399/615/GCA_013399615.1_ASM1339961v1
Aspergillus transmontanensis	Eukaryota;Fungi;Ascomycetes	CBS 130015	SAMN05446753	PRJNA333913	GCA_009193505.1	Scaffold	39.3388	48		STFK01	293	14215	2019-10-18T00:00:00Z	ftp://ftp.ncbi.nlm.nih.gov/genomes/all/GCA/009/193/505/GCA_009193505.1_Asptra1
Crucibulum laeve	Eukaryota;Fungi;Basidiomycetes	CBS 166.37	SAMN05445892	PRJNA333385	GCA_004379715.1	Scaffold	44.7288	45.5		QPFR01	574	14217	2019-03-25T00:00:00Z	ftp://ftp.ncbi.nlm.nih.gov/genomes/all/GCA/004/379/715/GCA_004379715.1_Crula1
Rostratula benghalensis	Eukaryota;Animals;Birds	B10K-DU-006-20	SAMN12253888	PRJNA545868	GCA_013399305.1	Scaffold	1103.1	41.5		VXAI01	3517	14222	2020-07-10T00:00:00Z	ftp://ftp.ncbi.nlm.nih.gov/genomes/all/GCA/013/399/305/GCA_013399305.1_ASM1339930v1
Oceanites oceanicus	Eukaryota;Animals;Birds	B10K-CU-031-11	SAMN12253754	PRJNA545868	GCA_013396615.1	Scaffold	1178.38	40.7		VWZA01	8405	14222	2020-07-10T00:00:00Z	ftp://ftp.ncbi.nlm.nih.gov/genomes/all/GCA/013/396/615/GCA_013396615.1_ASM1339661v1
Anseranas semipalmata	Eukaryota;Animals;Birds	B10K-DU-001-57	SAMN12253809	PRJNA545868	GCA_013399115.1	Scaffold	1131.43	41.2		VXAA01	11789	14223	2020-07-10T00:00:00Z	ftp://ftp.ncbi.nlm.nih.gov/genomes/all/GCA/013/399/115/GCA_013399115.1_ASM1339911v1
Pygoscelis antarcticus	Eukaryota;Animals;Birds	CP TH 060	SAMN12384868	PRJNA556735	GCA_010078415.1	Scaffold	1260.45	41		VUKZ01	16691	14226	2020-01-31T00:00:00Z	ftp://ftp.ncbi.nlm.nih.gov/genomes/all/GCA/010/078/415/GCA_010078415.1_BGI_Pant.V1
Rhagologus leucostigma	Eukaryota;Animals;Birds	B10K-DU-029-40	SAMN12253942	PRJNA545868	GCA_013397725.1	Scaffold	1045.19	42		VZTD01	10891	14230	2020-07-10T00:00:00Z	ftp://ftp.ncbi.nlm.nih.gov/genomes/all/GCA/013/397/725/GCA_013397725.1_ASM1339772v1
Fusarium bulbicola	Eukaryota;Fungi;Ascomycetes	NRRL 25176	SAMN13683612	PRJNA565749	GCA_013758895.1	Scaffold	43.6058	48.8		JAAOAI01	1719	14231	2020-07-27T00:00:00Z	ftp://ftp.ncbi.nlm.nih.gov/genomes/all/GCA/013/758/895/GCA_013758895.1_ASM1375889v1
Irena cyanogastra	Eukaryota;Animals;Birds	B10K-DU-001-26	SAMN12253784	PRJNA545868	GCA_013397155.1	Scaffold	1036.55	41.8		VWZV01	29340	14236	2020-07-10T00:00:00Z	ftp://ftp.ncbi.nlm.nih.gov/genomes/all/GCA/013/397/155/GCA_013397155.1_ASM1339715v1
Corythaixoides concolor	Eukaryota;Animals;Birds	B10K-DU-011-20	SAMN12253899	PRJNA545868	GCA_013399495.1	Scaffold	1187.73	40.9		VXAM01	6661	14239	2020-07-10T00:00:00Z	ftp://ftp.ncbi.nlm.nih.gov/genomes/all/GCA/013/399/495/GCA_013399495.1_ASM1339949v1
Spheniscus demersus	Eukaryota;Animals;Birds	AP 173	SAMN12384881	PRJNA556735	GCA_010077935.1	Scaffold	1275.04	40.3		VUKX01	15338	14240	2020-01-31T00:00:00Z	ftp://ftp.ncbi.nlm.nih.gov/genomes/all/GCA/010/077/935/GCA_010077935.1_BGI_Sdem.V1
Tropilaelaps mercedesae	Eukaryota;Animals;Other Animals	Wuxi-XJTLU	SAMN05804753	PRJNA343868	GCA_002081605.1	Scaffold	352.535	40.9		MNPL01	33764	14248	2017-04-06T00:00:00Z	ftp://ftp.ncbi.nlm.nih.gov/genomes/all/GCA/002/081/605/GCA_002081605.1_T._mercedesae_v01
Melipona quadrifasciata	Eukaryota;Animals;Insects	111107301	SAMN03837634	PRJNA279820	GCA_001276565.1	Scaffold	256.303	39		LIRP01	2866	14257	2015-08-31T00:00:00Z	ftp://ftp.ncbi.nlm.nih.gov/genomes/all/GCA/001/276/565/GCA_001276565.1_ASM127656v1
Dicrurus megarhynchus	Eukaryota;Animals;Birds	B10K-DU-001-48	SAMN12253804	PRJNA545868	GCA_013399195.1	Scaffold	1051.52	41.8		VXAD01	47015	14257	2020-07-10T00:00:00Z	ftp://ftp.ncbi.nlm.nih.gov/genomes/all/GCA/013/399/195/GCA_013399195.1_ASM1339919v1
Fusarium pseudocircinatum	Eukaryota;Fungi;Ascomycetes	NRRL 36939	SAMN13683604	PRJNA565749	GCA_013396035.1	Scaffold	43.3206	48.8		JAAOAS01	1040	14263	2020-07-10T00:00:00Z	ftp://ftp.ncbi.nlm.nih.gov/genomes/all/GCA/013/396/035/GCA_013396035.1_ASM1339603v1
Paradoxornis webbianus	Eukaryota;Animals;Birds	B10K-DU-002-08	SAMN12253833	PRJNA545868	GCA_013397395.1	Scaffold	1050.3	41.7		VXBN01	31009	14265	2020-07-10T00:00:00Z	ftp://ftp.ncbi.nlm.nih.gov/genomes/all/GCA/013/397/395/GCA_013397395.1_ASM1339739v1
Mycena kentingensis	Eukaryota;Fungi;Basidiomycetes	111111Pingtung	SAMN14825422	PRJNA623720	GCA_014461125.1	Contig	65.0152	54.5		JACAZG01	61	14271	2020-09-03T00:00:00Z	ftp://ftp.ncbi.nlm.nih.gov/genomes/all/GCA/014/461/125/GCA_014461125.1_ASM1446112v1
Halcyon senegalensis	Eukaryota;Animals;Birds	B10K-DU-024-03	SAMN12253930	PRJNA545868	GCA_013397595.1	Scaffold	1137.74	41.4		WBNJ01	3702	14274	2020-07-10T00:00:00Z	ftp://ftp.ncbi.nlm.nih.gov/genomes/all/GCA/013/397/595/GCA_013397595.1_ASM1339759v1
Glonium stellatum	Eukaryota;Fungi;Ascomycetes	CBS 207.34	SAMN04095727	PRJNA295956	GCA_001692915.1	Scaffold	40.5216	48.2		LKAO01	2730	14277	2016-07-22T00:00:00Z	ftp://ftp.ncbi.nlm.nih.gov/genomes/all/GCA/001/692/915/GCA_001692915.1_Glonium_stellatum_CBS_207.34_v1.0
Orthonyx spaldingii	Eukaryota;Animals;Birds	B10K-DU-029-32	SAMN12253936	PRJNA545868	GCA_013397795.1	Scaffold	1034.66	41.7		VZTJ01	11336	14292	2020-07-10T00:00:00Z	ftp://ftp.ncbi.nlm.nih.gov/genomes/all/GCA/013/397/795/GCA_013397795.1_ASM1339779v1
Aramus guarauna	Eukaryota;Animals;Birds	B10K-DU-002-11	SAMN12253836	PRJNA545868	GCA_013400195.1	Scaffold	1170.51	41.4		VXBL01	18527	14295	2020-07-10T00:00:00Z	ftp://ftp.ncbi.nlm.nih.gov/genomes/all/GCA/013/400/195/GCA_013400195.1_ASM1340019v1
Tetrabaena socialis	Eukaryota;Plants;Green Algae	NIES-571	SAMN07332538	PRJNA393411	GCA_002891735.1	Scaffold	135.78	47.7		PGGS01	5856	14296	2018-01-18T00:00:00Z	ftp://ftp.ncbi.nlm.nih.gov/genomes/all/GCA/002/891/735/GCA_002891735.1_TetSoc1
Alaudala cheleensis	Eukaryota;Animals;Birds	B10K-DU-001-15	SAMN12253773	PRJNA545868	GCA_013398995.1	Scaffold	1069.22	41.5		VWYE01	65586	14297	2020-07-10T00:00:00Z	ftp://ftp.ncbi.nlm.nih.gov/genomes/all/GCA/013/398/995/GCA_013398995.1_ASM1339899v1
Trametes versicolor FP-101664 SS1	Eukaryota;Fungi;Basidiomycetes	FP-101664 SS1	SAMN02981287	PRJNA56097	GCA_000271585.1	Scaffold	44.794	57.3		AEJI01	283	14302	2012-06-21T00:00:00Z	ftp://ftp.ncbi.nlm.nih.gov/genomes/all/GCA/000/271/585/GCA_000271585.1_Trametes_versicolor_v1.0	ftp://ftp.ncbi.nlm.nih.gov/genomes/all/GCF/000/271/585/GCF_000271585.1_Trametes_versicolor_v1.0
Chionis minor	Eukaryota;Animals;Birds	B10K-UC-030-51	SAMN12253976	PRJNA545868	GCA_013398295.1	Scaffold	1174	42.3		VZSF01	17903	14305	2020-07-10T00:00:00Z	ftp://ftp.ncbi.nlm.nih.gov/genomes/all/GCA/013/398/295/GCA_013398295.1_ASM1339829v1
Eulacestoma nigropectus	Eukaryota;Animals;Birds	B10K-DU-029-39	SAMN12253941	PRJNA545868	GCA_013397775.1	Scaffold	1040.44	41.8		VZTE01	11293	14313	2020-07-10T00:00:00Z	ftp://ftp.ncbi.nlm.nih.gov/genomes/all/GCA/013/397/775/GCA_013397775.1_ASM1339777v1
Dentipellis sp. KUC8613	Eukaryota;Fungi;Basidiomycetes	KUC8613	SAMN07569771	PRJNA400679	GCA_002286715.1	Scaffold	36.7068	53.7		NSJX01	425	14316	2017-09-06T00:00:00Z	ftp://ftp.ncbi.nlm.nih.gov/genomes/all/GCA/002/286/715/GCA_002286715.1_ASM228671v1
Gymnorhina tibicen	Eukaryota;Animals;Birds	B10K-DU-002-05	SAMN12253831	PRJNA545868	GCA_013399875.1	Scaffold	1052.26	42.2		VXAZ01	18986	14317	2020-07-10T00:00:00Z	ftp://ftp.ncbi.nlm.nih.gov/genomes/all/GCA/013/399/875/GCA_013399875.1_ASM1339987v1
Pluvianellus socialis	Eukaryota;Animals;Birds	B10K-DU-012-14	SAMN12253906	PRJNA545868	GCA_013400795.1	Scaffold	1185.84	42.1		VZTS01	52986	14317	2020-07-10T00:00:00Z	ftp://ftp.ncbi.nlm.nih.gov/genomes/all/GCA/013/400/795/GCA_013400795.1_ASM1340079v1
Nycticryphes semicollaris	Eukaryota;Animals;Birds	B10K-DU-002-14	SAMN12253838	PRJNA545868	GCA_013400055.1	Scaffold	1126.08	41.4		VXBJ01	16096	14324	2020-07-10T00:00:00Z	ftp://ftp.ncbi.nlm.nih.gov/genomes/all/GCA/013/400/055/GCA_013400055.1_ASM1340005v1
Rynchops niger	Eukaryota;Animals;Birds	B10K-DU-002-16	SAMN12253840	PRJNA545868	GCA_013400035.1	Scaffold	1178.09	41.8		VXBH01	17494	14332	2020-07-10T00:00:00Z	ftp://ftp.ncbi.nlm.nih.gov/genomes/all/GCA/013/400/035/GCA_013400035.1_ASM1340003v1
Herpetotheres cachinnans	Eukaryota;Animals;Birds	B10K-DU-005-78	SAMN12253885	PRJNA545868	GCA_013399355.1	Scaffold	1175.3	41.5		VXAJ01	2775	14335	2020-07-10T00:00:00Z	ftp://ftp.ncbi.nlm.nih.gov/genomes/all/GCA/013/399/355/GCA_013399355.1_ASM1339935v1
Chaetorhynchus papuensis	Eukaryota;Animals;Birds	B10K-CU-031-19	SAMN12253758	PRJNA545868	GCA_013396525.1	Scaffold	1045.12	42.1		VWYX01	7933	14337	2020-07-10T00:00:00Z	ftp://ftp.ncbi.nlm.nih.gov/genomes/all/GCA/013/396/525/GCA_013396525.1_ASM1339652v1
Tachuris rubrigastra	Eukaryota;Animals;Birds	B10K-CU-031-13	SAMN12253756	PRJNA545868	GCA_013396555.1	Scaffold	1059.68	41		VZRD01	3838	14339	2020-07-10T00:00:00Z	ftp://ftp.ncbi.nlm.nih.gov/genomes/all/GCA/013/396/555/GCA_013396555.1_ASM1339655v1
fungal sp. No.14919	Eukaryota;Fungi;Other Fungi	No.14919	SAMD00048867	PRJDB4667	GCA_002003505.1	Scaffold	48.7349	46.9		BDMC01	104	14342	2017-02-04T00:00:00Z	ftp://ftp.ncbi.nlm.nih.gov/genomes/all/GCA/002/003/505/GCA_002003505.1_fungal_sp._No.14919_ver1.0
Tricholaema leucomelas	Eukaryota;Animals;Birds	B10K-DU-002-37	SAMN12253853	PRJNA545868	GCA_013400475.1	Scaffold	1236.24	44.8		WAAF01	65168	14343	2020-07-10T00:00:00Z	ftp://ftp.ncbi.nlm.nih.gov/genomes/all/GCA/013/400/475/GCA_013400475.1_ASM1340047v1
Onychorhynchus coronatus	Eukaryota;Animals;Birds	B10K-DU-028-75	SAMN12253933	PRJNA545868	GCA_013397825.1	Scaffold	1072.51	41.4		VZRK01	3396	14358	2020-07-10T00:00:00Z	ftp://ftp.ncbi.nlm.nih.gov/genomes/all/GCA/013/397/825/GCA_013397825.1_ASM1339782v1
Spizaetus tyrannus	Eukaryota;Animals;Birds	B10K-DU-007-42	SAMN12253891	PRJNA545868	GCA_013399215.1	Scaffold	1184.66	41.1		VXAF01	3422	14362	2020-07-10T00:00:00Z	ftp://ftp.ncbi.nlm.nih.gov/genomes/all/GCA/013/399/215/GCA_013399215.1_ASM1339921v1
Rhabdornis inornatus	Eukaryota;Animals;Birds	B10K-DU-001-29	SAMN12253787	PRJNA545868	GCA_013397075.1	Scaffold	1038.14	41.4		VWZS01	18698	14377	2020-07-10T00:00:00Z	ftp://ftp.ncbi.nlm.nih.gov/genomes/all/GCA/013/397/075/GCA_013397075.1_ASM1339707v1
Fusarium mexicanum	Eukaryota;Fungi;Ascomycetes	NRRL 53147	SAMN13683619	PRJNA565749	GCA_013396015.1	Scaffold	44.0219	48.6		JAAOAM01	958	14387	2020-07-10T00:00:00Z	ftp://ftp.ncbi.nlm.nih.gov/genomes/all/GCA/013/396/015/GCA_013396015.1_ASM1339601v1
Fusarium sp. NRRL 25303	Eukaryota;Fungi;Ascomycetes	NRRL 25303	SAMN13683624	PRJNA565749	GCA_013396255.1	Scaffold	43.7245	48.8		JAAOAY01	941	14388	2020-07-10T00:00:00Z	ftp://ftp.ncbi.nlm.nih.gov/genomes/all/GCA/013/396/255/GCA_013396255.1_ASM1339625v1
Setomelanomma holmii	Eukaryota;Fungi;Ascomycetes	CBS 110217	SAMN02744843	PRJNA245746	GCA_010015745.1	Scaffold	39.1796	52		JAADKM01	557	14389	2020-01-29T00:00:00Z	ftp://ftp.ncbi.nlm.nih.gov/genomes/all/GCA/010/015/745/GCA_010015745.1_Setho1
Dasyornis broadbenti	Eukaryota;Animals;Birds	B10K-DU-029-49	SAMN12253949	PRJNA545868	GCA_013397935.1	Scaffold	1024.8	41.7		VZRN01	11464	14397	2020-07-10T00:00:00Z	ftp://ftp.ncbi.nlm.nih.gov/genomes/all/GCA/013/397/935/GCA_013397935.1_ASM1339793v1
Achlya hypogyna	Eukaryota;Protists;Other Protists	ATCC 48635	SAMN02690054	PRJNA169234	GCA_002081595.1	Scaffold	43.3985	56.8		JNBR01	3062	14406	2017-04-06T00:00:00Z	ftp://ftp.ncbi.nlm.nih.gov/genomes/all/GCA/002/081/595/GCA_002081595.1_ACH_lane_v1
Copsychus sechellarum	Eukaryota;Animals;Birds	OUT-0061	SAMN12254010	PRJNA545868	GCA_013398635.1	Scaffold	1052.09	40		WBNE01	4021	14408	2020-07-10T00:00:00Z	ftp://ftp.ncbi.nlm.nih.gov/genomes/all/GCA/013/398/635/GCA_013398635.1_ASM1339863v1
Chunga burmeisteri	Eukaryota;Animals;Birds	B10K-CU-031-22	SAMN12253760	PRJNA545868	GCA_013396505.1	Scaffold	1168.69	41.3		VZRC01	3579	14415	2020-07-10T00:00:00Z	ftp://ftp.ncbi.nlm.nih.gov/genomes/all/GCA/013/396/505/GCA_013396505.1_ASM1339650v1
Bucco capensis	Eukaryota;Animals;Birds	B10K-DU-001-16	SAMN12253774	PRJNA545868	GCA_013396975.1	Scaffold	988.12	41.8		VWZO01	41629	14416	2020-07-10T00:00:00Z	ftp://ftp.ncbi.nlm.nih.gov/genomes/all/GCA/013/396/975/GCA_013396975.1_ASM1339697v1
Helotiales sp. DMI_Dod_QoI	Eukaryota;Fungi;Ascomycetes	DMI_Dod_QoI	SAMN10423486	PRJNA504484	GCA_009613015.1	Contig	44.592	46.7		VXCB01	617	14419	2019-11-06T00:00:00Z	ftp://ftp.ncbi.nlm.nih.gov/genomes/all/GCA/009/613/015/GCA_009613015.1_ASM961301v1
Calonectris borealis	Eukaryota;Animals;Birds	OUT-0025	SAMN12253995	PRJNA545868	GCA_013401115.1	Scaffold	1166.07	42		VZUG01	77859	14421	2020-07-10T00:00:00Z	ftp://ftp.ncbi.nlm.nih.gov/genomes/all/GCA/013/401/115/GCA_013401115.1_ASM1340111v1
Stagonospora sp. SRC1lsM3a	Eukaryota;Fungi;Ascomycetes	SRC1lsM3a	SAMN02927915	PRJNA255590	GCA_001644525.1	Scaffold	36.0829	51.8		LXTA01	44	14425	2016-05-12T00:00:00Z	ftp://ftp.ncbi.nlm.nih.gov/genomes/all/GCA/001/644/525/GCA_001644525.1_Stasp1
Volvox carteri f. nagariensis	Eukaryota;Plants;Green Algae	Eve	SAMN02953753	PRJNA13109	GCA_000143455.1	Scaffold	137.684	55.3		ACJH01	1251	14436	2010-07-06T00:00:00Z	ftp://ftp.ncbi.nlm.nih.gov/genomes/all/GCA/000/143/455/GCA_000143455.1_v1.0	ftp://ftp.ncbi.nlm.nih.gov/genomes/all/GCF/000/143/455/GCF_000143455.1_v1.0
Trametes pubescens	Eukaryota;Fungi;Basidiomycetes	FBCC735	SAMN05915862	PRJNA348811	GCA_001895945.1	Scaffold	39.7398	57.5		MNAD01	1731	14438	2016-12-09T00:00:00Z	ftp://ftp.ncbi.nlm.nih.gov/genomes/all/GCA/001/895/945/GCA_001895945.1_ASM189594v1
Menura novaehollandiae	Eukaryota;Animals;Birds	B10K-CU-030-46	SAMN12253747	PRJNA545868	GCA_013396355.1	Scaffold	1060.48	41.5		VWPS01	4051	14444	2020-07-10T00:00:00Z	ftp://ftp.ncbi.nlm.nih.gov/genomes/all/GCA/013/396/355/GCA_013396355.1_ASM1339635v1
Colletotrichum orchidophilum	Eukaryota;Fungi;Ascomycetes	IMI 309357	SAMN05771038	PRJNA411788	GCA_001831195.1	Scaffold	48.5565	51.1		MJBS01	321	14453	2016-10-21T00:00:00Z	ftp://ftp.ncbi.nlm.nih.gov/genomes/all/GCA/001/831/195/GCA_001831195.1_CORC01	ftp://ftp.ncbi.nlm.nih.gov/genomes/all/GCF/001/831/195/GCF_001831195.1_CORC01
Falcunculus frontatus	Eukaryota;Animals;Birds	B10K-DU-029-77	SAMN12253959	PRJNA545868	GCA_013398115.1	Scaffold	1042.69	41.9		VZRV01	23443	14459	2020-07-10T00:00:00Z	ftp://ftp.ncbi.nlm.nih.gov/genomes/all/GCA/013/398/115/GCA_013398115.1_ASM1339811v1
Rhizopogon vinicolor AM-OR11-026	Eukaryota;Fungi;Basidiomycetes	AM-OR11-026	SAMN02745878	PRJNA196085	GCA_001658105.1	Scaffold	36.1023	48.2		LYZI01	2310	14465	2016-06-06T00:00:00Z	ftp://ftp.ncbi.nlm.nih.gov/genomes/all/GCA/001/658/105/GCA_001658105.1_Rhivi1
Origma solitaria	Eukaryota;Animals;Birds	B10K-DU-029-52	SAMN12253952	PRJNA545868	GCA_013397895.1	Scaffold	1033.41	41.8		VZRL01	12172	14477	2020-07-10T00:00:00Z	ftp://ftp.ncbi.nlm.nih.gov/genomes/all/GCA/013/397/895/GCA_013397895.1_ASM1339789v1
Chlamydomonas reinhardtii	Eukaryota;Plants;Green Algae	CC-503 cw92 mt+	SAMN02953692	PRJNA12260	GCA_000002595.2	Scaffold	120.405	61.9512	mitochondrion MT:NC_001638.1/; chloroplast Pltd:NC_005353.1/	ABCN01	1558	14488	2007-08-03T00:00:00Z	ftp://ftp.ncbi.nlm.nih.gov/genomes/all/GCA/000/002/595/GCA_000002595.2_v3.0	ftp://ftp.ncbi.nlm.nih.gov/genomes/all/GCF/000/002/595/GCF_000002595.1_v3.0
Sclerotinia sclerotiorum 1980 UF-70	Eukaryota;Fungi;Ascomycetes	1980	SAMN02953621	PRJNA15530	GCA_000146945.2	Scaffold	38.4592	41.8631	mitochondrion MT:NC_035155.1/KT283062.1	AAGT01	37	14490	2005-09-19T00:00:00Z	ftp://ftp.ncbi.nlm.nih.gov/genomes/all/GCA/000/146/945/GCA_000146945.2_ASM14694v2	ftp://ftp.ncbi.nlm.nih.gov/genomes/all/GCF/000/146/945/GCF_000146945.2_ASM14694v2
Fusarium austroafricanum	Eukaryota;Fungi;Ascomycetes	NRRL 53441	SAMN09785228	PRJNA485357	GCA_012932025.1	Scaffold	45.6823	48.1		JAADJG01	1963	14502	2020-04-29T00:00:00Z	ftp://ftp.ncbi.nlm.nih.gov/genomes/all/GCA/012/932/025/GCA_012932025.1_ASM1293202v1
Fusarium beomiforme	Eukaryota;Fungi;Ascomycetes	NRRL 25174	SAMN07943531	PRJNA416189	GCA_002980475.2	Scaffold	46.5214	47.9		PVQB02	1868	14521	2018-03-07T00:00:00Z	ftp://ftp.ncbi.nlm.nih.gov/genomes/all/GCA/002/980/475/GCA_002980475.2_ASM298047v2
Colletotrichum viniferum	Eukaryota;Fungi;Ascomycetes	CGW01	SAMN09531629	PRJNA476648	GCA_013201765.1	Scaffold	68.4522	47.1		QPMQ01	5864	14534	2020-06-01T00:00:00Z	ftp://ftp.ncbi.nlm.nih.gov/genomes/all/GCA/013/201/765/GCA_013201765.1_ASM1320176v1
Clonorchis sinensis	Eukaryota;Animals;Flatworms	Cs-k2	SAMN07109486	PRJNA386618	GCA_003604175.1	Scaffold	562.769	42.6		NIRI01	2776	14538	2018-10-01T00:00:00Z	ftp://ftp.ncbi.nlm.nih.gov/genomes/all/GCA/003/604/175/GCA_003604175.1_ASM360417v1
Bursaphelenchus okinawaensis	Eukaryota;Animals;Roundworms	SH1	SAMEA7282712	PRJEB40023	GCA_904067145.1	Scaffold	69.9563	36.2		CAJFDH01	7	14544	2020-09-09T00:00:00Z	ftp://ftp.ncbi.nlm.nih.gov/genomes/all/GCA/904/067/145/GCA_904067145.1_BOKI2
Steatornis caripensis	Eukaryota;Animals;Birds	OUT-0004	SAMN12253980	PRJNA545868	GCA_013398225.1	Scaffold	1222.77	41.6		VZSC01	47435	14562	2020-07-10T00:00:00Z	ftp://ftp.ncbi.nlm.nih.gov/genomes/all/GCA/013/398/225/GCA_013398225.1_ASM1339822v1
Callaeas wilsoni	Eukaryota;Animals;Birds	B10K-OTA-212792	SAMN12253743	PRJNA545868	GCA_013398955.1	Scaffold	1047.53	42.4		VWPU01	40841	14567	2020-07-10T00:00:00Z	ftp://ftp.ncbi.nlm.nih.gov/genomes/all/GCA/013/398/955/GCA_013398955.1_ASM1339895v1
Loxia curvirostra	Eukaryota;Animals;Birds	OUT-0011	SAMN12253984	PRJNA545868	GCA_013398455.1	Scaffold	1028.27	41.8		VZSM01	15776	14578	2020-07-10T00:00:00Z	ftp://ftp.ncbi.nlm.nih.gov/genomes/all/GCA/013/398/455/GCA_013398455.1_ASM1339845v1
Aphelocoma coerulescens	Eukaryota;Animals;Birds	OUT-0022	SAMN12253992	PRJNA545868	GCA_013398375.1	Scaffold	1060.86	41.3		VZSI01	1701	14584	2020-07-10T00:00:00Z	ftp://ftp.ncbi.nlm.nih.gov/genomes/all/GCA/013/398/375/GCA_013398375.1_ASM1339837v1
Fusarium globosum	Eukaryota;Fungi;Ascomycetes	NRRL 26131	SAMN13683623	PRJNA565749	GCA_013396165.1	Scaffold	44.598	48.8		JAAQPF01	1696	14590	2020-07-10T00:00:00Z	ftp://ftp.ncbi.nlm.nih.gov/genomes/all/GCA/013/396/165/GCA_013396165.1_ASM1339616v1
Megadyptes antipodes antipodes	Eukaryota;Animals;Birds	OT 2 9/2/18	SAMN12384877	PRJNA556735	GCA_010078485.1	Scaffold	1314.94	40.3		VULA01	17379	14596	2020-01-31T00:00:00Z	ftp://ftp.ncbi.nlm.nih.gov/genomes/all/GCA/010/078/485/GCA_010078485.1_BGI_Mant.V1
Alopecoenas beccarii	Eukaryota;Animals;Birds	B10K-DU-006-06	SAMN12253886	PRJNA545868	GCA_013399365.1	Scaffold	1115.61	41.7		VWYH01	72610	14599	2020-07-10T00:00:00Z	ftp://ftp.ncbi.nlm.nih.gov/genomes/all/GCA/013/399/365/GCA_013399365.1_ASM1339936v1
Atrichornis clamosus	Eukaryota;Animals;Birds	B10K-DU-029-61	SAMN12253955	PRJNA545868	GCA_013400975.1	Scaffold	1047.5	42.1		WBMZ01	31606	14599	2020-07-10T00:00:00Z	ftp://ftp.ncbi.nlm.nih.gov/genomes/all/GCA/013/400/975/GCA_013400975.1_ASM1340097v1
Coprinopsis marcescibilis	Eukaryota;Fungi;Basidiomycetes	CBS 121175	SAMN02787011	PRJNA247837	GCA_004369085.1	Scaffold	38.9127	49.7		QPFQ01	817	14628	2019-03-25T00:00:00Z	ftp://ftp.ncbi.nlm.nih.gov/genomes/all/GCA/004/369/085/GCA_004369085.1_Copmar1
Vidua chalybeata	Eukaryota;Animals;Birds	OUT-0048	SAMN12254000	PRJNA545868	GCA_013398495.1	Scaffold	1073.58	41.8		WBNB01	3351	14634	2020-07-10T00:00:00Z	ftp://ftp.ncbi.nlm.nih.gov/genomes/all/GCA/013/398/495/GCA_013398495.1_ASM1339849v1
Armadillidium nasatum	Eukaryota;Animals;Other Animals	ANa2	SAMN10818245	PRJNA516589	GCA_009176605.1	Scaffold	1223.18	25.8		SEYY01	25196	14636	2019-10-18T00:00:00Z	ftp://ftp.ncbi.nlm.nih.gov/genomes/all/GCA/009/176/605/GCA_009176605.1_CNRS_Arma_nasa_1.0
Colletotrichum higginsianum IMI 349063	Eukaryota;Fungi;Ascomycetes	IMI 349063	SAMN04420120	PRJNA47061	GCA_001672515.1	Chromosome	50.7161	54.4088	chromosome 1:NC_030954.1/CM004455.1; chromosome 2:NC_030955.1/CM004456.1; chromosome 3:NC_030956.1/CM004457.1; chromosome 4:NC_030957.1/CM004458.1; chromosome 5:NC_030958.1/CM004459.1; chromosome 6:NC_030959.1/CM004460.1; chromosome 8:NC_030960.1/CM004461.1; chromosome 9:NC_030961.1/CM004462.1; chromosome 10:NC_030962.1/CM004463.1; chromosome 11:NC_030963.1/CM004464.1; chromosome 12:NC_030964.1/C…	LTAN01	25	14650	2016-06-20T00:00:00Z	ftp://ftp.ncbi.nlm.nih.gov/genomes/all/GCA/001/672/515/GCA_001672515.1_ASM167251v1	ftp://ftp.ncbi.nlm.nih.gov/genomes/all/GCF/001/672/515/GCF_001672515.1_ASM167251v1
Gaeumannomyces tritici R3-111a-1	Eukaryota;Fungi;Ascomycetes	R3-111a-1	SAMN02981249	PRJNA37931	GCA_000145635.1	Scaffold	43.7687	56.3		ADBI01	517	14650	2010-07-14T00:00:00Z	ftp://ftp.ncbi.nlm.nih.gov/genomes/all/GCA/000/145/635/GCA_000145635.1_Gae_graminis_V2	ftp://ftp.ncbi.nlm.nih.gov/genomes/all/GCF/000/145/635/GCF_000145635.1_Gae_graminis_V2
Leptotrombidium deliense	Eukaryota;Animals;Other Animals	UoL-UT	SAMN06473100	PRJNA377801	GCA_003675905.2	Scaffold	117.319	33.6		NCKV01	66710	14667	2018-10-23T00:00:00Z	ftp://ftp.ncbi.nlm.nih.gov/genomes/all/GCA/003/675/905/GCA_003675905.2_ASM367590v2
Galbula dea	Eukaryota;Animals;Birds	B10K-DU-001-62	SAMN12253812	PRJNA545868	GCA_013399015.1	Scaffold	1006.68	42.2		VWZX01	19989	14674	2020-07-10T00:00:00Z	ftp://ftp.ncbi.nlm.nih.gov/genomes/all/GCA/013/399/015/GCA_013399015.1_ASM1339901v1
Psathyrella aberdarensis	Eukaryota;Fungi;Basidiomycetes	IHI B618	SAMN10782981	PRJNA516162	GCA_004126415.1	Contig	60.6093	50.2		SDEE01	2303	14703	2019-02-01T00:00:00Z	ftp://ftp.ncbi.nlm.nih.gov/genomes/all/GCA/004/126/415/GCA_004126415.1_ASM412641v1
Cenococcum geophilum 1.58	Eukaryota;Fungi;Ascomycetes	1.58	SAMN04110467	PRJNA196023	GCA_001692895.1	Scaffold	177.557	37.5		LKKR01	268	14709	2016-07-22T00:00:00Z	ftp://ftp.ncbi.nlm.nih.gov/genomes/all/GCA/001/692/895/GCA_001692895.1_Cenococcum_geophilum_1.58_v2.0
Asarcornis scutulata	Eukaryota;Animals;Birds	OUT-0051	SAMN12254003	PRJNA545868	GCA_013398475.1	Scaffold	1117.98	40.9		VZSO01	9138	14721	2020-07-10T00:00:00Z	ftp://ftp.ncbi.nlm.nih.gov/genomes/all/GCA/013/398/475/GCA_013398475.1_ASM1339847v1
Paraphaeosphaeria sporulosa	Eukaryota;Fungi;Ascomycetes	AP3s5-JAC2a	SAMN02745364	PRJNA342679	GCA_001642045.1	Scaffold	38.464	53.3		LXPO01	61	14734	2016-05-10T00:00:00Z	ftp://ftp.ncbi.nlm.nih.gov/genomes/all/GCA/001/642/045/GCA_001642045.1_Parsp1	ftp://ftp.ncbi.nlm.nih.gov/genomes/all/GCF/001/642/045/GCF_001642045.1_Parsp1
Fusarium poae	Eukaryota;Fungi;Ascomycetes	2516	SAMN05178635	PRJNA319914	GCA_001675295.1	Scaffold	46.4768	46.2		LYXU01	181	14740	2016-06-22T00:00:00Z	ftp://ftp.ncbi.nlm.nih.gov/genomes/all/GCA/001/675/295/GCA_001675295.1_FPOA1.0
Cepphus grylle	Eukaryota;Animals;Birds	OUT-0020	SAMN12253990	PRJNA545868	GCA_013401065.1	Scaffold	1197.65	41.7		VZUD01	60011	14764	2020-07-10T00:00:00Z	ftp://ftp.ncbi.nlm.nih.gov/genomes/all/GCA/013/401/065/GCA_013401065.1_ASM1340106v1
Pelecanoides urinatrix	Eukaryota;Animals;Birds	B10K-DU-012-45	SAMN12253911	PRJNA545868	GCA_013400755.1	Scaffold	1205.48	41.7		VZTQ01	51720	14766	2020-07-10T00:00:00Z	ftp://ftp.ncbi.nlm.nih.gov/genomes/all/GCA/013/400/755/GCA_013400755.1_ASM1340075v1
Rissa tridactyla	Eukaryota;Animals;Birds	OUT-0021	SAMN12253991	PRJNA545868	GCA_013401015.1	Scaffold	1192.87	41.5		VZUC01	53283	14776	2020-07-10T00:00:00Z	ftp://ftp.ncbi.nlm.nih.gov/genomes/all/GCA/013/401/015/GCA_013401015.1_ASM1340101v1
Colletotrichum tropicale	Eukaryota;Fungi;Ascomycetes	CgS9275	SAMN09531630	PRJNA476648	GCA_013201785.1	Scaffold	55.8482	52.3		QPMP01	789	14794	2020-06-01T00:00:00Z	ftp://ftp.ncbi.nlm.nih.gov/genomes/all/GCA/013/201/785/GCA_013201785.1_ASM1320178v1
Fusarium anthophilum	Eukaryota;Fungi;Ascomycetes	NRRL 25214	SAMN13683615	PRJNA565749	GCA_013364935.1	Scaffold	45.7574	48.7		JABEVY01	1118	14797	2020-06-19T00:00:00Z	ftp://ftp.ncbi.nlm.nih.gov/genomes/all/GCA/013/364/935/GCA_013364935.1_ASM1336493v1
Fusarium fujikuroi IMI 58289	Eukaryota;Fungi;Ascomycetes	IMI 58289	SAMEA3724789	PRJNA322155	GCA_900079805.1	Chromosome	43.8323	47.4682	chromosome I:NC_036622.1/HF679023.1; chromosome II:NC_036623.1/HF679024.1; chromosome III:NC_036624.1/HF679025.1; chromosome IV:NC_036625.1/HF679026.1; chromosome V:NC_036626.1/HF679027.1; chromosome VI:NC_036627.1/HF679028.1; chromosome VII:NC_036628.1/HF679029.1; chromosome VIII:NC_036629.1/HF679030.1; chromosome IX:NC_036630.1/HF679031.1; chromosome X:NC_036631.1/HF679032.1; chromosome XI:NC_0…		12	14810	2013-06-28T00:00:00Z	ftp://ftp.ncbi.nlm.nih.gov/genomes/all/GCA/900/079/805/GCA_900079805.1_Fusarium_fujikuroi_IMI58289_V2	ftp://ftp.ncbi.nlm.nih.gov/genomes/all/GCF/900/079/805/GCF_900079805.1_Fusarium_fujikuroi_IMI58289_V2
Rhinopomastus cyanomelas	Eukaryota;Animals;Birds	B10K-DU-002-35	SAMN12253851	PRJNA545868	GCA_013400115.1	Scaffold	994.785	45.2		VXBP01	21664	14811	2020-07-10T00:00:00Z	ftp://ftp.ncbi.nlm.nih.gov/genomes/all/GCA/013/400/115/GCA_013400115.1_ASM1340011v1
Fusarium sarcochroum	Eukaryota;Fungi;Ascomycetes	NRRL 20472	SAMN13683633	PRJNA596286	GCA_013266185.1	Scaffold	46.4499	49.1		JABEXW01	1849	14827	2020-06-03T00:00:00Z	ftp://ftp.ncbi.nlm.nih.gov/genomes/all/GCA/013/266/185/GCA_013266185.1_ASM1326618v1
Neopestalotiopsis sp. 37M	Eukaryota;Fungi;Ascomycetes	37M	SAMN11403616	PRJNA532542	GCA_011058875.1	Scaffold	50.5045	50.1		SWKT01	229	14867	2020-03-03T00:00:00Z	ftp://ftp.ncbi.nlm.nih.gov/genomes/all/GCA/011/058/875/GCA_011058875.1_ASM1105887v1
Opisthocomus hoazin	Eukaryota;Animals;Birds	BGI_N306	SAMN02302474	PRJNA263612	GCA_000692075.1	Scaffold	1203.71	42.7		JMFL01	10256	14878	2014-05-13T00:00:00Z	ftp://ftp.ncbi.nlm.nih.gov/genomes/all/GCA/000/692/075/GCA_000692075.1_ASM69207v1	ftp://ftp.ncbi.nlm.nih.gov/genomes/all/GCF/000/692/075/GCF_000692075.1_ASM69207v1
Absidia glauca	Eukaryota;Fungi;Other Fungi	CBS 101.48 substr. RVII-324 met-	SAMEA3923633	PRJEB13349	GCA_900079185.1	Scaffold	48.7464	44.5		FKIZ01	5338	14891	2016-04-11T00:00:00Z	ftp://ftp.ncbi.nlm.nih.gov/genomes/all/GCA/900/079/185/GCA_900079185.1_AG_v1
Absidia repens	Eukaryota;Fungi;Other Fungi	NRRL 1336	SAMN05421884	PRJNA330702	GCA_002105175.1	Contig	47.4229	38.1		MCGE01	94	14915	2017-04-20T00:00:00Z	ftp://ftp.ncbi.nlm.nih.gov/genomes/all/GCA/002/105/175/GCA_002105175.1_Absrep1
Cettia cetti	Eukaryota;Animals;Birds	OUT-0056	SAMN12254007	PRJNA545868	GCA_013401135.1	Scaffold	1051.75	42		VZUI01	98333	14916	2020-07-10T00:00:00Z	ftp://ftp.ncbi.nlm.nih.gov/genomes/all/GCA/013/401/135/GCA_013401135.1_ASM1340113v1
Pythium oligandrum	Eukaryota;Protists;Other Protists	ATCC 38472_TT	SAMN11246703	PRJNA528861	GCA_005966545.1	Contig	41.9689	51.9		SPLM01	179	14954	2019-06-04T00:00:00Z	ftp://ftp.ncbi.nlm.nih.gov/genomes/all/GCA/005/966/545/GCA_005966545.1_ASM596654v1
Linnemannia elongata AG-77	Eukaryota;Fungi;Other Fungi	AG-77	SAMN02745706	PRJNA196039	GCA_001651415.1	Scaffold	49.8516	48.1		LYLZ01	472	14961	2016-05-24T00:00:00Z	ftp://ftp.ncbi.nlm.nih.gov/genomes/all/GCA/001/651/415/GCA_001651415.1_Mortierella_elongata_AG-77_v2.0
Pythium insidiosum	Eukaryota;Protists;Other Protists	Pi-s	SAMD00028776	PRJDB3817	GCA_001029375.1	Scaffold	53.239	57		BBXB01	1192	14962	2015-05-08T00:00:00Z	ftp://ftp.ncbi.nlm.nih.gov/genomes/all/GCA/001/029/375/GCA_001029375.1_Pythium_insidiosum_1.0
Acanthamoeba castellanii str. Neff	Eukaryota;Protists;Other Protists	Neff	SAMN02953809	PRJNA66753	GCA_000313135.1	Scaffold	42.0198	57.8		AHJI01	384	14974	2012-11-14T00:00:00Z	ftp://ftp.ncbi.nlm.nih.gov/genomes/all/GCA/000/313/135/GCA_000313135.1_Acastellanii.strNEFF_v1	ftp://ftp.ncbi.nlm.nih.gov/genomes/all/GCF/000/313/135/GCF_000313135.1_Acastellanii.strNEFF_v1
Pyrenochaeta sp. DS3sAY3a	Eukaryota;Fungi;Ascomycetes	DS3sAY3a	SAMN02927933	PRJNA255591	GCA_001644535.1	Scaffold	38.501	51.1		LXSZ01	69	14990	2016-05-12T00:00:00Z	ftp://ftp.ncbi.nlm.nih.gov/genomes/all/GCA/001/644/535/GCA_001644535.1_Pyrsp1
Hysterangium stoloniferum	Eukaryota;Fungi;Basidiomycetes	HS.BST	SAMN05660837	PRJNA234406	GCA_015178975.1	Contig	111.843	44.1		WHVD01	652	15018	2020-11-02T00:00:00Z
Thelohanellus kitauei	Eukaryota;Animals;Other Animals	Wuqing	SAMN01940900	PRJNA193083	GCA_000827895.1	Scaffold	150.348	34.5		JWZT01	5757	15020	2015-01-23T00:00:00Z	ftp://ftp.ncbi.nlm.nih.gov/genomes/all/GCA/000/827/895/GCA_000827895.1_ASM82789v1
Grifola frondosa	Eukaryota;Fungi;Basidiomycetes	9006-11	SAMN04531184	PRJNA314283	GCA_001683735.1	Contig	39.2893	50		LUGG01	127	15039	2016-07-12T00:00:00Z	ftp://ftp.ncbi.nlm.nih.gov/genomes/all/GCA/001/683/735/GCA_001683735.1_ASM168373v1
Karstenula rhodostoma CBS 690.94	Eukaryota;Fungi;Ascomycetes	CBS 690.94	SAMN02744864	PRJNA217209	GCA_010093485.1	Scaffold	45.0744	47.6		JAAEJB01	139	15040	2020-01-31T00:00:00Z	ftp://ftp.ncbi.nlm.nih.gov/genomes/all/GCA/010/093/485/GCA_010093485.1_Karrh1
Lyophyllum atratum	Eukaryota;Fungi;Basidiomycetes	CBS 144462	SAMN15434292	PRJNA556458	GCA_014905825.1	Contig	64.8966	51.3		JACGCN01	171	15046	2020-10-22T00:00:00Z	ftp://ftp.ncbi.nlm.nih.gov/genomes/all/GCA/014/905/825/GCA_014905825.1_Lyoat1
Coprinellus angulatus	Eukaryota;Fungi;Basidiomycetes	CBS 175.51	SAMN10240171	PRJNA496351	GCA_013368325.1	Contig	59.3002	52.6		JAACJK01	273	15072	2020-06-23T00:00:00Z	ftp://ftp.ncbi.nlm.nih.gov/genomes/all/GCA/013/368/325/GCA_013368325.1_LU_COA_1.0
Eudyptes chrysolophus	Eukaryota;Animals;Birds	MP PEI 1	SAMN12384869	PRJNA556735	GCA_010084205.1	Scaffold	1365.7	40.9		VULJ01	15753	15079	2020-01-31T00:00:00Z	ftp://ftp.ncbi.nlm.nih.gov/genomes/all/GCA/010/084/205/GCA_010084205.1_BGI_Echrysol.V1
Spheniscus humboldti	Eukaryota;Animals;Birds	Z-67-15	SAMN12384883	PRJNA556735	GCA_010076325.1	Scaffold	1239.25	41.2		VUKW01	11265	15093	2020-01-31T00:00:00Z	ftp://ftp.ncbi.nlm.nih.gov/genomes/all/GCA/010/076/325/GCA_010076325.1_BGI_Shum.V1
Eudyptula novaehollandiae	Eukaryota;Animals;Birds	10/9/18-1	SAMN12384878	PRJNA556735	GCA_010078495.1	Scaffold	1353.67	40.8		VULB01	15946	15149	2020-01-31T00:00:00Z	ftp://ftp.ncbi.nlm.nih.gov/genomes/all/GCA/010/078/495/GCA_010078495.1_BGI_Enov.V1
Lophium mytilinum	Eukaryota;Fungi;Ascomycetes	CBS 269.34	SAMN05660224	PRJNA234407	GCA_010093605.1	Scaffold	43.4122	50		JAAEJF01	49	15150	2020-01-31T00:00:00Z	ftp://ftp.ncbi.nlm.nih.gov/genomes/all/GCA/010/093/605/GCA_010093605.1_Lopmy1
Caenorhabditis bovis	Eukaryota;Animals;Roundworms		SAMEA6107890	PRJEB34497	GCA_902829315.1	Contig	62.7263	38.1		CADEPM01	35	15174	2020-04-15T00:00:00Z	ftp://ftp.ncbi.nlm.nih.gov/genomes/all/GCA/902/829/315/GCA_902829315.1_CBOVIS_v1.1
Kalaharituber pfeilii	Eukaryota;Fungi;Ascomycetes	F3	SAMN05446220	PRJNA334362	GCA_015179045.1	Contig	78.9918	46.2		WHUZ01	594	15188	2020-11-02T00:00:00Z
Colletotrichum siamense	Eukaryota;Fungi;Ascomycetes	Cg363	SAMN09531620	PRJNA476648	GCA_013390195.1	Contig	62.9364	50.9		QPNA01	22	15190	2020-07-06T00:00:00Z	ftp://ftp.ncbi.nlm.nih.gov/genomes/all/GCA/013/390/195/GCA_013390195.1_ASM1339019v1	ftp://ftp.ncbi.nlm.nih.gov/genomes/all/GCF/013/390/195/GCF_013390195.1_ASM1339019v1
Polyplosphaeria fusca	Eukaryota;Fungi;Ascomycetes	CBS 125425	SAMN02744848	PRJNA245626	GCA_010093805.1	Scaffold	37.0098	53.3		JAAEJQ01	468	15194	2020-01-31T00:00:00Z	ftp://ftp.ncbi.nlm.nih.gov/genomes/all/GCA/010/093/805/GCA_010093805.1_Polfu1
Colletotrichum aenigma	Eukaryota;Fungi;Ascomycetes	Cg56	SAMN09531619	PRJNA476648	GCA_013390185.1	Contig	59.1899	52.4		QPNB01	79	15211	2020-07-06T00:00:00Z	ftp://ftp.ncbi.nlm.nih.gov/genomes/all/GCA/013/390/185/GCA_013390185.1_ASM1339018v1	ftp://ftp.ncbi.nlm.nih.gov/genomes/all/GCF/013/390/185/GCF_013390185.1_ASM1339018v1
Serendipita vermifera MAFF 305830	Eukaryota;Fungi;Basidiomycetes	MAFF 305830	SAMN00794400	PRJNA207844	GCA_000827415.1	Scaffold	38.0942	48.9		JMDS01	546	15245	2015-01-21T00:00:00Z	ftp://ftp.ncbi.nlm.nih.gov/genomes/all/GCA/000/827/415/GCA_000827415.1_Sebacina_vermifera_MAFF_305830_v1.0
Fusarium sp. AF-6	Eukaryota;Fungi;Ascomycetes	NRRL62590	SAMN07244160	PRJNA389173	GCA_003947015.1	Contig	43.1213	51.4		NKCJ01	1182	15274	2018-12-14T00:00:00Z	ftp://ftp.ncbi.nlm.nih.gov/genomes/all/GCA/003/947/015/GCA_003947015.1_NRRL62590.SPAdes
Apaloderma vittatum	Eukaryota;Animals;Birds	BGI_N311	SAMN02318033	PRJNA263608	GCA_000703405.1	Scaffold	1070.84	41.4		JMFV01	54728	15288	2014-05-08T00:00:00Z	ftp://ftp.ncbi.nlm.nih.gov/genomes/all/GCA/000/703/405/GCA_000703405.1_ASM70340v1	ftp://ftp.ncbi.nlm.nih.gov/genomes/all/GCF/000/703/405/GCF_000703405.1_ASM70340v1
Spheniscus magellanicus	Eukaryota;Animals;Birds	AH 6	SAMN12384882	PRJNA556735	GCA_010076225.1	Scaffold	1260.23	41.4		VUKV01	13422	15289	2020-01-31T00:00:00Z	ftp://ftp.ncbi.nlm.nih.gov/genomes/all/GCA/010/076/225/GCA_010076225.1_BGI_Smag.V1
Gymnopus confluens	Eukaryota;Fungi;Basidiomycetes	CBS 406.79	SAMN10245929	PRJNA496462	GCA_013368555.1	Contig	60.1204	46.6		JAACJN01	855	15320	2020-06-23T00:00:00Z	ftp://ftp.ncbi.nlm.nih.gov/genomes/all/GCA/013/368/555/GCA_013368555.1_LU_GYC_1.0
Phalacrocorax carbo	Eukaryota;Animals;Birds	BGI_N336	SAMN02339889	PRJNA261839	GCA_000708925.1	Scaffold	1138.97	41.3		JMFI01	64312	15339	2014-05-12T00:00:00Z	ftp://ftp.ncbi.nlm.nih.gov/genomes/all/GCA/000/708/925/GCA_000708925.1_ASM70892v1	ftp://ftp.ncbi.nlm.nih.gov/genomes/all/GCF/000/708/925/GCF_000708925.1_ASM70892v1
Lentinus tigrinus ALCF2SS1-7	Eukaryota;Fungi;Basidiomycetes	ALCF2SS1-7	SAMN02744685	PRJNA200617	GCA_003813185.1	Scaffold	39.5301	56.1		QKKD01	207	15372	2018-11-21T00:00:00Z	ftp://ftp.ncbi.nlm.nih.gov/genomes/all/GCA/003/813/185/GCA_003813185.1_Lenti7_1
Hebeloma cylindrosporum h7	Eukaryota;Fungi;Basidiomycetes	h7	SAMN00114963	PRJNA207849	GCA_000827355.1	Scaffold	38.226	48.4		JMDQ01	176	15376	2015-01-21T00:00:00Z	ftp://ftp.ncbi.nlm.nih.gov/genomes/all/GCA/000/827/355/GCA_000827355.1_Hebeloma_cylindrosporum_h7_v2.0
Aspergillus calidoustus	Eukaryota;Fungi;Ascomycetes		SAMEA3134252	PRJEB7718	GCA_001511075.1	Scaffold	41.1027	51.1		CDMC01	78	15384	2016-01-04T00:00:00Z	ftp://ftp.ncbi.nlm.nih.gov/genomes/all/GCA/001/511/075/GCA_001511075.1_Acal_Allpaths_LG
Pestalotiopsis fici W106-1	Eukaryota;Fungi;Ascomycetes	W106-1	SAMN02369365	PRJNA245144	GCA_000516985.1	Scaffold	51.9107	48.7		ARNU01	39	15413	2014-01-07T00:00:00Z	ftp://ftp.ncbi.nlm.nih.gov/genomes/all/GCA/000/516/985/GCA_000516985.1_PFICI	ftp://ftp.ncbi.nlm.nih.gov/genomes/all/GCF/000/516/985/GCF_000516985.1_PFICI
Merops nubicus	Eukaryota;Animals;Birds	BGI_N331	SAMN02338310	PRJNA253837	GCA_000691845.1	Scaffold	1062.96	41.7		JJRJ01	53499	15431	2014-05-01T00:00:00Z	ftp://ftp.ncbi.nlm.nih.gov/genomes/all/GCA/000/691/845/GCA_000691845.1_ASM69184v1	ftp://ftp.ncbi.nlm.nih.gov/genomes/all/GCF/000/691/845/GCF_000691845.1_ASM69184v1
Loa loa	Eukaryota;Animals;Roundworms		SAMN00103043	PRJNA37757	GCA_000183805.3	Scaffold	91.3658	31.6		ADBU02	5764	15440	2010-02-03T00:00:00Z	ftp://ftp.ncbi.nlm.nih.gov/genomes/all/GCA/000/183/805/GCA_000183805.3_Loa_loa_V3.1	ftp://ftp.ncbi.nlm.nih.gov/genomes/all/GCF/000/183/805/GCF_000183805.2_Loa_loa_V3.1
Clavulina sp. PMI_390	Eukaryota;Fungi;Basidiomycetes	PMI_390	SAMN02744644	PRJNA243946	GCA_015039315.1	Scaffold	41.6285	49.7		WIDE01	680	15449	2020-10-28T00:00:00Z	ftp://ftp.ncbi.nlm.nih.gov/genomes/all/GCA/015/039/315/GCA_015039315.1_ClaPMI390
Plasmopara halstedii	Eukaryota;Protists;Other Protists		SAMEA2781508	PRJEB6932	GCA_900000015.1	Scaffold	75.3218	45.8		CCYD01	3162	15469	2015-10-18T00:00:00Z	ftp://ftp.ncbi.nlm.nih.gov/genomes/all/GCA/900/000/015/GCA_900000015.1_Plasmopara_halstedii_genome	ftp://ftp.ncbi.nlm.nih.gov/genomes/all/GCF/900/000/015/GCF_900000015.1_Plasmopara_halstedii_genome
Eudyptula albosignata	Eukaryota;Animals;Birds	Fred	SAMN12384880	PRJNA556735	GCA_010080465.1	Scaffold	1370.51	40.5		VULD01	18591	15477	2020-01-31T00:00:00Z	ftp://ftp.ncbi.nlm.nih.gov/genomes/all/GCA/010/080/465/GCA_010080465.1_BGI_Emin_alb.V1
Ganoderma sinense ZZ0214-1	Eukaryota;Fungi;Basidiomycetes	ZZ0214-1	SAMN02225658	PRJNA42807	GCA_002760635.1	Scaffold	48.9557	55.6		AYKW01	69	15478	2017-11-07T00:00:00Z	ftp://ftp.ncbi.nlm.nih.gov/genomes/all/GCA/002/760/635/GCA_002760635.1_GanSi1.6
Buceros rhinoceros silvestris	Eukaryota;Animals;Birds	BGI_N320	SAMN02318191	PRJNA266010	GCA_000710305.1	Scaffold	1065.78	42.6		JMFK01	62257	15510	2014-06-02T00:00:00Z	ftp://ftp.ncbi.nlm.nih.gov/genomes/all/GCA/000/710/305/GCA_000710305.1_ASM71030v1	ftp://ftp.ncbi.nlm.nih.gov/genomes/all/GCF/000/710/305/GCF_000710305.1_ASM71030v1
[truncated: 1,008 more rows]
