# Supplementary material for: Adaptation to genome decay in the structure of the smallest eukaryotic ribosome
Source: Nat Commun. 2022 Feb 1;13:591. doi: 10.1038/s41467-022-28281-0 (PMC8807834; doi:10.1038/s41467-022-28281-0)
Supplement: Supplementary file 6 — Supplementary Data 3 [file 41467_2022_28281_MOESM6_ESM.zip]

Archive with 2 entries (2 files):
- SI_Data_3_uL15_sequences.fasta
- __MACOSX/._SI_Data_3_uL15_sequences.fasta
