# Supplementary material for: Adaptation to genome decay in the structure of the smallest eukaryotic ribosome
Source: Nat Commun. 2022 Feb 1;13:591. doi: 10.1038/s41467-022-28281-0 (PMC8807834; doi:10.1038/s41467-022-28281-0)
Supplement: Supplementary file 6 — Supplementary Data 3 [file 41467_2022_28281_MOESM6_ESM.zip › SI_Data_3_uL15_sequences.fasta]

CLUSTAL

0002.21690_Encephalitozoon_intestinalis/1-147  ---MAEK----VKKTRKMRGHVSHGHGRVGKHRK--HS--GGRGLAGGFSHMKTLFTRFH
0002.25178_Encephalitozoon_hellem/1-147        ---MAEH----VKKTRKLRGHVSHGYGRVGKHRK--HS--GGRGLAGGFSHMKTLFTRFH
0002.49752_Encephalitozoon_cuniculi/1-147      ---MTDR----VKKTRKLRGHVSHGYGRVGKHRK--HS--GGRGLAGGFSHMKTFFTRFH
0005.62015_Amphiamblys_sp./1-145               ---MPTR----TKKSRKLRGHVSCGYGRVGKHRK--HS--GGRGMAGGLKHMKTNIMRYH
0007.50134_Pneumocystis_murina/1-148           ---MPTR----LHNTRKHRGHVSAGYGRVGKHRK--HP--GGRGLAGGMHHHRINMDKYH
0007.58160_Malassezia_vespertilionis/1-147     ---MPTH----LSKTRKLRGNVSHGHGRIGKHRK--HP--GGRGLAGGFHHLRTNFDKYH
0007.66146_Pneumocystis_carinii/1-148          ---MPTR----LHNTRKHRGHVSAGYGRVGKHRK--HP--GGRGLAGGMHHHRINMDKYH
0008.34761_Theileria_parva/1-147               ---MTTR----FKKCRRLRGHVSAGHGRVGKHRK--HP--GGRGKAGGDSHHRILFDKFH
0008.35812_Theileria_annulata/1-147            ---MTTR----FKKSRKLRGHVSAGHGRVGKHRK--HP--GGRGKAGGDSHHRILFDKFH
0009.01036_Theileria_orientalis/1-147          ---MTTR----FKKCRKLRGHVSAGHGRIGKHRK--HP--GGRGKAGGDSHHRILFDKFH
0009.08856_Cryptosporidium_andersoni/1-148     ---MTTR----FKKNRKKRGHVSAGHGRVGKHRK--HP--GGRGACGGMTHKRNWFDKYH
0009.24525_Cryptosporidium_muris/1-148         ---MTTR----FKKNRKKRGHVSAGHGRVGKHRK--HP--GGRGACGGLTHKRNWFDKYH
0011.67450_Theileria_equi/1-144                ---MTTR----FKKCRKLRGHVSAGHGRVGKHRK--HP--GGRGNAGGDSHHRILFDKFH
0011.85930_Rozella_allomycis/1-150             ---MTTR----LRKTRKKRGHVSAGHGRIGKHRK--HP--GGRGKAGGQHHHRINFDRFH
0012.14460_Blastobotrys_adeninivorans/1-149    ---MPTR----ATKTRKLRGHVSHGHGRIGKHRK--HP--GGRGMAGGQHHHRTNLDKYH
0012.16340_Anncaliia_algerae/1-148             ---MVLK----VKKTRKLRGHVSHGHGRVGKHRK--HP--SGRGKAGGMHHLRTLFDKYH
0015.68980_Nosema_bombycis/1-147               ---MIQK----TKKTRRLRGHVSHGHGRVGKHRK--HP--GGRGACGASTHMKTWFQKYH
0019.98250_Hepatocystis_sp./1-148              ---MATR----FKKNRKKRGHVSAGHGRVGKHRK--HP--GGRGKAGGMHHMRINFDKYH
0020.38550_Plasmodium_gaboni/1-148             ---MATR----FKKNRKKRGHVSAGHGRVGKHRK--HP--GGRGKAGGLHHMRINFDKYH
0020.50170_Plasmodium_reichenowi/1-148         ---MATR----FKKNRKKRGHVSAGHGRVGKHRK--HP--GGRGKAGGLHHMRINFDKYH
0020.83540_Entamoeba_histolytica/1-149         ---MATR----FRQTRRRRGHVSMGYGRIGKHRK--QR--GGRGNAGGQHHRKTWFTTFH
0021.14260_Rhodotorula_diobovata/1-147         ---MPTR----FSNTRKHRGHVSAGHGRVGKHRK--HP--GGRGLAGGQHHHRTNFDKYH
0021.15730_Trypanosoma_rangeli/1-145           ---MPTR----FKKTRHQRGSTFCGYGRVGKHRK--HP--SGRGNAGGQHHHRINFDKYH
0021.18920_Saprochaete_ingens/1-149            ---MPTR----FSKTRKHRGHVSAGYGRIGKHRK--NP--GGRGMAGGQHHHRTNLDKYH
0021.91450_Plasmodium_sp./1-148                ---MATR----FKKNRKKRGHVSAGHGRVGKHRK--HP--GGRGKAGGLHHMRINFDKYH
0022.04450_Trichophyton_interdigitale/1-149    ---MPTR----LTKTRKHRGHVSAGYGRIGKHRK--HP--GGRGMAGGQHHHRTNLDKYH
0022.19230_Porphyridium_purpureum/1-147        ---MPTR----LHKNRKKRGHVSAGHGRIGKHRK--HP--SGRGNAGGQHHKRILFDKYH
0022.34370_Trichophyton_soudanense/1-149       ---MPTR----LTKTRKHRGHVSAGYGRIGKHRK--HP--GGRGMAGGQHHHRTNLDKYH
0022.53000_Trichophyton_rubrum/1-149           ---MPTR----LTKTRKHRGHVSAGYGRIGKHRK--HP--GGRGMAGGQHHHRTNLDKYH
0022.60740_Plasmodium_relictum/1-148           ---MATR----FKKNRKKRGHVSAGHGRVGKHRK--HP--GGRGKAGGLHHMRINFDKYH
0022.70090_Pycnococcus_provasolii/1-146        ---MTAR----FKKTRKARGNVSHGHGRIGKHRK--HP--GGRGNAGGQHHHRILFDKFH
0022.98510_Tolypocladium_capitatum/1-149       ---MPTR----TSKTRKHRGHVSAGHGRVGKHRK--HP--GGRGLAGGQHHHRTNMDKYH
0023.33280_Plasmodium_falciparum/1-148         ---MATR----FKKNRKKRGHVSAGHGRVGKHRK--HP--GGRGKAGGLHHMRINFDKYH
0023.94080_Penicillium_decumbens/1-149         ---MPTR----FSKTRKHRGHVSAGYGRVGKHRK--SP--GGRGMAGGQHHHRTNIDKYH
0024.33780_Xylona_heveae/1-149                 ---MPTR----FSQTRKHRGHVSAGHGRIGKHRK--HP--GGRGMAGGQHHHRTNVDKYH
0024.39600_Plasmodium_knowlesi/1-148           ---MATR----FKKNRKKRGHVSAGHGRIGKHRK--HP--GGRGKAGGMHHMRINFDKYH
0025.03400_Plasmodium_gallinaceum/1-148        ---MATR----FKKNRKKRGHVSAGHGRVGKHRK--HP--GGRGKAGGLHHMRINFDKYH
0026.07550_Trypanosoma_brucei/1-145            ---MPTR----FKKTRHQRGSTFCGYGRVGKHRK--HP--SGRGNAGGEHHHRINFRKYH
0026.18130_Plasmodium_cynomolgi/1-148          ---MATR----FKKNRKKRGHVSAGHGRIGKHRK--HP--GGRGKAGGMHHMRINFDKYH
0026.20250_Linderina_pennispora/1-147          ---MPTR----FSHNRKLRGHVSAGHGRIGKHRK--HS--GGRGMAGGQHHNRIHMDKYH
0026.22800_Trypanosoma_equiperdum/1-145        ---MPTR----FKKTRHQRGSTFCGYGRVGKHRK--HP--SGRGNAGGEHHHRINFRKYH
0026.37680_Exophiala_dermatitidis/1-149        ---MPTR----LTKTRKHRGHVSAGHGRVGKHRK--HP--GGRGLAGGQHHHRTNMDKYH
0026.97120_Penicillium_roqueforti/1-149        ---MPTR----FSNTRKHRGHVSAGYGRVGKHRK--SP--GGRGMAGGQHHHRTNIDKFH
0027.01340_Coccidioides_posadasii/1-149        ---MPTR----FSKTRKHRGHVSAGYGRIGKHRK--HP--GGRGMAGGQHHHRTNLDKYH
0027.01370_Plasmodium_vivax/1-148              ---MATR----FKKNRKKRGHVSAGHGRIGKHRK--HP--GGRGKAGGMHHMRINFDKYH
0027.12170_Aspergillus_taichungensis/1-149     ---MPTR----FSKTRKARGHVSAGYGRIGKHRK--HP--GGRGMAGGQHHHRTNLDKYH
0027.31780_Aspergillus_candidus/1-149          ---MPTR----FSKTRKARGHVSAGYGRIGKHRK--HP--GGRGMAGGQHHHRTNLDKYH
0027.37880_Escovopsis_weberi/1-149             ---MPTR----TSKTRKLRGHVSHGHGRVGKHRK--HP--GGRGLAGGQHHHRTNMDKYH
0027.61020_Tolypocladium_paradoxum/1-149       ---MPTR----TSKTRKHRGHVSAGHGRVGKHRK--HP--GGRGLAGGQHHHRTNMDKYH
0027.68550_Plasmodium_coatneyi/1-148           ---MATR----FKKNRKKRGHVSAGHGRIGKHRK--HP--GGRGKAGGMHHMRINFDKYH
0027.77900_Aspergillus_cristatus/1-149         ---MPTR----FSKTRKSRGHVSAGYGRIGKHRK--HP--GGRGMAGGQHHHRTNLDKYH
0027.83700_Blastomyces_parvus/1-149            ---MPTR----LSKTRKARGHVSAGYGRVGKHRK--HP--GGRGMAGGQHHHRTNLDKYH
0027.85940_Aspergillus_clavatus/1-149          ---MPTR----FSKTRKARGHVSAGYGRVGKHRK--HP--GGRGMAGGQHHHRTNLDKYH
0028.24880_Rasamsonia_emersonii/1-150          ---MPTR----LTKTRKLRGHVSAGHGRVGKHRK--HP--GGRGMAGGQHHHRTNLDKFH
0028.25750_Aspergillus_campestris/1-149        ---MPTR----FSKTRKARGHVSAGYGRIGKHRK--HP--GGRGMAGGQHHHRTNLDKYH
0028.50690_Pseudogymnoascus_sp./1-149          ---MPTH----LSKTRKHRGHVSAGKGRVGKHRK--HP--GGRGLAGGQHHHRTNMDKYH
0028.50690_Pseudogymnoascus_sp./1-147          -----MR----PSAKARGRGHVSAGKGRVGKHRK--HP--GGRGLAGGQHHHRTNMDKYH
0028.64390_Talaromyces_marneffei/1-150         ---MPTH----LSKTRKHRGHVSAGHGRVGKHRK--HP--GGRGMAGGQHHHRTNLDKYH
0028.68060_Thecamonas_trahens/1-146            ---MTTT----LKKNRKKRGHVSAGHGRVGKHRK--HP--SGRGNAGGQHHHRTNFDKFH
0028.78130_Cyphellophora_europaea/1-149        ---MPTR----LTKTRKHRGHVSAGHGRVGKHRK--HP--GGRGMAGGQHHHRTNIDKYH
0029.01600_Coccidioides_immitis/1-149          ---MPTR----FSKTRKHRGHVSAGYGRIGKHRK--HP--GGRGMAGGQHHHRTNLDKYH
0029.27370_Exophiala_mesophila/1-149           ---MPTR----LTKTRKHRGHVSAGKGRVGKHRK--HP--GGRGLAGGQHHHRTNFDKYH
0029.35210_Sphaerulina_musiva/1-149            ---MPTR----LSNTRKHRGHVSAGHGRVGKHRK--HP--GGRGLAGGQHHHRTNMDKYH
0029.36400_Aspergillus_terreus/1-149           ---MPTR----FSKTRKARGHVSAGYGRIGKHRK--HP--GGRGMAGGQHHHRTNLDKYH
0029.38500_Aspergillus_fumigatus/1-149         ---MPTR----FSKTRKARGHVSAGYGRVGKHRK--HP--GGRGLAGGQHHHRTNLDKFH
0029.50560_Exophiala_sideris/1-149             ---MPTR----LSQTRKHRGHVSAGHGRVGKHRK--HP--GGRGLAGGQHHHRTNMDKYH
0029.54990_Naegleria_fowleri/1-149             ---MATT----KKKCRKLRGHVTHGHGRVGKHRK--HP--GGRGMAGGQHHHRIWVDRFH
0029.82220_Trypanosoma_theileri/1-145          ---MPTR----LKKTRHQRGSTFCGYGRVGKHRK--HP--SGRGNAGGQHHHRINFDKYH
0029.95250_Paracoccidioides_brasiliensis/1-149 ---MPTR----LSKTRKSRGHVSAGYGRVGKHRK--HP--GGRGMAGGQHHHRTNLDKYH
0030.44910_Metarhizium_album/1-149             ---MPTR----TSKTRKLRGHVSHGHGRVGKHRK--HP--GGRGLAGGQHHHRTNMDKYH
0030.55940_Decorospora_gaudefroyi/1-148        ---MPTR----LTKTRKHRGHVSAGHGRVGKHRK--HP--GGRGLAGGQHHHRTNMDKYH
0030.68050_Penicillium_oxalicum/1-149          ---MPTR----LSKTRKHRGHVSAGYGRVGKHRK--SP--GGRGMAGGQHHHRTNLDKYH
0030.85860_Talaromyces_atroroseus/1-150        ---MPTR----LTKTRKHRGHVSAGHGRIGKHRK--HP--GGRGMAGGQHHHRTNIDKYH
0030.96950_Blastomyces_silverae/1-149          ---MPTR----LSKTRKSRGHVSAGYGRVGKHRK--HP--GGRGMAGGQHHHRTNLDKYH
0031.09620_Aspergillus_saccharolyticus/1-149   ---MPTR----FSKTRKARGHVSAGYGRIGKHRK--HP--GGRGMAGGQHHHRTNLDKYH
0031.24580_Tolypocladium_ophioglossoides/1-149 ---MPTR----TSKTRKHRGHVSAGHGRVGKHRK--HP--GGRGLAGGQHHHRTNMDKYH
0031.40580_Exophiala_xenobiotica/1-149         ---MPTR----LTKTRKHRGHVSAGHGRVGKHRK--HP--GGRGLAGGQHHHRTNMDKYH
0031.45500_Penicillium_antarcticum/1-149       ---MPTR----FSKTRKHRGHVSAGYGRIGKHRK--SP--GGRGMAGGQHHHRTNIDKYH
0031.60990_Ceratocystis_fimbriata/1-149        ---MPTR----FTKTRKHRGHVSAGNGRIGKHRK--HP--GGRGLAGGQHHHRTNMDKYH
0031.61620_Phialophora_americana/1-149         ---MPTR----LTKTRKHRGHVSAGHGRVGKHRK--HP--GGRGLAGGQHHHRTNMDKYH
0031.78050_Verruconis_gallopava/1-149          ---MPTR----LTKTRKHRGHVSAGKGRVGKHRK--HP--GGRGLAGGQHHHRTNMDKYH
0031.94850_Heliocybe_sulcata/1-147             ---MPTR----FSNTRKHRGHVSAGHGRVGKHRK--HP--GGRGLAGGMHQHRTNFDKYH
0031.98350_Aulographum_hederae/1-149           ---MPTR----FSKTRKHRGHVSAGHGRVGKHRK--HP--GGRGMAGGQHHHRTNVDKYH
0032.03510_Helicocarpus_griseus/1-149          ---MPTR----LSKTRKSRGHVSAGYGRIGKHRK--HP--GGRGMAGGQHHHRTNLDKYH
0032.25490_Ramularia_collo-cygni/1-149         ---MPTR----LTKTRKHRGHVSAGHGRVGKARK--HP--GGRGMAGGQHHHRTNLDKYH
0032.41100_Emergomyces_pasteurianus/1-149      ---MPTR----LSKTRKSRGHVSAGYGRVGKHRK--HP--GGRGMAGGQHHHRTNLDKYH
0032.44010_Aspergillus_novofumigatus/1-149     ---MPTR----FSKTRKARGHVSAGYGRVGKHRK--HP--GGRGMAGGQHHHRTNLDKFH
0032.69110_Blastomyces_percursus/1-149         ---MPTR----LSKTRKSRGHVSAGYGRVGKHRK--HP--GGRGMAGGQHHHRTNLDKYH
0032.70210_Coniochaeta_sp./1-149               ---MPTR----FSKTRKHRGHVSAGKGRVGKHRK--HP--GGRGLAGGQHHHRTNMDKYH
0032.73630_Daedalea_quercina/1-147             ---MPTR----LSKTRKHRGHVSAGHGRVGKHRK--HP--GGRGLAGGQHHHRTNFDKYH
0032.75790_Trametes_coccinea/1-147             ---MPTR----FSKTRKHRGHVSAGHGRVGKHRK--HP--GGRGLAGGQHHHRTNFDKYH
0032.91100_Lasallia_pustulata/1-149            ---MPTH----LSKTRKYRGHVSAGHGRVGKHRK--HP--GGRGMAGGQHHHRTNLDKYH
0032.91230_Exophiala_spinifera/1-149           ---MPTR----LTKTRKHRGHVSAGHGRVGKHRK--HP--GGRGLAGGQHHHRTNMDKYH
0032.96720_Dictyostelium_purpureum/1-146       ---MPTR----LRKHRKTRGDVCAGYGRVGKHRK--HP--GGRGNAGGLTHHRINFDKYH
0033.00630_Plasmodium_gonderi/1-148            ---MATR----FKKNRKKRGHVSAGHGRIGKHRK--HP--GGRGKAGGMHHMRINFDKYH
0033.40460_Penicillium_steckii/1-149           ---MPTR----FSKTRKHRGHVSAGYGRIGKHRK--SP--GGRGMAGGQHHHRTNIDKYH
0033.48600_Cordyceps_fumosorosea/1-149         ---MPTR----LSKTRKLRGHVSHGHGRVGKHRK--HP--GGRGMAGGQHHHRTNLDKYH
0033.61800_Plasmodium_malariae/1-148           ---MATR----FKKHRKKRGHVSAGHGRVGKHRK--HP--GGRGKAGGMHHMRINFDKYH
0033.69780_Beauveria_bassiana/1-149            ---MPTR----TSKTRKLRGHVSAGHGRVGKHRK--HP--GGRGMAGGQHHHRTNLDKYH
0033.72910_Penicillium_arizonense/1-149        ---MPTR----FSKTRKHRGHVSAGYGRVGKHRK--SP--GGRGMAGGQHHHRTNIDKFH
0033.75450_Emmonsia_crescens/1-149             ---MPTR----LSKTRKSRGHVSAGYGRVGKHRK--HP--GGRGMAGGQHHHRTNLDKYH
0033.76550_Aspergillus_avenaceus/1-149         ---MPTR----FSKTRKARGHVSAGYGRIGKHRK--HP--GGRGMAGGQHHHRTNLDKYH
0033.90030_Verticillium_dahliae/1-149          ---MPTR----LSKTRKHRGHVSAGHGRVGKHRK--HP--GGRGMAGGQHHHRTNLDKYH
0034.00670_Aspergillus_niger/1-149             ---MPTR----FSKTRKARGHVSAGYGRIGKHRK--HP--GGRGMAGGQHHHRTNLDKYH
0034.05490_Aspergillus_homomorphus/1-149       ---MPTR----FSKTRKARGHVSAGYGRIGKHRK--HP--GGRGMAGGQHHHRTNLDKYH
0034.20500_Dictyostelium_discoideum/1-148      ---MPTR----FSKHRKSRGDVCAGYGRVGKHRK--HP--GGRGNAGGLTHHRINFDKYH
0034.79240_Aspergillus_eucalypticola/1-149     ---MPTR----FSKTRKARGHVSAGYGRIGKHRK--HP--GGRGMAGGQHHHRTNLDKYH
0034.97250_Cordyceps_javanica/1-149            ---MPTR----TSKTRKLRGHVSHGHGRVGKHRK--HP--GGRGMAGGQHHHRTNLDKYH
0035.04720_Aspergillus_tubingensis/1-149       ---MPTR----FSKTRKARGHVSAGYGRIGKHRK--HP--GGRGMAGGQHHHRTNLDKYH
0035.41640_Aspergillus_neoniger/1-149          ---MPTR----FSKTRKARGHVSAGYGRIGKHRK--HP--GGRGMAGGQHHHRTNLDKYH
0035.42440_Aspergillus_aculeatus/1-149         ---MPTR----FSKTRKARGHVSAGYGRVGKHRK--HP--GGRGMAGGQHHHRTNLDKYH
0035.59410_Akanthomyces_lecanii/1-149          ---MPTR----TSKTRKLRGHVSHGHGRVGKHRK--HP--GGRGMAGGQHHHRTNLDKYH
0035.65480_Plasmodium_ovale/1-148              ---MATR----FKKNRKKRGHVSAGHGRVGKHRK--HP--GGRGKAGGMHHMRINFDKYH
0035.68540_Talaromyces_stipitatus/1-150        ---MPTR----LTKTRKHRGHVSAGHGRIGKHRK--HP--GGRGMAGGQHHHRTNLDKYH
0035.81820_Pseudogymnoascus_destructans/1-149  ---MPTH----LSKTRKHRGHVSAGKGRVGKHRK--HP--GGRGLAGGQHHHRTNMDKYH
0035.88860_Penicillium_brasilianum/1-149       ---MPTR----LSKTRKHRGHVSAGYGRVGKHRK--SP--GGRGMAGGQHHHRTNIDKYH
0036.10230_Rhizopogon_vinicolor/1-147          ---MPTH----LSKTRKHRGHVSAGHGRVGKHRK--HP--GGRGLAGGQHHHRTNFDKYH
0036.14910_Aspergillus_carbonarius/1-149       ---MPTR----FSKTRKARGHVSAGYGRVGKHRK--HP--GGRGMAGGQHHHRTNLDKYH
0036.70490_Madurella_mycetomatis/1-149         ---MPTR----FSKTRKHRGHVSHGKGRIGKHRK--HP--GGRGMAGGQHHHRTNLDKYH
0036.72040_Aspergillus_sclerotioniger/1-149    ---MPTR----FSKTRKARGHVSAGYGRVGKHRK--HP--GGRGMAGGQHHHRTNLDKYH
0036.99560_Aspergillus_flavus/1-149            ---MPTR----FSKTRKARGHVSAGYGRIGKHRK--HP--GGRGMAGGQHHHRTNLDKYH
0037.04860_Aspergillus_parasiticus/1-149       ---MPTR----FSKTRKARGHVSAGYGRIGKHRK--HP--GGRGMAGGQHHHRTNLDKYH
0037.05700_Cercospora_beticola/1-149           ---MPTR----LTKTRKHRGHVSAGHGRVGKHRK--HP--GGRGLAGGQHHHRTNMDKYH
0037.06420_Aspergillus_minisclerotigenes/1-149 ---MPTR----FSKTRKARGHVSAGYGRIGKHRK--HP--GGRGMAGGQHHHRTNLDKYH
0037.06620_Metarhizium_brunneum/1-149          ---MPTR----TSKTRKLRGHVSHGHGRVGKHRK--HP--GGRGLAGGQHHHRTNMDKYH
0037.15810_Ustilaginoidea_virens/1-149         ---MPTR----TSKTRKLRGHVSHGHGRVGKHRK--HP--GGRGLAGGQHHHRTNMDKYH
0037.17820_Gloeophyllum_trabeum/1-147          ---MPTR----FSNTRKHRGHVSAGHGRVGKHRK--HP--GGRGLAGGMHHHRINFDKYH
0037.28770_Aspergillus_luchuensis/1-149        ---MPTR----FSKTRKARGHVSAGYGRIGKHRK--HP--GGRGMAGGQHHHRTNLDKYH
0037.38900_Clathrospora_elynae/1-148           ---MPTR----LTKTRKHRGHVSAGHGRVGKHRK--HP--GGRGMAGGQHHHRTNIDKYH
0037.46460_Trichoderma_asperellum/1-149        ---MPTR----TSKTRKHRGHVSHGKGRVGKHRK--HP--GGRGLAGGQHHHRTNMDKYH
0037.65870_Fusarium_culmorum/1-149             ---MPTR----LSKTRKHRGHVSAGKGRVGKHRK--HP--GGRGLAGGQHHHRTNMDKYH
0037.79060_Friedmanniomyces_simplex/1-150      ---MPTR----ATKTRKHRGHVSAGHGRVGKHRK--HP--GGRGLAGGQHHHRTNMDKYH
0037.84800_Aspergillus_steynii/1-149           ---MPTR----FSKTRKARGHVSAGYGRIGKHRK--HP--GGRGMAGGQHHHRTNLDKYH
0037.90830_Trichoderma_gamsii/1-149            ---MPTR----TSKTRKHRGHVSHGKGRVGKHRK--HP--GGRGLAGGQHHHRTNMDKYH
0037.91200_Aspergillus_oryzae/1-149            ---MPTR----FSKTRKARGHVSAGYGRIGKHRK--HP--GGRGMAGGQHHHRTNLDKYH
0037.99750_Pyrenophora_tritici-repentis/1-148  ---MPTR----LTKTRKHRGHVSAGHGRVGKHRK--HP--GGRGMAGGQHHHRTNIDKYH
0038.22450_Exophiala_oligosperma/1-149         ---MPTR----LTKTRKHRGHVSAGHGRVGKHRK--HP--GGRGLAGGQHHHRTNMDKYH
0038.32570_Aspergillus_sergii/1-149            ---MPTR----FSKTRKARGHVSAGYGRIGKHRK--HP--GGRGMAGGQHHHRTNLDKYH
0038.32950_Trichoderma_guizhouense/1-149       ---MPTR----TSKTRKHRGNVSHGKGRVGKHRK--HP--GGRGLAGGQHHHRTNMDKYH
0038.45920_Sclerotinia_sclerotiorum/1-149      ---MPTH----LSKTRKHRGHVSAGKGRVGKHRK--HP--GGRGLAGGQHHHRTNMDKYH
0038.53460_Purpureocillium_lilacinum/1-149     ---MPTR----TSKTRKHRGHVSHGHGRIGKHRK--HP--GGRGLAGGQHHHRTNMDKYH
0038.94340_Hondaea_fermentalgiana/1-149        ---MPSR----LSKNRKKRGHVSAGHGRIGKHRS--HP--GGRGNAGGQHHHRTLFDKFH
0039.33880_Aspergillus_transmontanensis/1-149  ---MPTR----FSKTRKARGHVSAGYGRIGKHRK--HP--GGRGMAGGQHHHRTNLDKYH
0039.42230_Metarhizium_acridum/1-149           ---MPTR----TSKTRKLRGHVSHGHGRIGKHRK--HP--GGRGLAGGQHHHRTNMDKYH
0039.53010_Lentinus_tigrinus/1-147             ---MPTR----FTKTRKHRGHVSAGHGRVGKHRK--HP--GGRGLAGGQHHHRTNFDKYH
0039.76440_Aspergillus_arachidicola/1-149      ---MPTR----FSKTRKARGHVSAGYGRIGKHRK--HP--GGRGMAGGQHHHRTNLDKYH
0039.80320_Penicillium_subrubescens/1-149      ---MPTR----LSKTRKHRGHVSAGYGRVGKHRK--SP--GGRGMAGGQHHHRTNIDKFH
0039.90970_Laetiporus_sulphureus/1-147         ---MPTR----FSNTRKHRGHVSAGHGRVGKHRK--HP--GGRGLAGGQHHHRTNFDKYH
0040.32820_Fusarium_flagelliforme/1-149        ---MPTR----LSKTRKHRGHVSAGKGRVGKHRK--HP--GGRGLAGGQHHHRTNMDKYH
0040.65200_Coleophoma_crateriformis/1-150      ---MPTH----LSKTRKHRGHVSAGKGRVGKHRK--HP--GGRGLAGGQHHHRTNMDKYH
0040.85750_Aspergillus_novoparasiticus/1-149   ---MPTR----FSKTRKARGHVSAGYGRIGKHRK--HP--GGRGMAGGQHHHRTNLDKYH
0040.98060_Trichoderma_harzianum/1-149         ---MPTR----TSKTRKHRGNVSHGKGRVGKHRK--HP--GGRGLAGGQHHHRTNMDKYH
0041.10270_Aspergillus_calidoustus/1-149       ---MPTR----LSKTRKHRGHVSAGYGRIGKHRK--HP--GGRGMAGGQHHHRTNLDKYH
0041.60310_Intoshia_linei/1-150                -MALPQKK---VKKCRKLRGHVSHGHGRIGKHRK--NP--GGKGNAGGLTHHRINFDKYH
0041.65680_Metarhizium_robertsii/1-149         ---MPTR----TSKTRKLRGHVSHGHGRIGKHRK--HP--GGRGLAGGQHHHRTNMDKYH
0041.68420_Perkinsus_chesapeaki/1-147          ---MTAC----LKKTRKHRGNVSHGHGRIGKHRK--HP--GGHGNAGGQHHHRINFDKYH
0041.70990_Monosiga_brevicollis/1-149          ---MTSR----NKKTRKLRGHVSHGHGRIGKHRK--HP--GGRGNAGGQHHHRINFDKYH
0041.87830_Venturia_nashicola/1-149            ---MPTR----LSNTRKHRGHVSAGHGRVGKHRK--HP--GGRGLAGGQHHHRTNMDKYH
0041.98330_Oidium_neolycopersici/1-149         ---MPTR----LSKTRKHRGHVSAGYGRVGKHRK--HP--GGRGLAGGQHHHRTNMDKYH
0042.02750_Pyrenophora_teres/1-148             ---MPTR----LTKTRKHRGHVSAGHGRVGKHRK--HP--GGRGMAGGQHHHRTNIDKYH
0042.09490_Melanomma_pulvis-pyrius/1-149       ---MPTR----LTKTRKHRGHVSAGHGRVGKHRK--HP--GGRGLAGGQHHHRTNLDKYH
0042.45290_Postia_placenta/1-147               ---MPTR----FSNTRKHRGHVSAGHGRVGKHRK--HP--GGRGLAGGMQHHRSNFDKYH
0042.48080_Coleophoma_cylindrospora/1-150      ---MPTH----LSKTRKHRGHVSAGKGRVGKHRK--HP--GGRGLAGGQHHHRTNMDKYH
0042.48700_Parastrongyloides_trichosuri/1-147  ---MAHS----LRKTRKLRGHVSHGHGRVGKHRK--HP--GGRGNAGGAHHHRINFDKYH
0042.74840_Dichomitus_squalens/1-147           ---MPTR----FSNTRKHRGHVSAGHGRVGKHRK--HP--GGRGLAGGQHHHRTNFDKYH
0042.86610_Aspergillus_ellipticus/1-149        ---MPTR----FSKTRKARGHVSAGYGRIGKHRK--HP--GGRGMAGGQHHHRTNLDKYH
0042.86690_Fusarium_sp./1-149                  ---MPTR----LSKTRKHRGHVSAGKGRIGKHRK--HP--GGRGLAGGQHHHRTNMDKYH
0043.02920_Cladophialophora_immunda/1-149      ---MPTR----LTKTRKHRGHVSAGHGRIGKHRK--HP--GGRGLAGGQHHHRTNMDKYH
0043.15020_Strongyloides_ratti/1-147           ---MAHS----LRKTRKLRGHVSHGHGRVGKHRK--HP--GGRGNAGGAHHHRINFDKYH
0043.45010_Sodiomyces_alkalinus/1-149          ---MPTR----LSKTRKHRGHVSAGNGRVGKHRK--HP--GGRGMAGGQHHHRTNLDKYH
0043.69460_Lasiodiplodia_theobromae/1-149      ---MPTR----LTKTRKHRGHVSAGHGRIGKHRK--HP--GGRGLAGGQHHHRTNMDKYH
0044.14020_Cryomyces_minteri/1-149             ---MPTH----LSKTRKHRGHVSAGHGRVGKHRK--HP--GGRGMAGGQHHHRTNVDKYH
0044.21580_Pochonia_chlamydosporia/1-149       ---MPTR----TSKTRKLRGHVSHGHGRVGKHRK--HP--GGRGLAGGQHHHRTNMDKYH
0044.76530_Rachicladosporium_sp./1-149         ---MPTR----LTKTRKHRGHVSAGNGRVGKHRK--SP--GGRGLAGGQHHHRTNMDKYH
0046.55380_Fusarium_odoratissimum/1-149        ---MPTR----TSKTRKHRGHVSAGKGRVGKHRK--HP--GGRGLAGGQHHHRTNMDKYH
0046.63680_Fusarium_kuroshium/1-149            ---MPTR----LSKTRKHRGHVSAGKGRVGKHRK--HP--GGRGLAGGQHHHRTNMDKYH
0047.26790_Rhabditophanes_sp./1-147            ---MAHA----LRKTRKLRGHVSHGHGRVGKHRK--HA--GGRGNAGGAHHHRINFDKYH
0047.41060_Rachicladosporium_antarcticum/1-149 ---MPTR----LTKTRKHRGHVSAGNGRVGKHRK--SP--GGRGLAGGQHHHRTNMDKYH
0047.42980_Fusarium_floridanum/1-149           ---MPTR----LSKTRKHRGHVSAGKGRVGKHRK--HP--GGRGLAGGQHHHRTNMDKYH
0047.90630_Fusarium_oxysporum/1-149            ---MPTR----TSKTRKHRGHVSAGKGRVGKHRK--HP--GGRGLAGGQHHHRTNMDKYH
0047.93320_Trichinella_nativa/1-147            ---MPTR----LKKTRKLRGHVSHGHGRVGKHRK--HP--GGRGNAGGLHHHRINFNKYH
0048.27410_Fusarium_euwallaceae/1-149          ---MPTR----LSKTRKHRGHVSAGKGRVGKHRK--HP--GGRGLAGGQHHHRTNMDKYH
0048.37340_Colletotrichum_salicis/1-148        ---MPTR----FSRTRKHRGHVSAGHGRVGKHRK--HP--GGRGLAGGQHHHRTNLDKYH
0048.55650_Colletotrichum_orchidophilum/1-148  ---MPTR----FSRTRKHRGHVSAGHGRVGKHRK--HP--GGRGLAGGQHHHRTNLDKYH
0048.80000_Ichthyophthirius_multifiliis/1-149  ---MVTR----LKHSRKLRGHVSHGHGRIGKHRK--GGCRGGRGLAGGMHHHRILMQKWH
0049.04230_Fusarium_ambrosium/1-149            ---MPTR----LSKTRKHRGHVSAGKGRVGKHRK--HP--GGRGLAGGQHHHRTNMDKYH
0049.33180_Trichinella_sp./1-147               ---MPTR----LKKTRKLRGHVSHGHGRVGKHRK--HP--GGRGNAGGLHHHRINFNKYH
0049.77320_Trichinella_patagoniensis/1-147     ---MPTR----LKKTRKLRGHVSHGHGRVGKHRK--HP--GGRGNAGGLHHHRINFNKYH
0050.15090_Colletotrichum_fioriniae/1-148      ---MPTR----FSRTRKHRGHVSAGHGRVGKHRK--HP--GGRGLAGGQHHHRTNLDKYH
0050.47420_Colletotrichum_simmondsii/1-148     ---MPTR----FSRTRKHRGHVSAGHGRVGKHRK--HP--GGRGLAGGQHHHRTNLDKYH
0050.48360_Wolfiporia_cocos/1-147              ---MPTR----FSNTRKHRGHVSAGHGRVGKHRK--HP--GGRGLAGGQHHHRTNFDKYH
0050.57800_Colletotrichum_nymphaeae/1-148      ---MPTR----FSRTRKHRGHVSAGHGRVGKHRK--HP--GGRGLAGGQHHHRTNLDKYH
0050.71610_Colletotrichum_higginsianum/1-148   ---MPTR----FSRTRKHRGHVSAGHGRVGKHRK--HP--GGRGLAGGQHHHRTNLDKYH
0051.03080_Hortaea_werneckii/1-150             ---MPTR----KTQTRKHRGHVSAGGGRVGKNRK--HP--GGRGLAGGQHHLRTNMDKYH
0051.03410_Lachnellula_willkommii/1-149        ---MPTH----LSKTRKHRGHVSAGHGRVGKHRK--HP--GGRGLAGGQHHHRTNMDKYH
0051.11110_Hirsutella_minnesotensis/1-149      ---MPTR----TSKTRKHRGHVSAGHGRVGKHRK--HP--GGRGLAGGQHHHRTNMDKYH
0051.16270_Raphidocelis_subcapitata/1-147      ---MTTR----LRKHRKKRGHVSAGHGRVGKHRK--HP--SGRGNAGGQHHHRILFDKYH
0051.37350_Lachnellula_cervina/1-149           ---MPTH----LSKTRKHRGHVSAGHGRVGKHRK--HP--GGRGLAGGQHHHRTNMDKYH
0051.91070_Pestalotiopsis_fici/1-149           ---MPTR----LSKTRKHRGHVSAGKGRIGKHRK--HP--GGRGMAGGQHHHRTNIDKYH
0051.94990_Marssonina_brunnea/1-150            ---MPTH----LSKTRKHRGHVSAGHGRVGKHRK--HP--GGRGLAGGQHHHRTNMDKYH
0052.38700_Colletotrichum_chlorophyti/1-148    ---MPTR----FSRTRKHRGHVSAGHGRVGKHRK--HP--GGRGLAGGQHHHRTNLDKYH
0052.71960_Colletotrichum_tofieldiae/1-148     ---MPTR----FSRTRKHRGHVSAGHGRVGKHRK--HP--GGRGLAGGQHHHRTNLDKYH
0053.01300_Meloidogyne_hapla/1-147             ---MATT----KKKTRKLRGHVSHGHGRVGKHRK--HP--GGRGNAGGQHHHRINFDKYH
0053.13160_Saprolegnia_parasitica/1-148        ---MPTA----AHKNRKKRGHVSAGHGRIGKHRK--HP--GGRGNAGGQHHHRILFDKFH
0053.23900_Pythium_insidiosum/1-148            ---MPSR----FSKNRKKRGHVSAGHGRIGKHRK--HP--GGRGNAGGQHHHRILMDKFH
0053.59740_Colletotrichum_incanum/1-148        ---MPTR----FSRTRKHRGHVSAGHGRVGKHRK--HP--GGRGLAGGQHHHRTNLDKYH
0055.84280_Ramazzottius_varieornatus/1-149     ---MGCAN---KRKTRKLRGHVSHGHGRIGKHRK--HP--GGRGNAGGQHHHRINFDKYH
0057.06060_Allomyces_macrogynus/1-146          ---MPTR----FRKSRKLRGHVSAGHGRVGKHRK--HP--GGRGMAGGQHHHRINMDKYH
0057.91250_Colletotrichum_tanaceti/1-148       ---MPTR----FSRTRKHRGHVSAGHGRVGKHRK--HP--GGRGLAGGQHHHRTNLDKYH
0058.05640_Colletotrichum_fructicola/1-148     ---MPTR----FSRTRKHRGHVSAGHGRIGKHRK--HP--GGRGLAGGQHHHRTNLDKYH
0058.23240_Strongyloides_papillosus/1-147      ---MAHS----LRKTRKLRGHVSHGHGRVGKHRK--HP--GGRGNAGGAHHHRINFDKYH
0059.04500_Phytophthora_nicotianae/1-148       ---MPSR----FSKNRKKRGHVSAGHGRIGKHRK--HP--GGRGNAGGQHHHRILMDKFH
0059.63780_Fusarium_langsethiae/1-149          ---MPTR----LSKTRKHRGHVSAGKGRVGKHRK--HP--GGRGLAGGQHHHRTNMDKYH
0061.44380_Henneguya_salminicola/1-145         ---MTTS----LRKNRKRRGHVSAGHGRVGKHRK--HA--AGRGKAGGLHHQRILFDKYH
0062.88580_Saprolegnia_diclina/1-148           ---MPTA----AHKNRKKRGHVSAGHGRIGKHRK--HP--GGRGNAGGQHHHRILFDKFH
0063.10030_Perkinsus_olseni/1-147              ---MTAC----LKKTRKHRGNVSHGHGRIGKHRK--HP--GGHGNAGGQHHHRINFDKYH
0063.52540_Trichinella_spiralis/1-147          ---MPTR----LKKTRKLRGHVSHGHGRVGKHRK--HP--GGRGNAGGLHHHRINFNKYH
0063.83970_Trichuris_suis/1-148                ---MTTR----YKKTRKLRGHVSHGHGRVGKHRK--HP--GGRGNAGGLTHHRIHFMKYH
0064.72320_Trichinella_murrelli/1-147          ---MPTR----LKKTRKLRGHVSHGHGRVGKHRK--HP--GGRGNAGGLHHHRINFNKYH
0064.93070_Brugia_timori/1-145                 -----TS----KKKTRKLRGHVSHGHGRVGKHRK--HP--GGRGNAGGQHHHRINFDKYH
0065.09310_Panagrellus_redivivus/1-147         ---MATS----KRKTRKLRGHVSHGHGRVGKHRK--HP--GGRGAAGGMHHHRINFDKYH
0065.88690_Golovinomyces_cichoracearum/1-149   ---MPTR----LSKTRKHRGHVSAGYGRVGKHRK--HP--GGRGLAGGQHHHRTNMDKYH
0066.60870_Blastomyces_dermatitidis/1-149      ---MPTR----LSKTRKSRGHVSAGYGRVGKHRK--HP--GGRGMAGGQHHHRTNLDKYH
0067.29680_Termitomyces_sp./1-147              ---MPTH----LSKTRKHRGHVSHGHGSVGKHRK--HP--GGRGLAGGQHHHRTNFDKYH
0067.74040_Onchocerca_flexuosa/1-147           ---MATS----KKKTRKLRGHVSHGHGRIGKHRK--HP--GGRGNAGGQHHHRINFDKYH
0070.47150_Oikopleura_dioica/1-149             ---MVTR----NKKTRKMRGHVSHGQGRVGKHRKGGDR--GGRGLAGGQHHHRINFDKYH
0071.40250_Aphanomyces_invadans/1-148          ---MPTA----THKNRKKRGHVSAGHGRIGKHRK--HP--GGRGNAGGQHHHRILFDKFH
0075.40470_Blastomyces_gilchristii/1-149       ---MPTR----LSKTRKSRGHVSAGYGRVGKHRK--HP--GGRGMAGGQHHHRTNLDKYH
0075.49640_Trichuris_trichiura/1-148           ---MTTR----YKKTRKLRGHVSHGHGRVGKHRK--HP--GGRGNAGGLTHHRIHFMKYH
0075.84440_Aphanomyces_astaci/1-148            ---MPTA----THKNRKKRGHVSAGHGRIGKHRK--HP--GGRGNAGGQHHHRILFDKFH
0077.35090_Acanthocheilonema_viteae/1-147      ---MATS----KKKTRKLRGHVSHGHGRIGKHRK--HP--GGRGNAGGQHHHRINFDKYH
0078.27400_Bursaphelenchus_xylophilus/1-147    ---MTTS----KRKTRKLRGHVSHGHGRVGKHRK--HP--GGRGNAGGMHHHRINFDKYH
0081.57480_Caenorhabditis_tropicalis/1-145     ---MAHA----QRKTRKLRGHVSHGHGRIGKHRK--HP--GGRGNAGGQHHHRINRDKYH
0082.38920_Phytophthora_parasitica/1-148       ---MPSR----FSKNRKKRGHVSAGHGRIGKHRK--HP--GGRGNAGGQHHHRILMDKFH
0082.73490_Colletotrichum_spinosum/1-148       ---MPTR----FSRTRKHRGHVSAGHGRVGKHRK--HP--GGRGLAGGQHHHRTNLDKYH
0083.63750_Cystoisospora_suis/1-148            ---MTTR----LKKNRKRRGHVSAGYGRIGKHRK--HP--GGRGKAGGMHHHRINFDKYH
0085.49140_Clunio_marinus/1-149                ---MVSLK--KRKKTCKLRGHVSHGHGRIGKHRK--HP--GGRGNAGGMHHHRINYDKYH
0086.60510_Perkinsus_marinus/1-147             ---MTAC----LKKTRKHRGNVSHGHGRIGKHRK--HP--GGHGNAGGQHHHRINFDKYH
0086.82780_Colletotrichum_sidae/1-148          ---MPTR----FSRTRKHRGHVSAGHGRVGKHRK--HP--GGRGLAGGQHHHRTNLDKYH
0087.15570_Brugia_malayi/1-147                 ---MATS----KKKTRKLRGHVSHGHGRVGKHRK--HP--GGRGNAGGQHHHRINFDKYH
0088.41630_Wuchereria_bancrofti/1-147          ---MATS----KKKTRKLRGHVSHGHGRIGKHRK--HP--GGRGNAGGQHHHRINFDKYH
0089.74830_Colletotrichum_orbiculare/1-148     ---MPTR----FSRTRKHRGHVSAGHGRVGKHRK--HP--GGRGLAGGQHHHRTNLDKYH
0089.93750_Trypanosoma_cruzi/1-145             ---MPTR----FKKTRHQRGSTFCGYGRVGKHRK--HP--SGRGNAGGQHHHRINFDKYH
0090.82860_Tetranychus_urticae/1-150           ---MPTR----FKKSRKLRGHVSHGHGRIGKHRK--HP--GGRGNAGGQHHHRINFDKYH
0091.36580_Loa_loa/1-147                       ---MATS----KKKTRKLRGHVSHGHGRIGKHRK--HP--GGRGNAGGQHHHRINFDKYH
0091.66060_Onchocerca_ochengi/1-147            ---MATS----KKKTRKLRGHVSHGHGRIGKHRK--HP--GGRGNAGGQHHHRINFDKYH
0095.11810_Fibularhizoctonia_sp./1-147         ---MPTH----LSKTRKHRGHVSAGHGRVGKHRK--HP--GGRGLAGGQHHHRTNFDKYH
0096.34060_Onchocerca_volvulus/1-147           ---MATS----KKKTRKLRGHVSHGHGRIGKHRK--HP--GGRGNAGGQHHHRINFDKYH
0096.39290_Brugia_pahangi/1-147                ---MATS----KKKTRKLRGHVSHGHGRVGKHRK--HP--GGRGNAGGQHHHRINFDKYH
0103.01400_Tetrahymena_thermophila/1-149       ---MVSH----LKKTRKLRGHVSHGHGRVGKHRK--GGCRGGRGKAGGMHHHRILMEKWH
0104.15500_Hypsibius_dujardini/1-149           ---MPCHN---KRKTRKLRGHVSHGHGRIGKHRK--HP--GGRGNAGGQHHHRINFDKYH
0104.21000_Klebsormidium_nitens/1-148          ---MTTR----LHKNRKKRGHVSAGHGRIGKHRK--HP--GGRGNAGGQHHHRIMMDKYH
0104.98000_Chondrus_crispus/1-147              ---MPTR----LHKNRKKRGHVSAGHGRIGKHRK--HP--GGRGNAGGQHHHRANFDKFH
0105.63200_Trichoplax_adhaerens/1-147          ---MVAR----QKKTRKLRGHVSAGHGRVGKHRK--HP--GGRGNAGGLLHRRANFDKYH
0108.47900_Caenorhabditis_briggsae/1-145       ---MAHA----QRKTRKLRGHVSHGHGRIGKHRK--HP--GGRGNAGGQHHHRINRDKYH
0109.66000_Colletotrichum_trifolii/1-148       ---MPTR----FSRTRKHRGHVSAGHGRVGKHRK--HP--GGRGLAGGQHHHRTNLDKYH
0110.78100_Pediculus_humanus/1-148             ---MAAN----KKKTRKLRGHVSHGHGRIGKHRK--HP--GGRGNAGGMHHHRINFDKYH
0110.83800_Echinococcus_granulosus/1-149       ---MSKIK---AKKTRKLRGHVSHGMGRVGKHRK--HP--GGRGNAGGEHHHRINFNKYH
0113.22000_Globodera_pallida/1-147             ---MATA----KKKTRKLRGHVSHGHGRVGKHRK--HP--GGRGNAGGQHHHRINFDKYH
0114.96300_Echinococcus_multilocularis/1-149   ---MSKIK---AKKTRKLRGHVSHGMGRVGKHRK--HP--GGRGNAGGEHHHRINFNKYH
0115.22700_Ciona_intestinalis/1-147            ---MVAR----NKKTRKLRGHVSHGHGRVGKHRK--HP--GGRGNAGGQHHHRINYDKYH
0117.18200_Mesocestoides_corti/1-149           ---MSKSK---PKKTRKLRGHVSHGMGRVGKHRK--HP--GGRGNAGGEHHHRINFDKYH
0117.31900_Leptotrombidium_deliense/1-150      ---MPTR----LKKSRKLRGHVSHGHGRIGKHRK--HP--GGRGNAGGQHHHRINFDKYH
0118.49200_Drosophila_busckii/1-149            ---MSNIK---RKKTRKLRGHVSHGHGRIGKHRK--HP--GGRGNAGGMHHHRINFDKYH
0122.95300_Daphnia_magna/1-148                 ---MSTN----RKKTRKLRGHVSHGHGRIGKHRK--HP--GGRGNAGGMHHHRINFDKYH
0129.48900_Caenorhabditis_nigoni/1-145         ---MAHA----QRKTRKLRGHVSHGHGRIGKHRK--HP--GGRGNAGGQHHHRINRDKYH
0131.66400_Drosophila_simulans/1-149           ---MSNIK---RKKTRKLRGHVSHGHGRIGKHRK--HP--GGRGNAGGMHHHRINFDKYH
0136.93600_Anopheles_darlingi/1-149            ---MVNLR--KRKKTRKLRGHVSHGHGRIGKHRK--HP--GGRGNAGGMHHHRINYDKYH
0140.79200_Noccaea_caerulescens/1-147          ---MTAR----LRKIRKLRGSVSCGGGRVGRHRK--HS--GGRGNAGGLQHNRTAMDRYH
0141.40300_Blumeria_graminis/1-149             ---MPTH----LSKTRKHRGHVSAGHGRVGKHRK--HP--GGRGLAGGQHHHRTNMDKYH
0145.44300_Caenorhabditis_remanei/1-145        ---MAHA----QRKTRKLRGHVSHGHGRIGKHRK--HP--GGRGNAGGQHHHRINRDKYH
0146.53800_Drosophila_erecta/1-149             ---MSNIK---RKKTRKLRGHVSHGHGRIGKHRK--HP--GGRGNAGGMHHHRINFDKYH
0147.35800_Drosophila_navojoa/1-149            ---MSNIK---RKKTRKLRGHVSHGHGRIGKHRK--HP--GGRGNAGGMHHHRINFDKYH
0147.89900_Drosophila_yakuba/1-149             ---MSNIK---RKKTRKLRGHVSHGHGRIGKHRK--HP--GGRGNAGGMHHHRINFDKYH
0150.05100_Enterobius_vermicularis/1-147       ---MATA----KSKTRKLRGHVSHGHGRIGKHRK--HP--GGRGNAGGLQHHRINFDKYH
0150.34800_Thelohanellus_kitauei/1-144         ---MTTK----LRKNRRLRGHVSAGHGRVGKHRK--HD--AGRGKAGGLHHHRILFDKYH
0152.31700_Drosophila_mauritiana/1-149         ---MSNIK---RKKTRKLRGHVSHGHGRIGKHRK--HP--GGRGNAGGMHHHRINFDKYH
0153.63200_Fopius_arisanus/1-149               ---MSNIK---RKKTRKLRGHVSHGHGRIGKHRK--HP--GGRGNAGGMHHHRINFDKYH
0153.74200_Drosophila_hydei/1-149              ---MSNIK---RKKTRKLRGHVSHGHGRIGKHRK--HP--GGRGNAGGMHHHRINFDKYH
0154.17100_Drosophila_sechellia/1-149          ---MSNIK---RKKTRKLRGHVSHGHGRIGKHRK--HP--GGRGNAGGMHHHRINFDKYH
0155.14700_Daphnia_pulex/1-148                 ---MSTN----RKKTRKLRGHVSHGHGRIGKHRK--HP--GGRGNAGGMHHHRINFDKYH
0156.96500_Aphidius_gifuensis/1-148            ---MSTH----KKKTRKLRGHVSHGHGRIGKHRK--HP--GGRGNAGGMHHHRINFDKYH
0157.72000_Diploscapter_pachys/1-145           ---MAHS----KRKTRKLRGHVSHGHGRVGKHRK--HP--GGRGKCGGQHHQRINRDKYH
0162.94400_Rodentolepis_nana/1-149             ---MSKIK---AKKTRKARGHVSHGMGRVGKHRK--HP--GGRGNAGGEHHHRINFCKYH
0163.17100_Drosophila_mojavensis/1-149         ---MSNIK---RKKTRKLRGHVSHGHGRIGKHRK--HP--GGRGNAGGMHHHRINFDKYH
0163.28300_Drosophila_pseudoobscura/1-149      ---MSNIK---RKKTRKLRGHVSHGHGRIGKHRK--HP--GGRGNAGGMHHHRINFDKYH
0165.52800_Drosophila_takahashii/1-149         ---MSNIK---RKKTRKLRGHVSHGHGRIGKHRK--HP--GGRGNAGGMHHHRINFDKYH
0165.84600_Drosophila_albomicans/1-149         ---MSNIK---RKKTRKLRGHVSHGHGRIGKHRK--HP--GGRGNAGGMHHHRINFDKYH
0165.94400_Tribolium_castaneum/1-148           ---MSTH----KKKTRKLRGHVSHGHGRIGKHRK--HP--GGRGNAGGMHHHRINFDKYH
0166.25600_Caenorhabditis_japonica/1-145       ---MAHA----LRKTRKLRGHVSHGHGRIGKHRK--HP--GGRGNAGGQHHHRINRDKYH
0166.70000_Amphimedon_queenslandica/1-149      ---MPSR----FKKTRKLRGHVSHGHGRVGKHRK--HP--GGRGNAGGLLHHRINFDKYH
0167.67600_Emiliania_huxleyi/1-150             ---MPVAPKNKVKKTRKLRGDVSHGYGRIGKHRK--HP--GGRGNAGGQHHHRIMFDKYH
0167.83300_Drosophila_ficusphila/1-149         ---MSNIK---RKKTRKLRGHVSHGHGRIGKHRK--HP--GGRGNAGGMHHHRINFDKYH
0172.60300_Anopheles_albimanus/1-149           ---MVNLR--KRKKTRKLRGHVSHGHGRIGKHRK--HP--GGRGNAGGMHHHRINYDKYH
0172.65900_Anopheles_christyi/1-151            ---MVSLK--VRRKTRKLRGHVSHGHGRIGKHRK--HP--GGRGNAGGMHHHRINFDKYH
0177.34800_Hymenolepis_diminuta/1-149          ---MSKIK---AKKTRKARGHVSHGMGRVGKHRK--HP--GGRGNAGGEHHHRINFCKYH
0179.83400_Drosophila_obscura/1-149            ---MSNIK---RKKTRKLRGHVSHGHGRIGKHRK--HP--GGRGNAGGMHHHRINFDKYH
0183.10300_Anopheles_farauti/1-149             ---MANLR--VRRKTRKLRGHVSHGHGRIGKHRK--HP--GGRGNAGGMHHHRINFDKYH
0188.80000_Drosophila_kikkawai/1-149           ---MSNIK---RKKTRKLRGHVSHGHGRIGKHRK--HP--GGRGNAGGMHHHRINFDKYH
0189.23900_Maconellicoccus_hirsutus/1-147      ---MSTN----KKKTRKLRGHVSHGHGRVGKHRK--HP--GGRGNAGGMHHHRINFDKYH
0189.44400_Drosophila_virilis/1-149            ---MSNIK---RKKTRKLRGHVSHGHGRIGKHRK--HP--GGRGNAGGMHHHRINFDKYH
0190.37000_Caenorhabditis_brenneri/1-145       ---MAHA----QRKTRKLRGHVSHGHGRIGKHRK--HP--GGRGNAGGQHHHRINRDKYH
0191.38300_Drosophila_grimshawi/1-149          ---MSNIK---RKKTRKLRGHVSHGHGRIGKHRK--HP--GGRGNAGGMHHHRINFDKYH
0192.39400_Drosophila_bipectinata/1-149        ---MSNIK---RKKTRKLRGHVSHGHGRIGKHRK--HP--GGRGNAGGMHHHRINFDKYH
0193.50800_Drosophila_rhopaloa/1-149           ---MSNIK---RKKTRKLRGHVSHGHGRIGKHRK--HP--GGRGNAGGMHHHRINFDKYH
0195.51300_Drosophila_persimilis/1-149         ---MSNIK---RKKTRKLRGHVSHGHGRIGKHRK--HP--GGRGNAGGMHHHRINFDKYH
0196.72500_Oppiella_nova/1-150                 ---QPTR----LKKTRKLRGHVSHGHGRIGKHRK--HP--GGRGNAGGQHHHRIHFDKYH
0206.82300_Arabidopsis_lyrata/1-146            ---MTTR----FKKNRKKRGHVSAGHGRIGKHRK--HP--GGRGNAGGMHHHRILFDKYH
0209.42900_Culicoides_sonorensis/1-149         ---MATLK--KRKKTRKLRGHVSHGHGRIGKHRK--HP--GGRGNAGGMHHHRINFDKYH
0213.81800_Drosophila_ananassae/1-149          ---MSNIK---RKKTRKLRGHVSHGHGRIGKHRK--HP--GGRGNAGGMHHHRINFDKYH
0220.77800_Anopheles_sinensis/1-150            ---MVNLR--KRKKTRKLRGHVSHGHGRIGKHRK--HP--GGRGNAGGMHHHRINYDKYH
0221.70300_Folsomia_candida/1-148              ---MSTN----KKKTRKLRGHVSHGHGRIGKHRK--HP--GGRGNAGGQHHHRINFDKYH
0225.25100_Apis_mellifera/1-147                ---MSTH----KKKTRKLRGHVSHGHGRIGKHRK--HP--GGRGNAGGLHHHRINFDKYH
0227.02100_Papilio_polytes/1-148               ---MATS----KKKTRKLRGHVSHGHGRIGKHRK--HP--GGRGNAGGEHHHRINMDKYH
0233.92000_Phallusia_mammillata/1-147          ---MVAR----FKKTRKLRGHVSHGHGRVGKHRK--HP--GGRGNAGGQHHHRINYDKYH
0234.35100_Pocillopora_damicornis/1-148        ---MTAR----LKKTRKLRGHVSHGHGRVGKHRK--HP--GGRGNAGGQHHHRINFDKYH
0235.37600_Helobdella_robusta/1-147            ---MTTK----NKKCRKMRGHVSHGHGRIGKHRK--HP--GGRGNAGGQHHHRINFDKYH
0235.38700_Trichogramma_brassicae/1-150        ---MSTH----KKKTRKLRGHVSHGHGRIGKHRK--HP--GGRGNAGGMHHHRINFDKYH
0235.51600_Drosophila_willistoni/1-149         ---MSNIK---RKKTRKLRGHVSHGHGRIGKHRK--HP--GGRGNAGGMHHHRINFDKYH
0235.64600_Pogonomyrmex_barbatus/1-147         ---MSTH----KKKTRKLRGHVSHGHGRVGKHRK--HP--GGRGNAGGMHHHRINFDKYH
0237.84500_Thrips_palmi/1-145                  ---MATT----KKKTRKLRGHVSHGHGRIGKHRK--HP--GGRGNAGGMHHHRINFDKYH
0238.20000_Actinia_tenebrosa/1-148             ---MTAR----LKKTRKLRGHVSHGHGRVGKHRK--HP--GGRGNAGGQHHHRINFDKYH
0239.67700_Neodiprion_lecontei/1-148           ---MSTH----KKKTRKLRGHVSHGHGRIGKHRK--HP--GGRGNAGGMHHHRINFDKYH
0240.05400_Meloidogyne_enterolobii/1-147       ---MATT----KKKTRKLRGHVSHGHGRVGKHRK--HP--GGRGNAGGMHHHRINFDKYH
0243.09100_Thalictrum_thalictroides/1-146      ---MTTR----FKKNRKKRGHVSAGHGRIGKHRK--HP--GGRGNAGGMHHHRILFDKYH
0243.89000_Papilio_xuthus/1-148                ---MATS----KKKTRKLRGHVSHGHGRIGKHRK--HP--GGRGNAGGEHHHRINMDKYH
0246.85600_Bombus_impatiens/1-147              ---MSTH----KKKTRKLRGHVSHGHGRIGKHRK--HP--GGRGNAGGLHHHRINFDKYH
0248.65400_Bombus_terrestris/1-147             ---MSTH----KKKTRKLRGHVSHGHGRIGKHRK--HP--GGRGNAGGLHHHRINFDKYH
0248.67600_Danaus_plexippus/1-148              ---MATS----KKKTRKLRGHVSHGHGRIGKHRK--HP--GGRGNAGGEHHHRINMDKYH
0252.84800_Dendroctonus_ponderosae/1-148       ---MSTH----KKKTRKLRGHVSHGHGRIGKHRK--HP--GGRGNAGGMHHHRINFDKYH
0259.12600_Haemonchus_placei/1-145             ---MAHA----KRKTRKLRGHVSHGHGRIGKHRK--HP--GGRGKAGGQHHHRINRDKFH
0259.66600_Dinoponera_quadriceps/1-147         ---MSTH----KKKTRKLRGHVSHGHGRIGKHRK--HP--GGRGNAGGLHHHRINFDKYH
0266.78500_Bombus_bifarius/1-147               ---MSTH----KKKTRKLRGHVSHGHGRIGKHRK--HP--GGRGNAGGLHHHRINFDKYH
0273.78600_Heliconius_melpomene/1-148          ---MATS----KKKTRKLRGHVSHGHGRIGKHRK--HP--GGRGNAGGEHHHRINMDKYH
0274.99000_Frankliniella_occidentalis/1-147    ---MSTN----KKKTRKLRGHVSHGHGRIGKHRK--HP--GGRGNAGGAHHHRINMDKYH
0275.57800_Bombus_vosnesenskii/1-147           ---MSTH----KKKTRKLRGHVSHGHGRIGKHRK--HP--GGRGNAGGLHHHRINFDKYH
0277.76300_Anopheles_atroparvus/1-150          ---MVNLR--KRKKTRKLRGHVSHGHGRIGKHRK--HP--GGRGNAGGMHHHRINYDKYH
0278.64200_Ascaris_suum/1-149                  -MVMATS----KKKTRKLRGHVSHGHGRIGKHRK--HP--GGRGNAGGQHHHRINFDKYH
0283.43900_Haemonchus_contortus/1-145          ---MAHA----KRKTRKLRGHVSHGHGRIGKHRK--HP--GGRGKAGGQHHHRINRDKFH
0284.00900_Camponotus_floridanus/1-147         ---MSTH----KKKTRKLRGHVSHGHGRVGKHRK--HP--GGRGNAGGLHHHRINFDKYH
0294.41100_Tenebrio_molitor/1-148              ---MSTH----KKKTRKLRGHVSHGHGRIGKHRK--HP--GGRGNAGGMHHHRINFDKYH
0295.96800_Ascaris_lumbricoides/1-147          ---MATS----KKKTRKLRGHVSHGHGRIGKHRK--HP--GGRGNAGGQHHHRINFDKYH
0297.31000_Nasonia_vitripennis/1-149           ---MSTH----KKKTRKLRGHVSHGHGRIGKHRK--HP--GGRGNAGGMHHHRINFDKYH
0300.27200_Melanaphis_sacchari/1-147           ---MTTS----KKKTRKLRGHVSHGHGRIGKHRK--HP--GGRGNAGGMHHHRINFDKYH
0303.53900_Temnothorax_curvispinosus/1-147     ---MSTH----KKKTRKLRGHVSHGHGRVGKHRK--HP--GGRGNAGGMHHHRINFDKYH
0317.11600_Toxocara_canis/1-147                ---MATS----KKKTRKLRGHVSHGHGRIGKHRK--HP--GGRGNAGGQHHHRINFDKYH
0317.67200_Atta_cephalotes/1-147               ---MSTH----KKKTRKLRGHVSHGHGRVGKHRK--HP--GGRGNAGGMHHHRINFDKYH
0318.87300_Aphis_craccivora/1-147              ---MTTS----KKKTRKLRGHVSHGHGRIGKHRK--HP--GGRGNAGGMHHHRINFDKYH
0332.87600_Ancylostoma_duodenale/1-145         ---MAHA----KRKTRKLRGHVSHGHGRIGKHRK--HP--GGRGKAGGQHHHRINRDKFH
0333.28300_Capitella_teleta/1-147              ---MGSK----DKKTRKLRGHVSHGHGRIGKHRK--HP--GGRGNAGGQHHHRINFDKYH
0342.40300_Tetraodon_nigroviridis/1-148        ---MPTK----KSKTRKLRGHVSHGHGRVGKHRK--HP--GGRGNAGGMHHHRINFDKYH
0343.59100_Plutella_xylostella/1-148           ---MATS----KKKTRKLRGHVSHGHGRIGKHRK--HP--GGRGNAGGEHHHRINMDKYH
0348.53300_Tripterygium_wilfordii/1-146        ---MTTR----LRKNRKKRGHVSAGHGRIGKHRK--HP--GGRGNAGGMHHHRILFDKYH
0348.53300_Tripterygium_wilfordii/1-149        ---MTTR----LRKNRKKRGHVSAGHGRIGKHRK--HP--GGRGNAGGMHHHRILFDKYH
0350.62200_Ricinus_communis/1-146              ---MTTR----FKKNRKKRGHVSAGHGRIGKHRK--HP--GGRGNAGGMHHHRILFDKYH
0353.07300_Agrilus_planipennis/1-148           ---MSTH----KKKTRKLRGHVSHGHGRIGKHRK--HP--GGRGNAGGMHHHRINFDKYH
0357.33200_Glossina_pallidipes/1-149           ---MSNIK---RKKTRKLRGHVSHGHGRIGKHRK--HP--GGRGNAGGMHHHRINFDKYH
0359.50600_Lottia_gigantea/1-148               ---MTTK----NKKTRKLRGHVSSGNGRIGKHRK--HP--GGRGNAGGQHHHRINFDKYH
0364.53800_Schistosoma_mansoni/1-149           ---MSRIK---AKKTRKLRGHVSHGHGRVGKHRK--HP--GGRGNAGLEHHHRINMDKYH
0366.28700_Takifugu_flavidus/1-148             ---MPTK----TSKTRKLRGHVSHGHGRVGKHRK--HP--GGRGNAGGMHHHRINFDKYH
0368.21100_Trichoplusia_ni/1-148               ---MATS----KKKTRKLRGHVSHGHGRIGKHRK--HP--GGRGNAGGEHHHRINMDKYH
0369.90100_Schistosoma_japonicum/1-149         ---MSRIK---AKKTRKLRGHVSHGHGRVGKHRK--HP--GGRGNAGLEHHHRINMDKYH
0370.26500_Glossina_austeni/1-149              ---MSNIK---RKKTRKLRGHVSHGHGRIGKHRK--HP--GGRGNAGGMHHHRINFDKYH
0396.04300_Cinara_cedri/1-147                  ---MTTS----KKKTRKLRGHVSHGHGRVGKHRK--HP--GGRGNAGGMHHHRINFDKYH
0398.58900_Bombyx_mandarina/1-148              ---MATS----KKKTRKLRGHVSHGHGRIGKHRK--HP--GGRGNAGGEHHHRINMDKYH
0401.91500_Galleria_mellonella/1-148           ---MATS----KKKTRKLRGHVSHGHGRIGKHRK--HP--GGRGNAGGEHHHRINMDKYH
0403.15400_Heliothis_virescens/1-148           ---MATS----KKKTRKLRGHVSHGHGRIGKHRK--HP--GGRGNAGGEHHHRINMDKYH
0414.98500_Bactrocera_dorsalis/1-149           ---MSNIK---RKKTRKLRGHVSHGHGRIGKHRK--HP--GGRGNAGGMHHHRINFDKYH
0420.97900_Clytia_hemisphaerica/1-148          ---MTTR----LKKNRKKRGHVSAGHGRVGKHRK--HP--GGRGKAGGQHHHRTLMDKYH
0426.12400_Branchiostoma_belcheri/1-147        ---MTAK----LKKTRKLRGHVSHGKGRIGKHRK--HP--GGRGNAGGQHHHRINFDKYH
0440.16000_Pomacea_canaliculata/1-148          --MALNK----RKKTRKLRGHVSHGHGRVGKHRK--HP--GGRGNAGGLQHHRINYDKYH
0444.54400_Anopheles_funestus/1-149            ---MVSLK--VRRKTRKLRGHVSHGHGRIGKHRK--HP--GGRGNAGGMHHHRINYDKYH
0460.35000_Bombyx_mori/1-148                   ---MATS----KKKTRKLRGHVSHGHGRIGKHRK--HP--GGRGNAGGEHHHRINMDKYH
0470.03700_Manduca_sexta/1-148                 ---MATS----KKKTRKLRGHVSHGHGRIGKHRK--HP--GGRGNAGGEHHHRINMDKYH
0471.51100_Photinus_pyralis/1-148              ---MATG----KKKTRKLRGHVSHGHGRIGKHRK--HP--GGRGNAGGLHHHRINFDKYH
0471.89400_Gasterosteus_aculeatus/1-147        ----PTK----KTKTRKLRGHVSHGHGRIGKHRK--HP--GGRGNAGGMHHHRINFDKYH
0475.40000_Bicyclus_anynana/1-148              ---MATS----KKKTRKLRGHVSHGHGRIGKHRK--HP--GGRGNAGGEHHHRINMDKYH
0485.70500_Diaphorina_citri/1-148              ---MSTN----KKKTRKLRGHVSHGHGRVGKHRK--HP--GGRGNAGGMHHHRINFDKYH
0486.28700_Spodoptera_frugiperda/1-148         ---MATS----KKKTRKLRGHVSHGHGRIGKHRK--HP--GGRGNAGGEHHHRINMDKYH
0493.77600_Hippocampus_comes/1-148             ---MPTK----KSKTRKLRGHVSHGHGRIGKHRK--HP--GGRGNAGGMHHHRINFDKYH
0498.97900_Liparis_tanakae/1-148               ---MPTK----QSKTRKLRGHVSHGHGRIGKHRK--HP--GGRGNAGGMHHHRINFDKYH
0510.21100_Laodelphax_striatellus/1-149        ---MSTN----KKKTRKLRGHVSHGHGRIGKFRK--HP--GGRGNAGGMHHHRINFDKYH
0510.84900_Cimex_lectularius/1-148             ---MSTH----KKKTRKLRGHVSHGHGRVGKHRK--HP--GGRGNAGGMHHHRINFDKYH
0513.46100_Branchiostoma_floridae/1-147        ---MTAK----LKKTRKLRGHVSHGKGRIGKHRK--HP--GGRGNAGGQHHHRINFDKYH
0514.50700_Ixodes_ricinus/1-148                ---MSTN----KKKTRKLRGHVSHGHGRVGKHRK--HP--GGRGNAGGQHHHRINFDKYH
0516.57100_Pararge_aegeria/1-148               ---MATS----KKKTRKLRGHVSHGHGRIGKHRK--HP--GGRGNAGGEHHHRINMDKYH
0521.07700_Phaseolus_vulgaris/1-146            ---MTTR----FKKNRKKRGHVSAGHGRIGKHRK--HP--GGRGNAGGMHHHRILFDKYH
0531.43400_Dibothriocephalus_latus/1-149       ---MSKQK---PKKTRKLRGHVSHGMGRVGKHRK--HP--GGRGNAGGEHHHRINFDKYH
0541.13800_Acyrthosiphon_pisum/1-147           ---MTTS----KKKTRKLRGHVSHGHGRIGKHRK--HP--GGRGNAGGMHHHRINFDKYH
0544.22900_Echeneis_naucrates/1-148            ---MPTK----KTKTRKLRGHVSHGHGRIGKHRK--HP--GGRGNAGGMHHHRINFDKYH
0551.01300_Parambassis_ranga/1-148             ---MPTK----KSKTRKLRGHVSHGHGRVGKHRK--HP--GGRGNAGGLHHHRINFDKYH
0555.65800_Anabas_testudineus/1-148            ---MPTK----KTKTRKLRGHVSHGHGRIGKHRK--HP--GGRGNAGGMHHHRINFDKYH
0557.48000_Elysia_chlorotica/1-149             ---MTTK----LKKTRKLRGHVSHGHGRIGKHRK--HP--GGRGNAGGQHHHRINFDKYH
0573.23000_Culex_quinquefasciatus/1-149        ---MVNLR--QRKKTRKLRGHVSHGHGRIGKHRK--HP--GGRGNAGGMHHHRINYDKYH
0589.35900_Electrophorus_electricus/1-148      ---MPTK----KSKTRKLRGHVSHGHGRVGKHRK--HP--GGRGNAGGMHHHRINFDKYH
0591.95200_Mastacembelus_armatus/1-148         ---MPTK----KSKTRKLRGHVSHGHGRVGKHRK--HP--GGRGNAGGMHHHRINFDKYH
0603.53500_Solea_senegalensis/1-148            ---MPTK----KTKTRKLRGHVSHGHGRIGKHRK--HP--GGRGNAGGMHHHRINFDKYH
0609.39200_Cottoperca_gobio/1-148              ---MPTK----QTKTRKLRGHVSHGHGRIGKHRK--HP--GGRGNAGGMHHHRINFDKYH
0625.20700_Schistocephalus_solidus/1-147       -----MIK---PKKTRKLRGHVSHGMGRVGKHRK--HP--GGRGNAGGEHHHRINFDKYH
0625.20700_Schistocephalus_solidus/1-149       ---MSKIK---PKKTRKLRGHVSHGMGRVGKHRK--HP--GGRGNAGGEHHHRINFDKYH
0636.61400_Notothenia_coriiceps/1-148          ---MPTK----ATKTRKLRGHVSHGHGRIGKHRK--HP--GGRGNAGGMHHHRINFDKYH
0638.20800_Operophtera_brumata/1-150           -MVRATS----KKKTRKLRGHVSHGHGRIGKHRK--HP--GGRGNAGGEHHHRINMDKYH
0650.30000_Lepeophtheirus_salmonis/1-149       ---MSTN----KKKTRKLRGHVSHGHGRIGKHRK--HP--GGRGNAGGQHHHRINFDKYH
0663.14500_Crassostrea_ariakensis/1-147        ---MTTR----NKKTRKLRGHVSHGKGRIGKHRK--HP--GGRGNAGGQHHHRINYDKYH
0663.27400_Pantala_flavescens/1-147            ---MSTH----KKKTRKLRGHVSHGHGRIGKHRK--HP--GGRGNAGGMHHHRINFDKYH
0668.48100_Lates_calcarifer/1-145              ------M----VTKTRKLRGHVSHGHGRVGKHRK--HP--GGRGNAGGMHHHRINFDKYH
0677.68600_Seriola_dumerili/1-148              ---MPTK----KTKTRKLRGHVSHGHGRIGKHRK--HP--GGRGNAGGMHHHRINFDKYH
0684.14400_Monopterus_albus/1-148              ---MPTK----KTKTRKLRGHVSHGHGRVGKHRK--HP--GGRGNAGGMHHHRINFDKYH
0685.59900_Leptidea_sinapis/1-148              ---MATS----KKKTRKLRGHVSHGHGRIGKHRK--HP--GGRGNAGGEHHHRINMDKYH
0700.60700_Teladorsagia_circumcincta/1-147     -MGMAHA----KRKTRKLRGHVSHGHGRIGKHRK--HP--GGRGKAGGQHHHRINRDKFH
0704.32100_Xiphophorus_maculatus/1-148         ---MPTK----KSKTRKLRGHVSHGHGRVGKHRK--HP--GGRGNAGGMHHHRINFDKYH
0706.82400_Rhodnius_prolixus/1-148             ---MSTS----KKKTRKLRGHVSHGHGRIGKHRK--HP--GGRGNAGGMHHHRINFDKYH
0732.51000_Seriola_lalandi/1-148               ---MPTK----KTKTRKLRGHVSHGHGRIGKHRK--HP--GGRGNAGGMHHHRINFDKYH
0734.05700_Oryzias_latipes/1-148               ---QPTK----KSKTRKLRGHVSHGHGRIGKHRK--HP--GGRGNAGGLHHHRINFDKYH
0748.92300_Poecilia_formosa/1-148              ---QPTK----KSKTRKLRGHVSHGHGRVGKHRK--HP--GGRGNAGGMHHHRINFDKYH
0750.40400_Musca_domestica/1-149               ---MSNIK---RKKTRKLRGHVSHGHGRIGKHRK--HP--GGRGNAGGMHHHRINFDKYH
0758.97400_Pangasianodon_hypophthalmus/1-148   ---MPTR----NSKTRKLRGHVSHGHGRVGKHRK--HP--GGRGNAGGMHHHRINFDKYH
0764.41100_Macrostomum_lignano/1-150           ---MSKLK---PTKTRKLRGHVSHGHGRIGKHRK--HP--SGRGNAGGAHHHRTNFDKYH
0770.56800_Sitophilus_oryzae/1-148             ---MSTH----RKKTRKLRGHVSHGHGRIGKHRK--HP--GGRGNAGGMHHHRINFDKYH
0778.70400_Oryzias_melastigma/1-148            ---MPTK----KSKTRKLRGHVSHGHGRIGKHRK--HP--GGRGNAGGLHHHRINFDKYH
0783.27500_Ictalurus_punctatus/1-148           ---MPTR----TSKTRKLRGHVSHGHGRVGKHRK--HP--GGRGNAGGMHHHRINFDKYH
0784.18700_Anoplopoma_fimbria/1-148            ---MPTK----ATKTRKLRGHVSHGHGRIGKYRK--HP--GGRGNAGGMHHHRINFDKYH
0786.32600_Clupea_harengus/1-148               ---MPTK----KTKTRKLRGHVSHGHGRIGKHRK--HP--GGRGNAGGMHHHRINMDKYH
0796.02900_Spirometra_erinaceieuropaei/1-149   ---MSKIK---PKKTRKLRGHVSHGMGRVGKHRK--HP--GGRGNAGGEHHHRINFDKYH
0797.50700_Salarias_fasciatus/1-148            ---QPTK----KTKTRKLRGHVSHGHGRVGKHRK--HP--GGRGNAGGMHHHRINMDKYH
0799.42100_Paramormyrops_kingsleyae/1-148      ---MPTR----NSKTRKLRGHVSHGHGRVGKHRK--HP--GGRGNAGGMHHHRINFDKYH
0800.49200_Stegastes_partitus/1-148            ---MPTR----KTKTRKLRGHVSHGHGRVGKHRK--HP--GGRGNAGGLHHHRINFDKYH
0801.71100_Poecilia_mexicana/1-148             ---MPTK----KSKTRKLRGHVSHGHGRVGKHRK--HP--GGRGNAGGMHHHRINFDKYH
0805.48100_Labrus_bergylta/1-148               ---MPTK----LTKTRKLRGHVSHGHGRIGKHRK--HP--GGRGNAGGMHHHRINFDKYH
0809.68000_Oryzias_javanicus/1-148             ---MPTK----KSKTRKLRGHVSHGHGRIGKHRK--HP--GGRGNAGGLHHHRINFDKYH
0815.14500_Poecilia_latipinna/1-148            ---MPTK----KSKTRKLRGHVSHGHGRVGKHRK--HP--GGRGNAGGMHHHRINFDKYH
0824.35400_Chilo_suppressalis/1-148            ---MATS----KKKTRKLRGHVSHGHGRIGKHRK--HP--GGRGNAGGEHHHRINMDKYH
0830.13300_Pundamilia_nyererei/1-148           ---MPTK----KSKTRKLRGHVSHGHGRVGKHRK--HP--GGRGNAGGMHHHRINFDKYH
0833.59500_Sparus_aurata/1-148                 ---QPTK----KTKTRKLRGHVSHGHGRIGKHRK--HP--GGRGNAGGMHHHRINFDKYH
0852.17100_Hydra_vulgaris/1-148                ---MTTR----FKKNRKKRGHVSAGHGRVGKHRK--HP--GGRGKAGGQHHHRILMDKYH
0854.58900_Haplochromis_burtoni/1-148          ---MPTK----KSKTRKLRGHVSHGHGRVGKHRK--HP--GGRGNAGGMHHHRINFDKYH
0866.96300_Austrofundulus_limnaeus/1-148       ---MPTK----KSKTRKLRGHVSHGHGRVGKHRK--HP--GGRGNAGGMHHHRINFDKYH
0868.49700_Ameiurus_melas/1-148                ---MPTR----TSKTRKLRGHVSHGHGRVGKHRK--HP--GGRGNAGGMHHHRINFDKYH
0877.45600_Perca_flavescens/1-148              ---MPTK----KTKTRKLRGHVSHGHGRIGKHRK--HP--GGRGNAGGMHHHRINFDKYH
0880.44600_Astatotilapia_calliptera/1-148      ---MPTK----KSKTRKLRGHVSHGHGRVGKHRK--HP--GGRGNAGGMHHHRINFDKYH
0908.95600_Amphiprion_percula/1-148            ---QPTK----KTKTRKLRGHVSHGHGRVGKHRK--HP--GGRGNAGGLHHHRINFDKYH
0916.38800_Biomphalaria_glabrata/1-148         ---MTTK----NKKTRKLRGHVSHGHGRVGKHRK--HP--GGRGNAGGQHHHRINFDKYH
0918.74900_Esox_lucius/1-148                   ---MPTK----KTKTRKLRGHVSHGHGRIGKHRK--HP--GGRGNAGGMHHHRINFDKYH
0921.85600_Strongylocentrotus_purpuratus/1-148 ---MAPRK---QKKTRKLRGHVSHGHGRIGKHRK--HP--GGRGRAGGQHHHRINYDKYH
0927.31000_Aplysia_californica/1-149           ---MTTK----LKKTRKLRGHVSHGHGRIGKHRK--HP--GGRGNAGGQHHHRINFDKYH
0931.40100_Timema_cristinae/1-147              ---MSTS----KKKTRKLRGHVSHGHGRIGKHRK--HP--GGRGNAGGMHHHRINFDKYH
0945.87800_Lepisosteus_oculatus/1-148          ---MPTR----TRKTRKLRGHVSHGHGRIGKHRK--HP--GGRGNAGGMHHHRINFDKYH
0948.54100_Colinus_virginianus/1-147           ---MTTR----LRKTRKRRGHVSAGYGRVGKHRK--HP--GGRGKAGGLQHHRSNFDKFH
0949.48600_Triatoma_infestans/1-148            ---MSTS----KKKTRKLRGHVSHGHGRIGKHRK--HP--GGRGNAGGMHHHRINFDKYH
0951.34600_Perca_fluviatilis/1-148             ---MPTK----KTKTRKLRGHVSHGHGRIGKHRK--HP--GGRGNAGGMHHHRINFDKYH
0957.48500_Maylandia_zebra/1-148               ---MPTK----KSKTRKLRGHVSHGHGRVGKHRK--HP--GGRGNAGGMHHHRINFDKYH
0979.04600_Anguilla_anguilla/1-148             ---MPTR----NTKTRKLRGHVSHGHGRIGKHRK--HP--GGRGNAGGMHHHRINFDKYH
0987.58900_Mizuhopecten_yessoensis/1-147       ---MTTK----LKKTRKLRGHVSHGHGRIGKHRK--HP--GGRGNAGGQHHHRINFDKYH
0991.53600_Callorhinchus_milii/1-148           ---MPSK----LRKTRKLRGHVSHGHGRIGKHRK--HP--GGRGNAGGMHHHRINFDKYH
0991.58500_Acanthochromis_polyacanthus/1-148   ---MPTK----KTKTRKLRGHVSHGHGRVGKHRK--HP--GGRGNAGGLHHHRINFDKYH
0996.88800_Gymnodraco_acuticeps/1-148          ---MPTK----ATKTRKLRGHVSHGHGRIGKHRK--HP--GGRGNAGGMHHHRINFDKYH
1004.95000_Hermetia_illucens/1-150             ---MSNQK---RKKTRKLRGHVSHGHGRIGKHRK--HP--GGRGNAGGMHHHRINFDKYH
1005.58000_Oreochromis_aureus/1-148            ---MPTK----KSKTRKLRGHVSHGHGRVGKHRK--HP--GGRGNAGGMHHHRINFDKYH
1007.82000_Callosobruchus_maculatus/1-148      ---MSTH----KKKTRKLRGHVSHGHGRIGKHRK--HP--GGRGNAGGMHHHRINFDKYH
1017.52000_Phasianus_colchicus/1-148           ---MPSR----LRKTRKLRGHVSHGHGRIGKHRK--HP--GGRGNAGGMHHHRINFDKYH
1023.56000_Epinephelus_coioides/1-148          ---MPTK----KTKTRKVRGHVSHGHGRIGKHRK--HP--GGRGNAGGMHHHRINFDKYH
1035.18000_Cyprinodon_variegatus/1-148         ---QPTK----NSKTRKLRGHVSHGHGRVGKHRK--HP--GGRGNAGGMHHHRINFDKYH
1049.66000_Timema_genevievae/1-147             ---MSTS----KKKTRKLRGHVSHGHGRIGKHRK--HP--GGRGNAGGMHHHRINFDKYH
1053.33000_Gallus_gallus/1-148                 ---MPSR----LRKTRKLRGHVSHGHGRIGKHRK--HP--GGRGNAGGMHHHRINFDKYH
1056.27000_Taeniopygia_guttata/1-148           ---MPSR----LRKTRKLRGHVSHGHGRVGKHRK--HP--GGRGNAGGLHHHRINFDKYH
1060.27000_Lonchura_striata/1-148              ---MPSR----LRKTRKLRGHVSHGHGRVGKHRK--HP--GGRGNAGGLHHHRINFDKYH
1070.79000_Chloebia_gouldiae/1-148             ---MPSR----LRKTRKLRGHVSHGHGRVGKHRK--HP--GGRGNAGGLHHHRINFDKYH
1079.52000_Riptortus_pedestris/1-148           ---MSTH----KKKTRKLRGHVSHGHGRIGKHRK--HP--GGRGNAGGMHHHRINFDKYH
1079.58000_Lepidothrix_coronata/1-148          ---MPSR----LRKTRKLRGHVSHGHGRVGKHRK--HP--GGRGNAGGMHHHRINFDKYH
1081.94000_Pipra_filicauda/1-148               ---MPSR----LRKTRKLRGHVSHGHGRVGKHRK--HP--GGRGNAGGMHHHRINFDKYH
1098.92000_Timema_monikensis/1-147             ---MSTS----KKKTRKLRGHVSHGHGRIGKHRK--HP--GGRGNAGGMHHHRINFDKYH
1115.47000_Meleagris_gallopavo/1-148           ---MPSR----LRKTRKLRGHVSHGHGRIGKHRK--HP--GGRGNAGGMHHHRINFDKYH
1122.66000_Nothobranchius_kuhntae/1-148        ---MPTK----KSKTRKLRGHVSHGHGRVGKHRK--HP--GGRGNAGGMHHHRINFDKYH
1123.07000_Timema_douglasi/1-147               ---MSTS----KKKTRKLRGHVSHGHGRIGKHRK--HP--GGRGNAGGMHHHRINFDKYH
1127.00000_Aythya_fuligula/1-148               ---MPSR----LRKTRKLRGHVSHGHGRIGKHRK--HP--GGRGNAGGMHHHRINFDKYH
1130.39000_Amazona_aestiva/1-148               ---MPSR----LRKTRKLRGHVSHGHGRVGKHRK--HP--GGRGNAGGMHHHRINFDKYH
1153.16000_Timema_shepardi/1-147               ---MSTS----KKKTRKLRGHVSHGHGRIGKHRK--HP--GGRGNAGGMHHHRINFDKYH
1188.53000_Anas_platyrhynchos/1-148            ---QPSR----LRKTRKLRGHVSHGHGRIGKHRK--HP--GGRGNAGGMHHHRINFDKYH
1203.51000_Fundulus_heteroclitus/1-148         ---MPTK----KSKTRKLRGHVSHGHGRVGKHRK--HP--GGRGNAGGMHHHRINFDKYH
1203.65000_Fasciola_hepatica/1-149             ---MSKIK---PKKTRKLRGHVSHGHGRVGKHRK--HP--GGRGNAGLEHHHQINCDKYH
1233.70000_Aquila_chrysaetos/1-148             ---MPSR----LRKTRKLRGHVSHGHGRVGKHRK--HP--GGRGNAGGMHHHRINFDKYH
1242.52000_Nothobranchius_furzeri/1-148        ---MPTK----KSKTRKLRGHVSHGHGRVGKHRK--HP--GGRGNAGGMHHHRINFDKYH
1278.73000_Aedes_aegypti/1-149                 ---MVNLR--QRKKTRKLRGHVSHGHGRIGKHRK--HP--GGRGNAGGMHHHRINFDKYH
1342.66000_Sphaeramia_orbicularis/1-148        ---MPTK----KTKTRKLRGHVSHGHGRVGKHRK--HP--GGRGNAGGMHHHRINFDKYH
1347.76000_Fasciola_gigantica/1-149            ---MSKIK---PKKTRKLRGHVSHGHGRVGKHRK--HP--GGRGNAGLEHHHQINCDKYH
1424.90000_Thamnophis_sirtalis/1-148           ---MPSR----LRKTRKLRGHVSHGHGRIGKHRK--HP--GGRGNAGGMHHHRINFDKYH
1451.30000_Xenopus_tropicalis/1-148            ---MPSK----LRKTRKLRGHVSHGHGRIGKHRK--HP--GGRGNAGGMHHHRINFDKYH
1484.64000_Labeo_rohita/1-148                  ---MPTK----KTKTRKLRGHVSHGHGRIGKHRK--HP--GGRGNAGGMHHHRINFDKYH
1511.02000_Podarcis_muralis/1-148              ---MPSR----LRKTRKLRGHVSHGHGRIGKHRK--HP--GGRGNAGGLHHHRINFDKYH
1520.33000_Crotalus_horridus/1-148             ---MPSR----LRKTRKLRGHVSHGHGRIGKHRK--HP--GGRGNAGGMHHHRINFDKYH
1562.18000_Paroedura_picta/1-148               ---MPSR----LRKTRKLRGHVSHGHGRIGKHRK--HP--GGRGNAGGMHHHRINFDKYH
1590.04000_Pseudonaja_textilis/1-148           ---MPSR----LRKTRKLRGHVSHGHGRIGKHRK--HP--GGRGNAGGMHHHRINFDKYH
1597.65000_Crotalus_adamanteus/1-148           ---MPSR----LRKTRKLRGHVSHGHGRIGKHRK--HP--GGRGNAGGMHHHRINFDKYH
1632.72000_Sinocyclocheilus_anshuiensis/1-148  ---MPTK----QSKTRKLRGHVSHGHGRIGKHRK--HP--GGRGNAGGMHHHRINFDKYH
1655.79000_Sinocyclocheilus_rhinocerous/1-148  ---MPTK----KSKTRKLRGHVSHGHGRIGKHRK--HP--GGRGNAGGMHHHRINFDKYH
1663.58000_Penaeus_vannamei/1-147              ---MATT----KKKTRKLRGHVSHGHGRIGKHRK--HP--GGRGNAGGMHHHRINFDKYH
1665.53000_Notechis_scutatus/1-148             ---MPSR----LRKTRKLRGHVSHGHGRIGKHRK--HP--GGRGNAGGMHHHRINFDKYH
1706.96000_Pantherophis_guttatus/1-148         ---MPSR----LRKTRKLRGHVSHGHGRIGKHRK--HP--GGRGNAGGMHHHRINFDKYH
1716.68000_Pogona_vitticeps/1-148              ---MPSR----LRKTRKLRGHVSHGHGRIGKHRK--HP--GGRGNAGGMHHHRINFDKYH
1750.29000_Sinocyclocheilus_grahami/1-148      ---MPTK----QSKTRKLRGHVSHGHGRIGKHRK--HP--GGRGNAGGMHHHRINFDKYH
1775.69000_Pipistrellus_kuhlii/1-148           ---MPSR----LRKTRKLRGHVSHGHGRIGKHRK--HP--GGRGNAGGLHHHRINFDKYH
1799.14000_Anolis_carolinensis/1-148           ---MPSR----LRKTRKLRGHVSHGHGRIGKHRK--HP--GGRGNAGGMHHHRINFDKYH
1820.64000_Carassius_auratus/1-148             ---MPTK----KSKTRKLRGHVSHGHGRIGKHRK--HP--GGRGNAGGMHHHRINFDKYH
1893.60000_Rousettus_aegyptiacus/1-148         ---MPSR----LRKTRKLRGHVSHGHGRIGKHRK--HP--GGRGNAGGMHHHRINFDKYH
2002.80000_Myotis_myotis/1-148                 ---MPSR----LRKTRKLRGHVSHGHGRIGKHRK--HP--GGRGNAGGLHHHRINFDKYH
2034.58000_Myotis_lucifugus/1-148              ---MPSR----LRKTRKLRGHVSHGHGRIGKHRK--HP--GGHSNAGGLHHHRINFNKYH
2037.30000_Blattella_germanica/1-148           ---MSTH----KKKTRKLRGHVSHGHGRIGKHRK--HP--GGRGNAGGMHHHRINFDKYH
2049.54000_Crocodylus_porosus/1-148            ---MPSR----LRKTRKLRGHVSHGHGRVGKHRK--HP--GGRGNAGGMHHHRINFDKYH
2059.80000_Myotis_davidii/1-148                ---MPSR----LRKTRKLRGHVSHGHGRIGKHRK--HP--GGRGNAGGLHHHRINFDKYH
2075.77000_Rhinolophus_ferrumequinum/1-148     ---MPSR----LRKTRKLRGHVSHGHGRIGKHRK--HP--GGRGNAGGLHHHRINFDKYH
2107.24000_Myotis_brandtii/1-148               ---MPSR----LRKTRKLRGHVSHGHGRIGKHRK--HP--GGRGNAGGLHHHRINFDKYH
2108.83000_Phyllostomus_discolor/1-148         ---MPSR----LRKTRKLRGHVSHGHGRIGKHRK--HP--GGRGNAGGLHHHRINFDKYH
2119.62000_Vicugna_pacos/1-148                 ---MPSR----LRKTRKLRGHVSHGHGRIGKHRK--HP--GGRGNAGGMHHHRINFDKYH
2161.73000_Alligator_mississippiensis/1-148    ---MPSR----LRKTRKLRGHVSHGHGRVGKHRK--HP--GGRGNAGGMHHHRINFDKYH
2169.36000_Camelus_dromedarius/1-148           ---MPSR----LRKTRKLRGHVSHGHGRIGKHRK--HP--GGRGNAGGMHHHRINFDKYH
2184.97000_Gopherus_agassizii/1-150            -MFCPSR----LRKTRKLRGHVSHGHGRIGKHRK--HP--GGRGNAGGMHHHRINFDKYH
2198.28000_Pteropus_vampyrus/1-148             ---MPSR----LRKTRKLRGHVSHGHGRIGKHRK--HP--GGRGNAGGMHHHRINFDKYH
2226.88000_Ixodes_scapularis/1-148             ---MSTN----KKKTRKLRGHVSHGHGRVGKHRK--HP--GGRGNAGGQHHHRINFDKYH
2236.37000_Dipodomys_ordii/1-148               ---MPSR----LRKTRKLRGHVSHGHGRIGKHRK--HP--GGRGNAGGMHHHRINFDKYH
2270.57000_Alligator_sinensis/1-148            ---MPSR----LRKTRKLRGHVSHGHGRVGKHRK--HP--GGRGNAGGMHHHRINFDKYH
2284.63000_Neophocaena_asiaeorientalis/1-148   ---MPSR----LRKTRKLRGHVSHGHGRIGKHRK--HP--GGRGNAGGMHHHRINFDKYH
2315.57000_Molossus_molossus/1-148             ---MPSR----LRKTRKLRGHVSHGHGRIGKHRK--HP--GGRGNAGGLHHHRINFDKYH
2319.09000_Platysternon_megacephalum/1-148     ---MPSR----LRKTRKLRGHVSHGHGRIGKHRK--HP--GGRGNAGGMHHHRINFDKYH
2328.64000_Ursus_arctos/1-148                  ---MPSR----LRKTRKLRGHVSHGHGRIGKHRK--HP--GGRGNAGGMHHHRINFDKYH
2330.49000_Ursus_maritimus/1-148               ---MPSR----LRKTRKLRGHVSHGHGRIGKHRK--HP--GGRGNAGGMHHHRINFDKYH
2338.19000_Octopus_bimaculoides/1-149          ---MATK----RKKTRKLRGHVSHGHGRVGKHRK--HP--GGRGNAGGLLHHRINFDKYH
2338.88000_Sousa_chinensis/1-148               ---MPSR----LRKTRKLRGHVSHGHGRIGKHRK--YP--GGRGNAGGMHHHRINLDKHH
2353.58000_Suricata_suricatta/1-148            ---MPSR----LRKTRKLRGHVSHGHGRIGKHRK--HP--GGRGNAGGMHHHRINFDKYH
2353.86000_Neotoma_lepida/1-149                --MQPSR----LRKTRKLRGHVSHGHGRIGKHRK--HP--GGRGNAGGMHHHRINFDKYH
2355.57000_Monodon_monoceros/1-148             ---MPSR----LRKTRKLRGHVSHGHGRIGKHRK--HP--GGRGNAGGMHHHRINFDKYH
2362.78000_Delphinapterus_leucas/1-148         ---MPSR----LRKTRKLRGHVSHGHGRIGKHRK--HP--GGRGNAGGMHHHRINFDKYH
2371.88000_Salmo_trutta/1-148                  ---MPTK----KTKTRKLRGHVSHGHGRIGKHRK--HP--GGRGNAGGMHHHRINFDKYH
2378.52000_Tursiops_truncatus/1-148            ---MPSR----LRKTRKLRGHVSHGHGRIGKHRK--HP--GGRGNAGGMHHHRINFDKYH
2380.51000_Odocoileus_virginianus/1-148        ---MPSR----LRKTRKLRGHVSHGHGRIGKHRK--HP--GGRGNAGGMHHHRINFDKYH
2384.85000_Acinonyx_jubatus/1-148              ---MPSR----LRKTRKLRGHVSHGHGRIGKHRK--HP--GGRGNAGGMHHHRINFDKYH
2396.86000_Canis_lupus/1-148                   ---MPSR----LRKTRKLRGHVSHGHGRIGKHRK--HP--GGRGNAGGMHHHRINFDKYH
2399.79000_Cricetulus_griseus/1-148            ---MPSR----LRKTRKLRGHVSHGHGRIGKHRK--HP--GGRGNAGGMHHHRINFDKYH
2400.15000_Odobenus_rosmarus/1-148             ---MPSR----LRKTRKLRGHVSHGHGRIGKHRK--HP--GGRGNAGGMHHHRINFDKYH
2407.81000_Lynx_canadensis/1-148               ---MPSR----LRKTRKLRGHVSHGHGRIGKHRK--HP--GGRGNAGGMHHHRINFDKYH
2408.70000_Panthera_tigris/1-148               ---MPSR----LRKTRKLRGHVSHGHGRIGKHRK--HP--GGRGNAGGMHHHRINFDKYH
2409.69000_Zalophus_californianus/1-148        ---MPSR----LRKTRKLRGYMSHGHGRVGKHRK--HP--GGLGNAGGMHHHRINFDKYH
2413.21000_Lynx_pardinus/1-148                 ---MPSR----LRKTRKLRGHVSHGHGRIGKHRK--HP--GGRGNAGGMHHHRINFDKYH
2418.07000_Diabrotica_virgifera/1-148          ---MSTH----RKKTRKLRGHVSHGHGRIGKHRK--HP--GGRGNAGGMHHHRINFDKYH
2419.44000_Neomonachus_schauinslandi/1-148     ---MPSR----LRKTRKLRGHVSHGHGRIGKHRK--HP--GGRGNAGGMHHHRINFDKYH
2421.57000_Vulpes_vulpes/1-148                 ---MPSR----LRKTRKLRGHVSHGHGRIGKHRK--HP--GGRGNAGGMHHHRINFDKYH
2425.75000_Felis_catus/1-148                   ---MPSR----LRKTRKLRGHVSHGHGRIGKHRK--HP--GGRGNAGGMHHHRINFDKYH
2431.69000_Balaenoptera_acutorostrata/1-148    ---MPSR----LRKTRKLRGHVSHGHGRIGKHRK--HP--GGRGNAGGMHHHRINFDKYH
2432.97000_Puma_concolor/1-148                 ---MPSR----LRKTRKLRGHVSHGHGRIGKHRK--HP--GGRGNAGGMHHHRINFDKYH
2444.08000_Ailuropoda_melanoleuca/1-148        ---MPAR----TRKTRKLRGHVSHGHGRIGKHRK--HP--GGRGNAGGMHHHRINFDKYH
2455.28000_Enhydra_lutris/1-148                ---MPSR----LRKTRKLRGHVSHGHGRIGKHRK--HP--GGRGNAGGMHHHRINFDKYH
2457.08000_Mesocricetus_auratus/1-147          ---MPSR----LRKTRKLRGHVSHGHGRIGKHRK--HP--GGRGNAGGMHHHRINFDKYH
2462.77000_Balaenoptera_physalus/1-148         ---MPSR----LRKTRKLRGHVSHGHGRIGKHRK--HP--GGRGNAGGMHHHRINFDKYH
2478.97000_Ictidomys_tridecemlineatus/1-145    ----PSR----LRKTRKLRGHVSHGHGRIGKHRK--HP--GGRGNAGGMHHHRINFDKYH
2487.55000_Hucho_hucho/1-148                   ---MPTK----KTKTRKLRGHVSHGHGRIGKHRK--HP--GGRGNAGGMHHHRINFDKYH
2494.01000_Muntiacus_reevesi/1-148             ---MPSR----LRKTRKLRGHVSHGHGCIGKHRK--HP--GGRGNAGGMLHHRINLEKYH
2501.91000_Sus_scrofa/1-148                    ---MRTR----LRKTRKLRGHVSHGHGRIGKHRK--HP--GGRGNAGGMHHHRINFDKYH
2506.97000_Equus_caballus/1-148                ---MPSR----LRKTRKLRGHVSHGHGRIGKHRK--HP--GGRGNAGGMHHHRINFDKYH
2512.44000_Peromyscus_maniculatus/1-151        MLQKPSR----LRKTRKLRGHVSHGHGRIGKHRK--HP--GGRGNAGGMHHHRINFDKYH
2512.44000_Peromyscus_maniculatus/1-148        ---MPSR----LRKTRKLRGHVSHGHGRIGKHRK--HP--GGRGNAGGMHHHRINFDKYH
2518.31000_Castor_canadensis/1-148             ---MPSR----LRKTRKLRGHVSHGHGRIGKHRK--HP--GGRGNAGGMHHHRINFDKYH
2519.72000_Otolemur_garnettii/1-148            ---MPSR----LRKTQNLLCHVSHSHGLIGKHRK--HP--GGQGNAGDMHHHRINFDKYH
2538.39000_Aedes_albopictus/1-148              ---MPTK----KSKTRKLRGHVSHGHGRVGKHRK--HP--GGRGNAGGMHHHRINFDKYH
2553.13000_Mus_caroli/1-148                    ---MPSR----LRKTRKLRGHVSHGHGRIGKHRK--HP--GGRGNAGGMHHHRINFDKYH
2571.27000_Terrapene_carolina/1-148            ---MPSR----LRKTRKLRGHVSHGHGRIGKHRK--HP--GGRGNAGGMHHHRINFDKYH
2573.53000_Muntiacus_muntjak/1-148             ---MPSR----LRKTRKLRGHVSHGHGRIGKHRK--HP--GGRGNAGGMHHHRINFDKYH
2577.11000_Mustela_putorius/1-148              ---MPSR----LRKTQKLRGHVSHGHSRIGKHQK--HP--GGRGNAGGMHHHRINFDKYH
2578.02000_Panthera_pardus/1-148               ---MPSR----LRKTRKLRGHVSHGHGRIGKHRK--HP--GGRGNAGGMHHHRINFDKYH
2588.39000_Ursus_americanus/1-148              ---MPSR----LRKTRKLRGHVSHGHGRIGKHRK--HP--GGRGNAGGMHHHRINFDKYH
2618.20000_Heterocephalus_glaber/1-148         ---MPSR----LRKTRKLRGHVSHGHGRIGKHRK--HP--GGRGNAGGMHHHRINFDKYH
2628.15000_Ovis_aries/1-148                    ---MPSR----LRKTRKLRGHVSHGHGRIGKHRK--HP--GGRGNAGGMHHHRINFDKYH
2647.92000_Rattus_norvegicus/1-148             ---MPSR----LRKTRKLRGHVSHGHGRIGKHRK--HP--GGRGNAGGMHHHRINFDKYH
2673.97000_Bos_indicus/1-148                   ---MPSR----LRKTRKLRGHVSHGHGRIGKHRK--HP--GGRGNAGGMHHHRINFDKYH
2706.87000_Callorhinus_ursinus/1-148           ---MPSR----LRKTRKLRGHVSHGHGRIGKHRK--HP--GGRGNAGGMHHHRINFDKYH
2715.72000_Erinaceus_europaeus/1-148           ---MPPR----LRMTRKLRGQVSHGHCSVCKHCK--SL--GGCSNAGDTHYHRINLDKYH
2715.85000_Bos_taurus/1-148                    ---MPSR----LRKTRKLRGHVSHGHGRIGKHRK--HP--GGRGNAGGMHHHRINFDKYH
2717.70000_Cebus_imitator/1-148                ---MPSR----LRKTRKLRGHVSHGHGRIGKHRK--HP--GGRGNAGGMHHHRINFDKYH
2723.22000_Cavia_porcellus/1-148               ---MPSR----LRKTRKLRGHVSHGHGRIGKHRK--HP--GGRGNAGGMHHHRINFDKYH
2729.20000_Sapajus_apella/1-148                ---MPSR----LRKTRKLRGHVSHGHGRIGKHRK--HP--GGRGNAGGMHHHRINFDKYH
2736.98000_Marmota_monax/1-148                 ---MPSR----LRKTRKLRGHVSHGHGRIGKHRK--HP--GGRGNAGGMHHHRINFDKYH
2737.46000_Oryctolagus_cuniculus/1-148         ---MPSR----LRKTRKLRGHVSHGHGRIGKHRK--HP--GGRGNAGGMHHHRINFDKYH
2742.47000_Xenopus_laevis/1-148                ---MPSK----LRKTRKLRGHVSHGHGRIGKHRK--HP--GGRGNAGGMHHHRINFDKYH
2798.15000_Propithecus_coquereli/1-148         ---MPSR----LRKTRKLRGHVSHGHGRIGKHRK--HP--GGRGNAGGMHHHRINFDKYH
2828.03000_Bison_bison/1-148                   ---MPSR----LRKTRKLRGHVSHGHGRIGKHRK--HP--GGRGNAGGMHHHRINFDKYH
2843.98000_Nomascus_leucogenys/1-148           ---MPSR----LRKTRKLRGHVSHGHGRIGKHRK--HP--GGRGNAGGLHHHRINFDKYH
2848.25000_Cercocebus_atys/1-148               ---MPSR----LRKTRKLRGHVSHGHGRIGKHRK--HP--GGRGNAGGLHHHRINFDKYH
2860.59000_Latimeria_chalumnae/1-148           ---MPSR----LRKTRKLRGHVSHGHGRIGKHRK--HP--GGRGNAGGMHHHRINFDKYH
2861.68000_Aotus_nancymaae/1-148               ---MPSR----LRKTRKLRGHVSHGHGRIGKHRK--HP--GGRGNAGGLHHHRINFDKYH
2897.82000_Callithrix_jacchus/1-148            ---MPSR----LRKTRKLRGHVSHGHGRIGKHRK--HP--GGRGNAGGMHHHRINFDKYH
2922.81000_Capra_hircus/1-148                  ---QPSR----LRKTRKLRGHVSHGHGRIGKHRK--HP--GGRGNAGGMHHHRINFDKYH
2937.83000_Chlorocebus_sabaeus/1-148           ---MPSR----LRKTRKLWDHVSHGHGRIGKHHK--HP--GGCGNAGGLHHHRINFDKYH
2946.84000_Macaca_fascicularis/1-148           ---MPSR----LRKTRKLRGHVSHGHGRIGKHRK--HP--GGRGNAGGLHHHRINFDKYH
2948.70000_Macaca_nemestrina/1-148             ---MPSR----LRKTRKLRGHVSHGHGRIGKHRK--HP--GGRGNAGGLHHHRINFDKYH
2966.89000_Salmo_salar/1-148                   ---MPTK----KTKTRKLRGHVSHGHGRIGKHRK--HP--GGRGNAGGMHHHRINFDKYH
2970.12000_Colobus_angolensis/1-148            ---MPSR----LRKTRKLRGHVSHGHGRIGKHRK--HP--GGRGNAGGLHHHRINFDKYH
2971.33000_Macaca_mulatta/1-148                ---MPSR----LRKTRKLWGHVSHGHGRIGKHRK--HP--GGRGNAGGLHHHRINFDKYH
2977.07000_Rhinopithecus_bieti/1-148           ---MPSR----LRKTRKLRGHVSHGHGRIGKHRK--HP--GGRGNAGGLHHHRINFDKYH
2995.89000_Octodon_degus/1-148                 ---MPSR----LRKTRKLRGHVSHGHGRIGKHRK--HP--GGRGNAGGMHHHRINFDKYH
3038.48000_Rhinopithecus_roxellana/1-148       ---MPSR----LRKTRKLRGHVSHGHGRIGKHRK--HP--GGRGNAGGLHHHRINFDKYH
3044.87000_Gorilla_gorilla/1-148               ---MPSR----LRKTRKLRGHVSHGHGRIGKHRK--HP--GGRGNAGGLHHHRINFDKYH
3050.40000_Pan_troglodytes/1-148               ---MPSR----LRKTRKLRGHVSHGHGRIGKHRK--HP--GGRGNAGGLHHHRINFDKYH
3051.90000_Pan_paniscus/1-148                  ---MPSR----LRKTRKLRGHVSHGHGRIGKHRK--HP--GGRGNAGGLHHHRINFDKYH
3061.99000_Mandrillus_leucophaeus/1-148        ---MPSR----LRKTRKLRGHVSHGHGRIGKHRK--HP--GGRGNAGGLHHHRINFDKYH
3065.05000_Pongo_abelii/1-148                  ---MPSR----LRKTRKLRGHVSHGHGRIGKHRK--HP--GGRGNAGGLHHHRINFDKYH
3086.67000_Sarcophilus_harrisii/1-148          ---MPSR----LRKTRKLRGHVSHGHGRIGKHRK--HP--GGRGNAGGLHHHRINFDKYH
3103.81000_Trichechus_manatus/1-148            ---MPSR----LRKTRKLRGHVSHGHGRIGKHRK--HP--GGRGNAGGMHHHRINFDKYH
3156.90000_Leptonychotes_weddellii/1-148       ---MPSR----LRKTRKLRGHVSHGHGRIGKHRK--HP--GGRGNAGGMHHHRINFDKYH
3192.58000_Phascolarctos_cinereus/1-148        ---MPSR----LRKTRKLRGHVSHGHGRIGKHRK--HP--GGRGNAGGLHHHRINFDKYH
3196.74000_Loxodonta_africana/1-148            ---MPSR----LRKTRKLRGHVSHGHGRIGKHRK--HP--GGRGNAGGVHHHRINFDKYH
3375.70000_Chiloscyllium_punctatum/1-148       ---MPSR----LRKTRKLRGHVSHGHGRIGKHRK--HP--GGRGNAGGMHHHRINFDKYH
3453.86000_Carlito_syrichta/1-148              ---MPSR----LRKTRKLRGHVSHGHGRIGKHRK--HP--GGRGNAGGLHHHRINFDKYH
3598.44000_Monodelphis_domestica/1-148         ---MPSR----LRKTRKLRGHVSHGHGRIGKHRK--HP--GGRGNAGGLHHHRINFDKYH
3656.62000_Araneus_ventricosus/1-148           ---MSTH----KKKTRKLRGHVSHGHGRIGKHRK--HP--GGRGNAGGMHHHRINFDKYH
3779.43000_Geotrypetes_seraphini/1-148         ---MPSR----LRKTRKLRGHVSHGHGRIGKHRK--HP--GGRGNAGGLHHHRINFDKYH
4210.11000_Chrysochloris_asiatica/1-148        ---MPSR----LRKTRKLRGHVSHGHGRIGKHRK--HP--GGRGNAGGLHHHRINFDKYH
4470.98000_Scyliorhinus_torazame/1-148         ---MPSR----LRKTRKLRGHVSHGHGRIGKHRK--HP--GGRGNAGGMHHHRINFDKYH
4685.94000_Microcaecilia_unicolor/1-148        ---MPSR----LRKTRKLRGHVSHGHGRIGKHRK--HP--GGRGNAGGLHHHRINFDKYH

0002.21690_Encephalitozoon_intestinalis/1-147  PDYHGKRGMRVYHRKENSN--YARPISSARLWGMIPKEQRYEFLD-N----VEK---VPV
0002.25178_Encephalitozoon_hellem/1-147        PDYHGKRGMRVYHRKENSE--YARPISSARLWGMIPKEQRYEFLD-N----ADK---VPV
0002.49752_Encephalitozoon_cuniculi/1-147      PDYHGKRGMRVYHRKENSD--YARPISSARLWGMIPKEQRYDFLD-N----PEK---VPV
0005.62015_Amphiamblys_sp./1-145               PDYFKKTGMRRFNQHKNQD--YCPTVNIDRVWSFVDEDTK------NAR-PEGK---APV
0007.50134_Pneumocystis_murina/1-148           PGYFGKVGMRYFHKTNNQF--WRPPVNVEKLWSLISKEEREKFLNQ--K--TDT---SPI
0007.58160_Malassezia_vespertilionis/1-147     PGYFGKVGMRHYHLMRNPT--HCPIINVDKLWALVPFETRRGLTA---D--ATE---VPV
0007.66146_Pneumocystis_carinii/1-148          PGYFGKVGMRYFHKTNNQF--WRPPINVEKLWSLISKKEREKFLNQ--E--TVA---SPI
0008.34761_Theileria_parva/1-147               PGYFGKVGMRHFHKVRNQS--FMRTVNVNQLWDLVPEETRKEYAD-K----PDM---APV
0008.35812_Theileria_annulata/1-147            PGYFGKVGMRHFHKLRNQY--FMRTVNVNQLWDLVPEETRKEYAD-K----PDM---APV
0009.01036_Theileria_orientalis/1-147          PGYFGKVGMRHFHKMKNQY--YMRTLNVNQLWDFVPEETRKECEA-N----PGK---APV
0009.08856_Cryptosporidium_andersoni/1-148     PGYFGKVGMRYFHMRKNQT--FRPITNVEKLWSLLSRQTLEYYKD-N-Q--TGK---APV
0009.24525_Cryptosporidium_muris/1-148         PGYFGKVGMRYFHMRKNQT--FRPITNVEKLWSLLSRQTLEYYKD-N-Q--TGK---APV
0011.67450_Theileria_equi/1-144                PGYFGKVGMRHFHKIKNQT--FSKSINVNQLWNLVPEDVRTGSAD-K----------APV
0011.85930_Rozella_allomycis/1-150             PGYFGKVGMRHFHLNKNKY--WRPVANLDKMWTMVPEDVRDKALSGKLE--KGQ---AVV
0012.14460_Blastobotrys_adeninivorans/1-149    PGYFGKVGMRTFHLQRNHY--WRPVLNLDKLWTLVPAESREKYLSSA-S--ASA---APV
0012.16340_Anncaliia_algerae/1-148             PDHFGKRGMRNYHVKKNAE--WAPQVNVSKLWSLIPKDQVNTFIN-D----ESV---APK
0015.68980_Nosema_bombycis/1-147               PDYLGTKGQRFYHIRKNTS--WAKPISASRLWSLIPKETRYNLLS-N----TDD---VPV
0019.98250_Hepatocystis_sp./1-148              PGYFGKVGMRHFNLLKNRK--YCPAINVDKLWGLIPDKNKKEFME-D-K------TIAPV
0020.38550_Plasmodium_gaboni/1-148             PGYFGKVGMRHLNLLKNRT--YCPTINVDKLWGLLPEEKKKEFSA-N-K------DIAPV
0020.50170_Plasmodium_reichenowi/1-148         PGYFGKVGMRHLNLLKNRT--FCPTINVDKLWGLLPEEKKKEFSE-N-K------DIAPV
0020.83540_Entamoeba_histolytica/1-149         PDYFGKHGMRVFHLKANKY--YCPSINVDSLWSLVGKDVQAQYKN-A-K--VGE-E-VPV
0021.14260_Rhodotorula_diobovata/1-147         PGYFGKVGMRHYHQNKAAM--WRPVVNVDKLATLIPAEQREGLSA---S--STV---VPV
0021.15730_Trypanosoma_rangeli/1-145           PGYFGKCGMNHYHLKKNAL--WKPTINLNNITKLIAKDEALKAKKGE-A--------LPV
0021.18920_Saprochaete_ingens/1-149            PGYFGKVGMRYFHKQQNHF--WRPVINVERLWTLVPEEKREKYLKES-S--SSA---APV
0021.91450_Plasmodium_sp./1-148                PGYFGKVGMRHLNLLKNRT--YCPTINVDKLWGLLPEEKKKEFSA-N-K------DIAPV
0022.04450_Trichophyton_interdigitale/1-149    PGYFGKVGMRYFHKTQNQF--WRPVINLDKLWSLVPSETRDAYISNK-K--PDT---APV
0022.19230_Porphyridium_purpureum/1-147        PGYFGKVGMRYFHKTQNKF--HCPSINLDRIWTLVGEDVR---KE-H-A--D-KTDVAPV
0022.34370_Trichophyton_soudanense/1-149       PGYFGKVGMRYFHKTQNQF--WRPVINLDKLWSLVPSETRDAYMSNK-K--PDT---APV
0022.53000_Trichophyton_rubrum/1-149           PGYFGKVGMRYFHKTQNQF--WRPVINLDKLWSLVPSETRDAYMSNK-K--PDT---APV
0022.60740_Plasmodium_relictum/1-148           PGYFGKVGMRHFNLLKNRK--FCPTINVDKLWGLLPEEKKKEFSE-N-K------NIAPV
0022.70090_Pycnococcus_provasolii/1-146        PGYFGKVGMRYFHKLKNLF--HCPVINTDKLWTLVGEDARTSAKA-S-G--Q-----AVV
0022.98510_Tolypocladium_capitatum/1-149       PGYFGKVGMRYFHKQQNHF--WKPVINLDKLWTLVPAETREAYISGA-K--KDT---VPV
0023.33280_Plasmodium_falciparum/1-148         PGYFGKVGMRHLNLLKNRT--YCPTINVDKLWGLLPEEKKKEFSE-N-K------DIAPV
0023.94080_Penicillium_decumbens/1-149         PGYFGKVGMRYFHKTQQQF--WKPTINLDKLWSLVPAEKRDAYLSGS-K--TDT---APV
0024.33780_Xylona_heveae/1-149                 PGYFGKVGMRYFHKTTQQF--WAPTINLDKLWTLVPAEKRDQYLVEK-K--SDS---APV
0024.39600_Plasmodium_knowlesi/1-148           PGYFGKVGMRHFNLLKNRK--FCPTINVDKLWGLLPEEKKKEFFE-N-K------NIAPV
0025.03400_Plasmodium_gallinaceum/1-148        PGYFGKVGMRHFNLLKNRK--YCPTINVDKLWGLLPEEKKKEFCD-N-K------NVAPV
0026.07550_Trypanosoma_brucei/1-145            PGYFGKCGMNHYHKKKNTT--WKPTINLDNLTKLMAKDEAMKAKKGE-V--------LPV
0026.18130_Plasmodium_cynomolgi/1-148          PGYFGKVGMRHFNLLKNRK--FCPTINVDKLWGLLPEEKKKEFFE-N-K------NIAPV
0026.20250_Linderina_pennispora/1-147          PGYFGKVGMRYFHKTQNKL--WRPVINVDKLWTLVDGESKAQVAA---N--KEL---APV
0026.22800_Trypanosoma_equiperdum/1-145        PGYFGKCGMNHYHKKKNTT--WKPTINLDNLTKLMAKDEAMKAKKGE-A--------LPV
0026.37680_Exophiala_dermatitidis/1-149        PGYFGKVGMRHFHLLRNHY--WKPTINLDKLWSLVPEETRDAYISGQ-K--TDT---APV
0026.97120_Penicillium_roqueforti/1-149        PGYFGKVGMRYFHKTNQQF--WKPTINVDKLWSLVPAEQRDAYLSGQ-K--TDV---APV
0027.01340_Coccidioides_posadasii/1-149        PGYFGKVGMRYFHKTMNQF--WKPTINLDKLWSLVPAETREAYVSNQ-K--PDT---APV
0027.01370_Plasmodium_vivax/1-148              PGYFGKVGMRHFNLLKNRK--FCPTINVDKLWGLLPEEKKKEFFE-N-K------NIAPV
0027.12170_Aspergillus_taichungensis/1-149     PGYFGKVGMRYFHKTNQQF--WKPVINLDKLWSLIPAEQRDAYLSGQ-K--TDT---APV
0027.31780_Aspergillus_candidus/1-149          PGYFGKVGMRYFHKTNQQF--WKPVINLDKLWSLVPAEQRDAYLSGQ-K--TDT---APV
0027.37880_Escovopsis_weberi/1-149             PGYFGKVGMRYFHKQQNHF--WKPIINLDKLWSLVPTETREAYVSGE-K--KDT---VPV
0027.61020_Tolypocladium_paradoxum/1-149       PGYFGKVGMRYFHKQQNHF--WKPVINLDKLWTLVPADIREAYTSGA-K--KDT---VPV
0027.68550_Plasmodium_coatneyi/1-148           PGYFGKVGMRHFNLLKNRK--FCPTINVDKLWGLLPEEKKKEFFE-N-K------NIAPV
0027.77900_Aspergillus_cristatus/1-149         PGYFGKVGMRYFHKTNQQF--WKPTINLDKLWSLVPAEKRDAYVSGQ-K--TDT---APV
0027.83700_Blastomyces_parvus/1-149            PGYFGKVGMRYFHKTQNQF--WKPVINLDKLWSLIPAETRDAYVNNK-K--PDT---APV
0027.85940_Aspergillus_clavatus/1-149          PGYFGKVGMRYFHKTNQQF--WKPTINLDKLWSLVPTETREAYLSGQ-K--TDT---APV
0028.24880_Rasamsonia_emersonii/1-150          PGYFGKVGMRHYHLLRQHY--WKPTINLDKLWSLVPEETRDKYLNSDAP--ADS---AVV
0028.25750_Aspergillus_campestris/1-149        PGYFGKVGMRYFHKTNQQF--WKPVINLDKLWSLVPAEQRDAYMSGQ-K--TDT---APV
0028.50690_Pseudogymnoascus_sp./1-149          PGYFGKVGMRYFHKQQNHF--WKPVVNLDKLWSLVPAEKREEYLQAK-N--TDT---IPV
0028.50690_Pseudogymnoascus_sp./1-147          PGYFGKVGMRYFHKQQNHF--WKPVVNLDKLWSLVPAEKREEYLQAK-N--TDT---VPV
0028.64390_Talaromyces_marneffei/1-150         PGYFGKVGMRHFHLQRNHE--WKPVVNLDKLWSLLPQETQEKYLAEGAP--QDT---APV
0028.68060_Thecamonas_trahens/1-146            PGYFGKVGMRQFHYNKNAH--YCPTVNLDKLAALVPASIKEAVKA-D----ASK---VPV
0028.78130_Cyphellophora_europaea/1-149        PGYFGKVGMRYFHKTQNKF--WKPTINLDKLWALVPTETREAYVAEK-K--TDT---APV
0029.01600_Coccidioides_immitis/1-149          PGYFGKVGMRYFHKTMNQF--WKPTINLDKLWSLVPAETREAYVSNQ-K--PDT---APV
0029.27370_Exophiala_mesophila/1-149           PGYFGKVGMRHFHLLRNHY--WKPSVNLDKLWSLVPEETREAYISGK-K--TDT---APV
0029.35210_Sphaerulina_musiva/1-149            PGYFGKVGMRYFHKMQNGF--WKPVINLDKLWSLVPQEQREKALAGG-K--SDT---APV
0029.36400_Aspergillus_terreus/1-149           PGYFGKVGMRYFHKTQQQF--WKPVINLDKLWSLVPAEKRDAYLSGQ-K--TDT---APV
0029.38500_Aspergillus_fumigatus/1-149         PGYFGKVGMRYFHKTNQQF--WKPTINLDKLWSLIPTETREAYLSGQ-K--TDT---APV
0029.50560_Exophiala_sideris/1-149             PGYFGKVGMRHFHLTRNQY--WKPTINLDKLWSLVPEETRDEYISGK-K--TDT---APV
0029.54990_Naegleria_fowleri/1-149             PGYFGKIGIRRFHMNKNHF--LTTSVNLDELWKIAGEQVYNQAKEGK---FGNK---AVV
0029.82220_Trypanosoma_theileri/1-145          PGYFGKCGMNHYHKKKNAT--WKPTINLNNLTKLIAKDEVMKAKKGE-A--------LPV
0029.95250_Paracoccidioides_brasiliensis/1-149 PGYFGKVGMRYFHKTQNQF--WKPVINLDKLWSLVPAETRDAYVNNK-K--ADT---VPV
0030.44910_Metarhizium_album/1-149             PGYFGKVGMRYFHKQPNHF--WKPVINLDKLWALVPAETRDAYVSGA-K--KDT---VPV
0030.55940_Decorospora_gaudefroyi/1-148        PGYFGKVGMRYFHKMGNPF--WKPVINLDKLWSLIPAEKRDAYLAK--K--GGN---APV
0030.68050_Penicillium_oxalicum/1-149          PGYFGKVGMRYFHKTQQKF--WKPTINLDKLWTLVPAEKRDAYLSGE-K--TDT---APV
0030.85860_Talaromyces_atroroseus/1-150        PGYFGKVGMRYFHLQRNHF--WKPTINLDKLWTLVPEETREKYLAENAP--SDK---AVV
0030.96950_Blastomyces_silverae/1-149          PGYFGKVGMRYFHKTQNQF--WKPVINLDKLWSLIPAETRDAYVNNK-K--PDT---APV
0031.09620_Aspergillus_saccharolyticus/1-149   PGYFGKVGMRYFHKTQQQF--WKPTINIDKLWSLVPAEQRDAYVSGQ-K--TDT---APV
0031.24580_Tolypocladium_ophioglossoides/1-149 PGYFGKVGMRYFHKQQNHF--WKPVINLDKLWTLVPVETREAYISGA-K--KDT---VPV
0031.40580_Exophiala_xenobiotica/1-149         PGYFGKVGMRYFHLTRNQY--WKPTINLDKLWSLVPEETRDEYVSGK-K--TDT---APV
0031.45500_Penicillium_antarcticum/1-149       PGYFGKVGMRYFHKTNQQF--WKPTVNVDKLWSLVPAEQRDAYLSGK-K--TDV---APV
0031.60990_Ceratocystis_fimbriata/1-149        PGYFGKVGMRYYHKQQNHF--WKPVINIDKLWSLVPTETRDAYISGA-K--KDT---APV
0031.61620_Phialophora_americana/1-149         PGYFGKVGMRHFHLLRNHY--WKPTINLDKLWSLVPEETREAYVSGK-K--TDT---APV
0031.78050_Verruconis_gallopava/1-149          PGYFGKVGMRYFHKQSNHF--WKPVINLDKLWSLVPAEQREKYLANK-E--ADT---APV
0031.94850_Heliocybe_sulcata/1-147             PGYFGKVGMRRFHLTRNLQ--WRPIINVDKLWTLVPDEEKEGLTE---D--SDV---VPV
0031.98350_Aulographum_hederae/1-149           PGYFGKVGMRYFHKLQNQF--WKPVINLDKLWSLVPIEKRDEYLKAG-K--TDV---APV
0032.03510_Helicocarpus_griseus/1-149          PGYFGKVGMRYFHKTQQQF--WKPVINLDKLWSLIPEETRDAYVNKQ-K--TDT---APV
0032.25490_Ramularia_collo-cygni/1-149         PGYFGKVGMRYFHKLQNQF--WKPVINLDKLWALVPLEQREKYLANK-S--ADT---APV
0032.41100_Emergomyces_pasteurianus/1-149      PGYFGKVGMRYFHKLQNQF--WKPVINLDKLWSLIPAATRDAYLKNQ-K--TDT---APV
0032.44010_Aspergillus_novofumigatus/1-149     PGYFGKVGMRYFHKTNQQF--WKPTINLDKLWSLVPTETRDAYLSGQ-K--TDT---APV
0032.69110_Blastomyces_percursus/1-149         PGYFGKVGMRYFHKTQNQF--WKPIINLDKLWSLIPAETRDAYVNNK-K--PDT---APV
0032.70210_Coniochaeta_sp./1-149               PGYFGKVGMRYFHKQQNHF--WKPIVNIEKLWSLVPAEEREAYLAGK-K--TDT---LPV
0032.73630_Daedalea_quercina/1-147             PGYFGKVGMRRFHLTRNLQ--WCPVINVDKLWTLVPAEEKEGLTE---S--SDV---VPV
0032.75790_Trametes_coccinea/1-147             PGYFGKVGMRRFHLTRNLQ--WRPIINVDKLWTLVPEEEKAGLSE---N--SEV---VPV
0032.91100_Lasallia_pustulata/1-149            PGYFGKVGMRYFHKLQNQF--WKPVINLDKLWSLVPVEKRDEYLSEK-K--TDT---VPV
0032.91230_Exophiala_spinifera/1-149           PGYFGKVGMRHFHLTRNQY--WKPTINLDKLWALLPEETRDEYVSGK-K--TDT---APV
0032.96720_Dictyostelium_purpureum/1-146       PGYFGKLGMRHFHLLRNQS--FCPTVSLEKIWTFVDQAVRKQCA--T----DGT---APV
0033.00630_Plasmodium_gonderi/1-148            PGYFGKVGMRHFNLLKNRK--FCPTINVDKLWGLLPEEKKKEFSE-N-K------NIAPV
0033.40460_Penicillium_steckii/1-149           PGYFGKVGMRYFHKTKQQF--WKPTINLDKLWSLVPAEQRDAYVAGS-K--SDV---APV
0033.48600_Cordyceps_fumosorosea/1-149         PGYFGKVGMRYFHKQNAHF--WKPVINLDKLWSLVPTETREAYVSGA-K--KDT---VPV
0033.61800_Plasmodium_malariae/1-148           PGYFGKVGMRHFNLLKNRK--FCPTINIDRLWGLLPEKKKKEFSE-N-K------NIVPV
0033.69780_Beauveria_bassiana/1-149            PGYFGKVGMRYFHKQQAHF--WKPVINLDKLWSLVPAETRDAYVSGS-K--KDT---VPV
0033.72910_Penicillium_arizonense/1-149        PGYFGKVGMRYFHKTNQQF--WKPTVNVDKLWSLVPTEQRDAYLSGK-K--TDV---APV
0033.75450_Emmonsia_crescens/1-149             PGYFGKVGMRYFHKTQNQF--WKPVINLDKLWSLIPAETRDAYVNNQ-K--PDT---APV
0033.76550_Aspergillus_avenaceus/1-149         PGYFGKVGMRYFHKTNQQF--WKPVINLDKLWSLVPAEKRDAYVSGQ-K--TDT---APV
0033.90030_Verticillium_dahliae/1-149          PGYFGKVGMRYFHKQQNHF--WKPVVNLDKLWSLVPVEQRDAYIKGE-K--KDV---IPV
0034.00670_Aspergillus_niger/1-149             PGYFGKVGMRYFHKTQQQF--WKPTINLDKLWSLVPAEKRDAYLSGQ-K--TDT---APV
0034.05490_Aspergillus_homomorphus/1-149       PGYFGKVGMRYFHKTQQQF--WKPTINLDKLWSLVPAEQRDAYVSGQ-K--TDT---APV
0034.20500_Dictyostelium_discoideum/1-148      PGYFGKLGMRHFHLLRNQY--HCPTVSLEKIWTLVPESVRKSLAAKN----DGT---APV
0034.79240_Aspergillus_eucalypticola/1-149     PGYFGKVGMRYFHKTQQQF--WKPTINLDKLWSLVPAEKRDAYLSGQ-K--TDT---APV
0034.97250_Cordyceps_javanica/1-149            PGYFGKVGMRYYHKQQAHF--WKPVINLDKLWSLVPTETRDAYVSGA-K--KDT---VPV
0035.04720_Aspergillus_tubingensis/1-149       PGYFGKVGMRYFHKTQQQF--WKPTINLDKLWSLVPAEKRDAYLSGQ-K--TDT---APV
0035.41640_Aspergillus_neoniger/1-149          PGYFGKVGMRYFHKTQQQF--WKPTINLDKLWSLVPAEKRDAYLSGQ-K--TDT---APV
0035.42440_Aspergillus_aculeatus/1-149         PGYFGKVGMRYFHKTQQQF--WKPTINLDKLWSLVPAEQRDAYVSGQ-K--TDT---APV
0035.59410_Akanthomyces_lecanii/1-149          PGYFGKVGMRYFHKQQAHF--WKPVINLDKLWSLVPVETRDAYVSGS-K--KDT---VPV
0035.65480_Plasmodium_ovale/1-148              PGYFGKVGMRHFNLLRNRK--YCPIINVDKLWGLIPEEKKKEFVQ-N-K------NIAPV
0035.68540_Talaromyces_stipitatus/1-150        PGYFGKVGMRHFHLQRNHY--WKPTINLDKLWSLVPEETREKYVAGNAP--SDK---AIV
0035.81820_Pseudogymnoascus_destructans/1-149  PGYFGKVGMRYFHKQQNHF--WKPVVNLDKLWSLVPAEKREEYLQAK-N--TDT---VPV
0035.88860_Penicillium_brasilianum/1-149       PGYFGKVGMRYFHKTQQKF--WKPTINLDKLWTLVPAEKRDAYLSGQ-K--TDT---APV
0036.10230_Rhizopogon_vinicolor/1-147          PGYFGKVGMRHYHLTRNTQ--WRPIINVDKLWSLVPAEEKAGLTE---S--SEI---VPI
0036.14910_Aspergillus_carbonarius/1-149       PGYFGKVGMRYFHKTQQQF--WKPTINLDKLWSLVPAEKRDAYLSGQ-K--TDT---APV
0036.70490_Madurella_mycetomatis/1-149         PGYFGKVGMRHFHLLRNHQ--WAPTINIEKLWSLVPLETRDKYISGA-K--ADS---APV
0036.72040_Aspergillus_sclerotioniger/1-149    PGYFGKVGMRYFHKTQQQF--WKPTINLDKLWSLVPAEKRDAYLSGQ-K--TDT---APV
0036.99560_Aspergillus_flavus/1-149            PGYFGKVGMRYFHKTNQQF--WKPVINLDKLWSLVPAEQRDAYVNGQ-K--TDT---APV
0037.04860_Aspergillus_parasiticus/1-149       PGYFGKVGMRYFHKTNQQF--WKPVINLDKLWSLVPAEQRDAYVSGQ-K--TDT---APV
0037.05700_Cercospora_beticola/1-149           PGYFGKVGMRYFHKLQNQF--WKPVINLDKLWSLVPQEQREKALAGG-K--SDT---APV
0037.06420_Aspergillus_minisclerotigenes/1-149 PGYFGKVGMRYFHKTNQQF--WKPVINLDKLWSLVPAEQRDAYVSGQ-K--TDT---APV
0037.06620_Metarhizium_brunneum/1-149          PGYFGKVGMRYFHKQQNHF--WKPVINLDKLWTLVPIETRDAYVSGA-K--KDT---VPV
0037.15810_Ustilaginoidea_virens/1-149         PGYFGKVGMRYFHKQQNHF--WKPVINLDKLWTLVPSETRDAYISGS-K--KDT---VPV
0037.17820_Gloeophyllum_trabeum/1-147          PGYFGKVGMRHFHLTRNAH--WRPIINVDKLWTLVPDEEKEGLNE---N--SEV---VPV
0037.28770_Aspergillus_luchuensis/1-149        PGYFGKVGMRYFHKTQQQF--WKPTINLDKLWSLVPAEKRDAYLSGQ-K--TDT---APV
0037.38900_Clathrospora_elynae/1-148           PGYFGKVGMRYFHKMQNQF--WKPVINLDKLWSLIPAEKRDEYLAN--K--GGN---APV
0037.46460_Trichoderma_asperellum/1-149        PGYFGKVGMRYFHKQQAHF--WKPIINLDKLWSLVPTETRDAYVSGE-K--KDT---VPV
0037.65870_Fusarium_culmorum/1-149             PGYFGKVGMRYFHKQQNHF--WKPIINLDKLWSLVPQETRDAYVKGE-K--KDT---VPV
0037.79060_Friedmanniomyces_simplex/1-150      PGYFGKVGMRYFHKMQNGF--WKPVINLDKLWSLVPLEQREKYLANKGS--SDT---APV
0037.84800_Aspergillus_steynii/1-149           PGYFGKVGMRYFHKTNQQF--WKPTINLDKLWTLVPAEKREAYLSGQ-K--TDT---APV
0037.90830_Trichoderma_gamsii/1-149            PGYFGKVGMRYFHKQQAHF--WKPIINLDKLWSLVPTETRDAYVSGE-K--KDT---VPV
0037.91200_Aspergillus_oryzae/1-149            PGYFGKVGMRYFHKTNQQF--WKPVINLDKLWSLVPAEQRDAYVNGQ-K--TDT---APV
0037.99750_Pyrenophora_tritici-repentis/1-148  PGYFGKVGMRYFHKMQNGF--WKPVINLDKLWSLIPAEKRDEYLAN--K--GGN---APV
0038.22450_Exophiala_oligosperma/1-149         PGYFGKVGMRHFHLTRNQY--WKPTINLDKLWALLPEETRDQYVSGK-K--TDT---APV
0038.32570_Aspergillus_sergii/1-149            PGYFGKVGMRYFHKTNQQF--WKPVINLDKLWSLVPAEQRDAYVSGQ-K--TDT---APV
0038.32950_Trichoderma_guizhouense/1-149       PGYFGKVGMRYFHKQQSHF--WKPVINLDKLWSLVPAETREAYVSGE-K--KDT---VPV
0038.45920_Sclerotinia_sclerotiorum/1-149      PGYFGKVGMRYFHKQGNHF--WKPVVNLDKLWSLVPAEKRDEYLSGS-K--TDT---VPV
0038.53460_Purpureocillium_lilacinum/1-149     PGYFGKVGMRYFHKQQNHF--WKPVINLDKLWSLVPTETREAYVAGQ-K--KDT---VPV
0038.94340_Hondaea_fermentalgiana/1-149        PGYFGKVGMRHYHVKKSVY--YCPTISVERLWNLVPREVLESAKA-D-T--SGK-N-APV
0039.33880_Aspergillus_transmontanensis/1-149  PGYFGKVGMRYFHKTNQQF--WKPVINLDKLWSLVPAEQRDAYVSGQ-K--TDT---APV
0039.42230_Metarhizium_acridum/1-149           PGYFGKVGMRYFHKQQNHF--WKPVINLDKLWTLVPTETRDAYVSGA-K--KDT---VPV
0039.53010_Lentinus_tigrinus/1-147             PGYFGKVGMRRFHLTRNLQ--WRPIINVDKLWTLVPAAEKEGLTE---N--SDV---VPV
0039.76440_Aspergillus_arachidicola/1-149      PGYFGKVGMRYFHKTNQQF--WKPVINLDKLWSLVPAEQRDAYVSGQ-K--TDT---APV
0039.80320_Penicillium_subrubescens/1-149      PGYFGKVGMRYFHKTQQKF--WKPTINLDKLWTLVPAEKRDAYLSGE-K--TDT---APV
0039.90970_Laetiporus_sulphureus/1-147         PGYFGKVGMRRFHLTRNLQ--WRPIVNVDKLWTLVPAEEKEGLTE---N--SEV---VPV
0040.32820_Fusarium_flagelliforme/1-149        PGYFGKVGMRYFHKQQNHF--WKPIINLDKLWALVPQETRDAYVKGE-K--KDT---VPV
0040.65200_Coleophoma_crateriformis/1-150      PGYFGKVGMRYFHKQGNHF--WKPVINLDKLWSLVPAEKRDEYLSKDAK--KDT---VPV
0040.85750_Aspergillus_novoparasiticus/1-149   PGYFGKVGMRYFHKTNQQF--WKPVINLDKLWSLVPAEQRDAYVSGQ-K--TDT---APV
0040.98060_Trichoderma_harzianum/1-149         PGYFGKVGMRYFHKQQSHF--WKPVINLDKLWSLVPAETREAYVSGE-E--KDT---VPV
0041.10270_Aspergillus_calidoustus/1-149       PGYFGKVGMRYYHKTPQQF--WKPIINLDKLWSLVPTEQRDAYVSGQ-K--TDT---APV
0041.60310_Intoshia_linei/1-150                PGYFTKKGMRDFHIHPNRN--WCKAINVEQLWGLLSIEQREKYSK-N----IGK---PIV
0041.65680_Metarhizium_robertsii/1-149         PGYFGKVGMRYFHKQQNHF--WKPVINLDKLWTLVPIETRDAYVSGA-K--KDT---VPV
0041.68420_Perkinsus_chesapeaki/1-147          PGYFGKVGMRYFHMQRNRY--FRPEVNVEKLWSLVSEQTRLQYAD-----KKDK---APV
0041.70990_Monosiga_brevicollis/1-149          PGYFGKVGMRHFHLLRNKD--HCPTVNIDKIWTLVPEDKRAALIKDA-K--ESN---AAV
0041.87830_Venturia_nashicola/1-149            PGYFGKVGMRYFHKQGNHF--WKPTINLDKLWSLVPLEQREKYISNK-K--SDT---APV
0041.98330_Oidium_neolycopersici/1-149         PGYFGKVGMRYFHKQGNHF--WKPVINLDKLWSLVPAEKRDSYLTSN-D--SDT---VPV
0042.02750_Pyrenophora_teres/1-148             PGYFGKVGMRYFHKMQNGF--WKPVINLDKLWSLIPVEKRDEYLAN--K--GGN---APV
0042.09490_Melanomma_pulvis-pyrius/1-149       PGYFGKVGMRHFHLLRNHE--WKPVLNIDKLLSLVPIEHRDKYLTTTKQ--PDT---APV
0042.45290_Postia_placenta/1-147               PGYFGKVGMRRYHLTRNLQ--WSPIINVDKLWTLVPAEEKEGLTE---D--SEV---VPV
0042.48080_Coleophoma_cylindrospora/1-150      PGYFGKVGMRYFHKQGNHF--WKPVINLDKLWSLVPAEKRDEYLSKDAK--KDT---VPV
0042.48700_Parastrongyloides_trichosuri/1-147  PGYFGKVGMRVFHLNRNAL--YKPTINLENLWTLVPEDTRTKLIG-----VKDK---APV
0042.74840_Dichomitus_squalens/1-147           PGYFGKVGMRRFHLTRNLQ--WRPIINVDKLWTLVPAEEKEGLTE---S--SEV---VPV
0042.86610_Aspergillus_ellipticus/1-149        PGYFGKVGMRYFHKTNQQF--WKPTINLDKLWSLVPAEKRDAYLSGQ-K--TDT---APV
0042.86690_Fusarium_sp./1-149                  PGYFGKVGMRYFHKQQNHF--WKPIINLDKLWSLVPVETRDAYVSGE-K--KDT---VPV
0043.02920_Cladophialophora_immunda/1-149      PGYFGKVGMRHFHLLRNHY--WKPSINLDKLWSLVPEETREAYVSGK-K--TDT---APV
0043.15020_Strongyloides_ratti/1-147           PGYFGKVGMRVFHLNRNKL--YKPSINLDKLWTLVPEDTRTKMIG-----VKDK---APV
0043.45010_Sodiomyces_alkalinus/1-149          PGYFGKVGMRYFHKQPNHF--WKPVVNLDKLWTLVPAEEREAYISGE-K--KDT---VPV
0043.69460_Lasiodiplodia_theobromae/1-149      PGYFGKVGMRYFHKVQSQF--YKPVINLDKLWTLVPAEKRDEYLSAK-S--ADK---APV
0044.14020_Cryomyces_minteri/1-149             PGYFGKVGMRYFHKLQNQF--WKPVINLDKLWSLVPAEKREQYLVEK-K--TDT---APV
0044.21580_Pochonia_chlamydosporia/1-149       PGYFGKVGMRYFHKQQNHF--WKPVINLDKLWALVPTETRDAYVSGA-K--KDT---VPV
0044.76530_Rachicladosporium_sp./1-149         PGYFGKVGMRYFHKMQNGF--WKPVINLDKLWTLIPIEQREKYLKNK-S--SGT---APV
0046.55380_Fusarium_odoratissimum/1-149        PGYFGKVGMRYFHKQPNHF--WKPIINLDKLWSLVPQETRDAYVSGE-K--KDT---VPV
0046.63680_Fusarium_kuroshium/1-149            PGYFGKVGMRYFHKQQNHF--WKPIINLDKLWSLVPVETRDAYVSGE-K--KDT---VPV
0047.26790_Rhabditophanes_sp./1-147            PGYFGKVGMRVFHLNKNAL--YKPSLNIDKLWSLVPEVTKTDLVK-----QKDK---APV
0047.41060_Rachicladosporium_antarcticum/1-149 PGYFGKVGMRYFHKMQNGF--WKPVINLDKLWTLIPIEQREKHLKNK-S--SGT---APV
0047.42980_Fusarium_floridanum/1-149           PGYFGKVGMRYFHKQQNHF--WKPIINLDKLWSLVPVETRDAYVSGE-K--KDT---VPV
0047.90630_Fusarium_oxysporum/1-149            PGYFGKVGMRYFHKQPNHF--WKPIINLDKLWSLVPQETRDAYVSGE-K--KDT---VPV
0047.93320_Trichinella_nativa/1-147            PGYFGKVGMRNFHVRKSQY--WCPTINVEKIWSLIPETVRRQYSK-----SKSK---APV
0048.27410_Fusarium_euwallaceae/1-149          PGYFGKVGMRYFHKQQNHF--WKPIINLDKLWSLVPVETRDAYVSGE-K--KDT---VPV
0048.37340_Colletotrichum_salicis/1-148        PGYFGKVGMRYFHKQQAHF--WKPVINLDKLWTLVPAEKREEYLAG--K--GDK---VPV
0048.55650_Colletotrichum_orchidophilum/1-148  PGYFGKVGMRYFHKQQAHF--WKPVINLDKLWTLVPAEKREEYLAG--K--GDK---VPV
0048.80000_Ichthyophthirius_multifiliis/1-149  PGYFGKKGIRTFHYNKNAH--HQPVVNIDKLWSLVSEETRTKYAL-V----KDK---APV
0049.04230_Fusarium_ambrosium/1-149            PGYFGKVGMRYFHKQQNHF--WKPVINLDKLWSLVPVETRDAYVSGE-K--KDT---VPV
0049.33180_Trichinella_sp./1-147               PGYFGKVGMRNFHVRKSQY--WCPTINVEKIWSLIPETVRRQYST-----SKSK---APV
0049.77320_Trichinella_patagoniensis/1-147     PGYFGKVGMRNFHVRKSQY--WCPTINVEKIWSLIPETVRRQYST-----SKSK---APV
0050.15090_Colletotrichum_fioriniae/1-148      PGYFGKVGMRYFHKQQAHF--WKPVINLDKLWTLVPAEKREEYLAG--K--GDK---VPV
0050.47420_Colletotrichum_simmondsii/1-148     PGYFGKVGMRYFHKQQAHF--WKPVINLDKLWTLVPAEKREEYLAG--K--GDK---VPV
0050.48360_Wolfiporia_cocos/1-147              PGYFGKVGMRHFHLTRNLR--WRPTINIDKLWTLVPAEEKEGLTE---N--SDV---VPV
0050.57800_Colletotrichum_nymphaeae/1-148      PGYFGKVGMRYFHKQQAHF--WKPVINLDKLWTLVPAEKREEYLAG--K--GDK---VPV
0050.71610_Colletotrichum_higginsianum/1-148   PGYFGKVGMRYFHKQQNHF--WKPVINLDKLWTLVPAEKREEYLAG--K--GDK---VPV
0051.03080_Hortaea_werneckii/1-150             PGYFGKVGMRYFHKQQNHF--WKPVINLDKLWSLVPAEQREKYLAKGNK--TET---APV
0051.03410_Lachnellula_willkommii/1-149        PGYFGKVGMRYFHKQGNHF--WKPVINLDKLWSLVPAEKRDEYLAGN-K--KDT---VPV
0051.11110_Hirsutella_minnesotensis/1-149      PGYFGKVGMRYFHKQQNHF--WKPVINLDKLWTLVPVETRDAYINGS-K--KDT---VPV
0051.16270_Raphidocelis_subcapitata/1-147      PGYFGKVGMRHFHYSRNKY--HCPIVNLDKIWSLVGEQAR---EA-A-A--K-DSSSAPV
0051.37350_Lachnellula_cervina/1-149           PGYFGKVGMRYFHKQGNHF--WKPVINLDKLWSLVPAEKRDEYLAGN-K--KDT---VPV
0051.91070_Pestalotiopsis_fici/1-149           PGYFGKVGMRYFHKQQNHF--WKPIVNLDKLWSLVPAETREAYLSGE-K--KET---VPV
0051.94990_Marssonina_brunnea/1-150            PGYFGKVGMRYFHKQGNHF--WKPVVNLDKLWSLIPAEKRDEYLSSAGK--KDT---IPV
0052.38700_Colletotrichum_chlorophyti/1-148    PGYFGKVGMRYFHKQQAHF--WKPVINLDKLWSLVPAEKREEYLAG--K--KDT---VPV
0052.71960_Colletotrichum_tofieldiae/1-148     PGYFGKVGMRYFHKQQNHF--WKPVINLDKLWTLVPAEKREEYLAG--K--GDK---VPV
0053.01300_Meloidogyne_hapla/1-147             PGYFGKVGMRNFHLRKNHY--YCPVINLDKIWTLVTEETRKKYAD-V----KDR---APV
0053.13160_Saprolegnia_parasitica/1-148        PGYFGKVGMRRFHLLKNRL--HCPTVNVEKIWSLVSAETKEAAEK-S-K--DGK---API
0053.23900_Pythium_insidiosum/1-148            PGYFGKVGMRQFHLLRNRY--HCPTVNVERLWSLVSESTKEQAEK-N-T--DGK---API
0053.59740_Colletotrichum_incanum/1-148        PGYFGKVGMRYFHKQQNHF--WKPVINLDKLWTLVPAEKREEYLAG--K--GDK---VPV
0055.84280_Ramazzottius_varieornatus/1-149     PGYFGKLGMRQFHLNRNHS--FCPVLNVDRIWTLVSDQAKDQAQS-R-K--DGK---APV
0057.06060_Allomyces_macrogynus/1-146          PGYFGKVGMRYFHLNKNKF--WRPTINVNKLWTLVGDEVREE-FANKTE----V---APV
0057.91250_Colletotrichum_tanaceti/1-148       PGYFGKVGMRYFHKQQNHF--WKPVINLDKLWTLVPAEKREEYLAG--K--GDK---VPV
0058.05640_Colletotrichum_fructicola/1-148     PGYFGKVGMRYFHKQQAHF--WKPVINLDKLWTLVPAEKREEYIAG--K--KDT---VPV
0058.23240_Strongyloides_papillosus/1-147      PGYFGKVGMRVFHLNRNKL--YKPSINLDKLWTLVPEDTRTKLVG-----VKDK---APV
0059.04500_Phytophthora_nicotianae/1-148       PGYFGKVGMRHFHLLRNRQ--HCPTVNVERLWTLVSEKTKEQAEK-A-K--DGK---APV
0059.63780_Fusarium_langsethiae/1-149          PGYFGKVGMRYFHKQQNHF--WKPIINLDKLWSLVPQETRDAYVKGE-K--KDT---VPV
0061.44380_Henneguya_salminicola/1-145         PGYFGKVGMRHFHLKKNPG--FCPIINVDQLWSIVEKSGITREGN-N-S--------IPL
0062.88580_Saprolegnia_diclina/1-148           PGYFGKVGMRRFHLLKNRL--HCPTVNVEKIWSLVSAETKEAAEK-S-K--DGK---API
0063.10030_Perkinsus_olseni/1-147              PGYFGKVGMRYFHLQKNKF--YRPEVNVEKLWTLVSEQTRLQYAD-----KKDK---APV
0063.52540_Trichinella_spiralis/1-147          PGYFGKVGMRNFHVRKSQY--WCPTINVEKIWSLIPETVRRQYST-----SKSK---APV
0063.83970_Trichuris_suis/1-148                PGCFGKHGMRNFHRRVHNF--WCPTINIEKVWSLLPEEVRKTYAK-D----KSK---APV
0064.72320_Trichinella_murrelli/1-147          PGYFGKVGMRNFHVRKSQY--WCPTINVEKIWSLIPETVRRQYST-----SKSK---APV
0064.93070_Brugia_timori/1-145                 PGYFGKVGMRNYHLRRNRL--YCPTVNVDKLWSLISEKVRKTYAD-R----KDK---APV
0065.09310_Panagrellus_redivivus/1-147         PGYFGKVGMRNFHVRKNSN--YCPTLNLDKLWSLVPEEVRTKNAA-V----KDK---APV
0065.88690_Golovinomyces_cichoracearum/1-149   PGYFGKVGMRYFHKQGNHF--WRPVVNLEKLWSLIPAEKREAYLTSS-N--NET---VPV
0066.60870_Blastomyces_dermatitidis/1-149      PGYFGKVGMRYFHKTQNQF--WKPIINLDKLWSLIPAETRDAYVNNK-K--PDT---APV
0067.29680_Termitomyces_sp./1-147              PGYFGKVGMRHFHLTRNQY--WRPIINVDKLWTLVPASEKQGLTE---D--SEV---VPV
0067.74040_Onchocerca_flexuosa/1-147           PGYFGKVGMRNFHVRRNRL--YCPTVNIDKLWSLVSENLRKVYAE-K----KDK---APV
0070.47150_Oikopleura_dioica/1-149             PGYFGKVGMRHFHLLRNPK--YCNSINLDKLWSLIPEEERVAAAK-N----TAT---APV
0071.40250_Aphanomyces_invadans/1-148          PGYFGKVGMRQFHLLRNRY--HCPTVNVEKLWSLVSAQVKETAEK-A-K--DGK---API
0075.40470_Blastomyces_gilchristii/1-149       PGYFGKVGMRYFHKTQNQF--WKPIINLDKLWSLIPAETRDAYVNNK-K--PDT---APV
0075.49640_Trichuris_trichiura/1-148           PGCFGKHGMRNFHRRVHNF--WCPTINIEKVWSLLPEEVRKTYAK-D----KSK---APV
0075.84440_Aphanomyces_astaci/1-148            PGYFGKVGMRQFHLLRNRY--HCPTVNVEKLWSLVSAQVKETAEA-S-K--DGK---API
0077.35090_Acanthocheilonema_viteae/1-147      PGYFGKVGMRNYHLRRNRL--YCPTVNVDKLWSLVSENLRKAYAD-R----KDK---APV
0078.27400_Bursaphelenchus_xylophilus/1-147    PGYFGKVGMRNFHLHKNHY--FNPAVNVEKLWSLVSDETREKYAK-----DTKK---APV
0081.57480_Caenorhabditis_tropicalis/1-145     PGYFGKVGMRVFHLNKNHH--YCPTVNVERLWSLVPQEVREKATG-------DK---APV
0082.38920_Phytophthora_parasitica/1-148       PGYFGKVGMRHFHLLRNRQ--HCPTVNVERLWTLVSEKTKEQAEK-A-K--DGK---APV
0082.73490_Colletotrichum_spinosum/1-148       PGYFGKVGMRYFHKQQNHF--WKPVINLDKLWSLVPAEKREEYLAG--K--KDT---VPV
0083.63750_Cystoisospora_suis/1-148            PGYFGKVGMRHFHLLKNQY--VRPILNVDRLWSLVSKATFEKAEQ-G-K--DSK---APV
0085.49140_Clunio_marinus/1-149                PGYFGKVGMRNFHLNRNHS--FAPTLNLDKLWALVGQENRERAAK-E----ADK---VPV
0086.60510_Perkinsus_marinus/1-147             PGYFGKVGMRYFHLQKNKF--YRPEVNVEKLWSLVSEQTRLQYAD-----KKDK---APV
0086.82780_Colletotrichum_sidae/1-148          PGYFGKVGMRYFHKQQNHF--WKPVINLDKLWSLVPAEKREEYLAG--K--KDT---VPV
0087.15570_Brugia_malayi/1-147                 PGYFGKVGMRNYHLRRNRL--YCPTVNVDKLWSLISEKVRKTYAD-R----KDK---APV
0088.41630_Wuchereria_bancrofti/1-147          PGYFGKVGMRNYHLRRNRL--YCPTVNVDKLWSLTSEKLRKTYAA-R----KDK---APV
0089.74830_Colletotrichum_orbiculare/1-148     PGYFGKVGMRYFHKQQNHF--WKPVINLDKLWSLVPAEKREEYLAG--K--KDT---VPV
0089.93750_Trypanosoma_cruzi/1-145             PGYFGKCGMNHYHLKKNPL--WKPTINLNNLTKLIAKDEALKAKKGE-T--------LPV
0090.82860_Tetranychus_urticae/1-150           PGYFGKVGMRNYHVRKNSLANYCPTINVENLWSLVGEKVRKELSE-D-K--RKR---APV
0091.36580_Loa_loa/1-147                       PGYFGKVGMRNYHVRRNRL--YCPTVNVDKLWSLVSENLRKVYAE-R----KDK---APV
0091.66060_Onchocerca_ochengi/1-147            PGYFGKVGMRNFHLRRNRL--YCPTVNIDKLWSLVSENLRKVYAE-K----KDK---APV
0095.11810_Fibularhizoctonia_sp./1-147         PGYFGKVGMRHFHLTRNLT--WRPIINVDKLWSLVPAAEKTGVTE---S--SDV---VPV
0096.34060_Onchocerca_volvulus/1-147           PGYFGKVGMRNFHLRRNRL--YCPTVNIDKLWSLVSENLRKVYAE-K----KDK---APV
0096.39290_Brugia_pahangi/1-147                PGYFGKVGMRNYHLRRNRL--YCPTVNVDKLWSLISEKVRKTYAD-R----KDK---APV
0103.01400_Tetrahymena_thermophila/1-149       PGYYGKLGMRTFHLKKNPL--HCPVVNIDKLWSLVSDATRQKYAE-D----KKK---VPV
0104.15500_Hypsibius_dujardini/1-149           PGYFGKVGMRYFHLNRNHS--FCPTLNVDRIWTLVSDQALERSQD-K-Q--DGK---APV
0104.21000_Klebsormidium_nitens/1-148          PGYFGKVGQRYFHKTKNQF--HNPIINLDKLWSLVPEATKKE-LA-G-A--G-KGQ-APV
0104.98000_Chondrus_crispus/1-147              PGYFGKVGMRYFHKTTQKY--YCPTINLDKLWTLVPDNIR---IE-N-K--D-KTDVAPV
0105.63200_Trichoplax_adhaerens/1-147          PGYFGKCGMRYFHLTRNKY--HCPTINVDKLWTLVSEQTRTHYAE-----KTEK---APV
0108.47900_Caenorhabditis_briggsae/1-145       PGYFGKVGMRVFHLNKNHH--YCPTVNVERLWSLVPQEVRDKVTG-------QK---APV
0109.66000_Colletotrichum_trifolii/1-148       PGYFGKVGMRYFHKQQNHF--WKPVINLDKLWSLVPAEKREEYLAG--K--KDT---VPV
0110.78100_Pediculus_humanus/1-148             PGYFGKLGMRNYHLNRNTR--WCKAINLDKIWTLVSTDTRLRCAD-S-K--EKK---APV
0110.83800_Echinococcus_granulosus/1-149       PGYFGKIGMPHYHLKRNPY--YCPTINLDKLWSLVSDATYEKYKNSK----DGK---APV
0113.22000_Globodera_pallida/1-147             PGYFGKVGMRNFHVRKNHY--YCPTINLDKLWTLCTERTRKQYTE-V----MDK---APV
0114.96300_Echinococcus_multilocularis/1-149   PGYFGKIGMPHYHLRRNPY--YCPTINLDKLWSLVSDATYEKYKNSK----DGK---APV
0115.22700_Ciona_intestinalis/1-147            PGYFGKVGMRHFHLKRNPQ--ACPIINLDRLWTLVSEQTREAYKD-R-T--D-V---APV
0117.18200_Mesocestoides_corti/1-149           PGYFGKIGMPHYHLKRNPY--YCPTINLDKLWSLVSDATYEKYKKST----DGK---APV
0117.31900_Leptotrombidium_deliense/1-150      PGYFGKVGMRNFHVRKASLQQYCPTINVEKLWSLVNEQTREFYAK-D-E--KKR---APV
0118.49200_Drosophila_busckii/1-149            PGYFGKVGMRNFHLRRQHK--FRPEINLDKLWSLVGADKFAELEK-D-K--STK---APV
0122.95300_Daphnia_magna/1-148                 PGYFGKVGMRNFHIRKNQH--HMPAINLDKLWTLVSEQTMEKYKN-H-P--EKK---VPI
0129.48900_Caenorhabditis_nigoni/1-145         PGYFGKVGMRVFHLNKNHH--YCPTVNVERLWSLVPQEVRDKVTG-------QK---APV
0131.66400_Drosophila_simulans/1-149           PGYFGKVGMRNFHLRRQHK--FRPEINLDKLWSLVGAEKFAELEK-E-K--STK---APV
0136.93600_Anopheles_darlingi/1-149            PGYFGKVGMRNFHLNRNHK--FCPTVNLTKLWSLVSEEQRDQCKK-N----PEQ---VPV
0140.79200_Noccaea_caerulescens/1-147          PGYFGKKGIRVFNLQRNRL--HFPSINIDRVWTLLTEKSRKLYAQ-N----KDR---VPV
0141.40300_Blumeria_graminis/1-149             PGYFGKVGMRYFHKQGNHF--WKPVLNLEKLWSLIPAEKREAYLSST-N--PDV---IPV
0145.44300_Caenorhabditis_remanei/1-145        PGYFGKVGMRVFHLNKNHH--YCPTVNVERLWSLVPQEVREKATG-------GK---APV
0146.53800_Drosophila_erecta/1-149             PGYFGKVGMRNFHLRRQHK--FRPEINLDKLWSLVGAEKFAELEK-E-K--STK---APV
0147.35800_Drosophila_navojoa/1-149            PGYFGKVGMRNFHLRRQHK--FRPEINLDKLWSLVGPEKFAELEK-E-K--STK---APV
0147.89900_Drosophila_yakuba/1-149             PGYFGKVGMRNFHLRRQHK--FRPEINLDKLWSLVGAEKFAELEK-E-K--STK---APV
0150.05100_Enterobius_vermicularis/1-147       PGYFGKVGMRNYHLRRNTV--YCPTINLDKVWSLVSERKRRMYAD-E----KTK---APV
0150.34800_Thelohanellus_kitauei/1-144         PGYFGKHGMRQFHYKKNAN--YCPVINVDQIWSLINKSGVVPDSK-N----------VPL
0152.31700_Drosophila_mauritiana/1-149         PGYFGKVGMRNFHLRRQHK--FRPEINLDKLWSLVGAEKFAELEK-E-K--STK---APV
0153.63200_Fopius_arisanus/1-149               PGYFGKVGMRNFHLRRQHK--FCPTINLDKLWSLVGADKLEELQK-E-K--SNK---APV
0153.74200_Drosophila_hydei/1-149              PGYFGKVGMRNFHLRRQHK--FRPEINLDKLWSLVGPEKFAELEK-E-K--STK---APV
0154.17100_Drosophila_sechellia/1-149          PGYFGKVGMRNFHLRRQHK--FRPEINLDKLWSLVGAEKFAELEK-E-K--STK---APV
0155.14700_Daphnia_pulex/1-148                 PGYFGKVGMRNFHLRKNQH--HMPAINLDKLWTLVSEQTKEKYKD-H-P--EKK---VPI
0156.96500_Aphidius_gifuensis/1-148            PGYFGKLGMRNYHLRKNTK--WCPTLNLDKLWTLVSEQTRLKYKD---AK-TDK---VPV
0157.72000_Diploscapter_pachys/1-145           PGYFGKVGMRVFHLNKNLY--YCPTVNVDRLWSLVPSEARDKATD-------GK---ALV
0162.94400_Rodentolepis_nana/1-149             PGYFGKIGMDHYHLKRNPY--HCPTINLDKLWSLVSEQTYQKYKNSN----DGK---APV
0163.17100_Drosophila_mojavensis/1-149         PGYFGKVGMRNFHLRRQHK--FRPEINLDKLWSLVGPEKFAELEK-E-K--STK---APV
0163.28300_Drosophila_pseudoobscura/1-149      PGYFGKVGMRNFHLRRQHK--FRPEINLDKLWSLVGPEKFVELEK-E-K--STK---APV
0165.52800_Drosophila_takahashii/1-149         PGYFGKVGMRNFHLRRQHK--FRPEINLDKLWSLVGAEKFAELEK-E-K--STK---APV
0165.84600_Drosophila_albomicans/1-149         PGYFGKVGMRNFHLRRQHK--FRPEINLDKLWSLVGAEKFAELEK-E-K--STK---APV
0165.94400_Tribolium_castaneum/1-148           PGYFGKLGMRNYHLRRNSK--WSPSINLDKLWTLVSEQTRLKYKD-H-P--EGK---APV
0166.25600_Caenorhabditis_japonica/1-145       PGYFGKVGMRVFHLNKNQH--YCPTVNVERLWSLIPQEVRDKATG-------GK---APV
0166.70000_Amphimedon_queenslandica/1-149      PGYFGKVGMRYFHLTKNQY--YCPVINVEQLWSLVPPKVANEAEK-K-K-EEGK---YPV
0167.67600_Emiliania_huxleyi/1-150             PGYFGKVGMGYFHKTQQKF--FCPTINLDKLWTLVPEETRTKYAS------GPK---AAV
0167.83300_Drosophila_ficusphila/1-149         PGYFGKVGMRNFHLRRQHK--FRPEINLDKLWSLVGAEKFAELEK-E-K--STK---APV
0172.60300_Anopheles_albimanus/1-149           PGYFGKVGMRNFHLNRNHK--FCPTVNLTKLWSLVSEEQREQCKK-N----PEQ---VPV
0172.65900_Anopheles_christyi/1-151            PGYFGKVGMRNFHLNRNHK--FCPTINLSHLWNLVPQKIRDQAKK-T----PEK---VPV
0177.34800_Hymenolepis_diminuta/1-149          PGYFGKIGMDHYHLKRNPY--YCPTINLDKLWSLVSEQTYQKYKSSK----DGK---APV
0179.83400_Drosophila_obscura/1-149            PGYFGKVGMRNFHLRRQHK--FRPEINLDKLWSLVGPEKFAELEK-E-K--STK---APV
0183.10300_Anopheles_farauti/1-149             PGYFGKVGMRNFHLNRNHQ--FCPTINLSHLWALVPEKVREEAKK-K----PEK---VPV
0188.80000_Drosophila_kikkawai/1-149           PGYFGKVGMRNFHLRRQHK--FRPEINLDKLWSLVGAEKFAELEK-E-K--STK---APV
0189.23900_Maconellicoccus_hirsutus/1-147      PGYFGKVGMRNYHLRRGSN--WCKAINVDQLFTLIPEETRQRIAK-S----EDK---AVV
0189.44400_Drosophila_virilis/1-149            PGYFGKVGMRNFHLRRQHK--FRPEINLDKLWSLVGPEKFAELEK-E-K--STK---APV
0190.37000_Caenorhabditis_brenneri/1-145       PGYFGKVGMRVFHLNKNHH--YCPTVNVERLWALVPEEVRAKATG-------DK---APV
0191.38300_Drosophila_grimshawi/1-149          PGYFGKVGMRNFHLRRQHK--FRPEINLDKLWSLVGAEKFAELEK-E-K--STK---APV
0192.39400_Drosophila_bipectinata/1-149        PGYFGKVGMRNFHLRRQHK--FRPEINLDKLWSLVGAEKFAELEK-E-K--STK---APV
0193.50800_Drosophila_rhopaloa/1-149           PGYFGKVGMRNFHLRRQHK--FRPEINLDKLWSLVGPEKFAELEK-E-K--STK---APV
0195.51300_Drosophila_persimilis/1-149         PGYFGKVGMRNFHLRRQHK--FRPEINLDKLWSLVGPEKFAELEK-E-K--STK---APV
0196.72500_Oppiella_nova/1-150                 PGYFGKVGMRTFHLKKNSLKHYCPTINVEQIWALVGDKMREHYKA-S-T--DGK---APV
0206.82300_Arabidopsis_lyrata/1-146            PGYFGKVGMRYFHKLRNKF--FCPIVNLDKLWSLVPEDVKA--KS-T-K--D-N---VPL
0209.42900_Culicoides_sonorensis/1-149         PGYFGKVGMRNFHLNRNHQ--FCPTINLDKLWSLVGEEKRLECAK-D----PKK---VPV
0213.81800_Drosophila_ananassae/1-149          PGYFGKVGMRNFHLRRQHK--FRPEINLDKLWSLVGAEKFAELEK-E-K--STK---APV
0220.77800_Anopheles_sinensis/1-150            PGYFGKVGMRNFHLNRNHK--FCPTLNLTKLWALVPEDIREEAKK-N----PEK---VPV
0221.70300_Folsomia_candida/1-148              PGYFGKLGMRNYHARPIKK--FCPTLNLDNLWSLVSEQTRLQYKG-H-P--DGK---APV
0225.25100_Apis_mellifera/1-147                PGYFGKLGMRNYHLRRNTK--WCPTLNLDKLWTLVSEQTRLKYKD---S--ENK---VPV
0227.02100_Papilio_polytes/1-148               PGYFGKLGMRNYHLRRNKE--FCPVLNLDKLWTLVSEQTRLKYSN-A-T--DGK---VPV
0233.92000_Phallusia_mammillata/1-147          PGYFGKVGMRHFHLKRNPH--ACPIVNLDKLWNLVSDQTREHYKD-R-T--D-V---APV
0234.35100_Pocillopora_damicornis/1-148        PGYFGKVGMRYFHKTMNKY--HKPTVNLDKLWSLVSEQTRMYYKD-K-T--DGP---APV
0235.37600_Helobdella_robusta/1-147            PGYFGKVGMRHFHLTKQKY--FCPTINVDKLWSLVSEQTREHYKE-K-K--D-V---APV
0235.38700_Trichogramma_brassicae/1-150        PGYFGKLGMRNYHLRRNQK--WCPTLNLDKLWTLVSEQTRLKYKG-A-DSETEK---VPV
0235.51600_Drosophila_willistoni/1-149         PGYFGKVGMRNFHLRRQHK--FRPEINLDKLWSLVGPEKFAELEK-E-K--STK---APV
0235.64600_Pogonomyrmex_barbatus/1-147         PGYFGKLGMRNYHQRRNKK--WCPTINLDKLWTLVSEQTRLKYKD---V--EGK---APV
0237.84500_Thrips_palmi/1-145                  PGYFGKLGMRNYHVRKNQK--FCPTINLDILWTLASRKDRLTAT-------AEK---APV
0238.20000_Actinia_tenebrosa/1-148             PGYFGKVGMRHFHLKKNVY--HKPSINLDRVWTLVSEQTRQNYKN-K-K--DGP---VPV
0239.67700_Neodiprion_lecontei/1-148           PGYFGKLGMRNYHLRRNTK--WCPTLNLDKLWTLVSEQTRLKYKN-S-S--DGK---APV
0240.05400_Meloidogyne_enterolobii/1-147       PGYFGKVGMRNYHLRKNSY--YCPVINLDKIWTLVTEETRKKYAD-V----KDR---APV
0243.09100_Thalictrum_thalictroides/1-146      PGYFGKVGMRYFHKLRNKF--YCPTVNIDKLWSLVPQEIKD--KA-S-A--D-N---APL
0243.89000_Papilio_xuthus/1-148                PGYFGKLGMRNYHLRRNKE--FCPVLNLDKLWTLVSEQTRLKYSN-A-T--NGK---VPV
0246.85600_Bombus_impatiens/1-147              PGYFGKLGMRNYHLRRNTK--WCPTLNLDKLWTLVSEQTRLKYKD---S--ENK---VPI
0248.65400_Bombus_terrestris/1-147             PGYFGKLGMRNYHLRRNTK--WCPTLNLDKLWTLVSEQTRLKYKD---S--ENK---VPV
0248.67600_Danaus_plexippus/1-148              PGYFGKLGMRNYHLRRNKE--FCPVLNLDKLWTLVSEQSRLKYAN-A-T--DGK---VPV
0252.84800_Dendroctonus_ponderosae/1-148       PGYFGKLGMRNYHVRRNTK--WAPAINLDKLWTLVSDQTRLKYKS-H-P--EGK---APV
0259.12600_Haemonchus_placei/1-145             PGLFGKVGMRVFHLNKNHY--YCPTVNVDRLWSLVPDQIKEKATP-------AK---APV
0259.66600_Dinoponera_quadriceps/1-147         PGYFGKLGMRNYHLRRNTK--WCPTLNLDKLWTLVSEQTRLKYKD---V--EGK---APV
0266.78500_Bombus_bifarius/1-147               PGYFGKLGMRNYHLRRNTK--WCPTLNLDKLWTLVSEQTRLKYKD---S--ENK---VPI
0273.78600_Heliconius_melpomene/1-148          PGYFGKLGMRNFHLRRNKI--FCPVLNLDKLWTLVSEQSRLKYAN-A-S--DGK---VPV
0274.99000_Frankliniella_occidentalis/1-147    PGYFGKLGMRNFHLRRNTK--WCPTINLDKLWSLVSEQTKVKAQK-T----TEK---APV
0275.57800_Bombus_vosnesenskii/1-147           PGYFGKLGMRNYHLRRNTK--WCPTLNLDKLWTLVSEQTRLKYKD---S--ENK---VPI
0277.76300_Anopheles_atroparvus/1-150          PGYFGKVGMRNFHLNRNHN--FCPTLNLTKLWALVPEEVREEAKK-N----PEK---VPV
0278.64200_Ascaris_suum/1-149                  PGYFGKVGMRNFHVRKNGL--YCPTVNLDKLWSLVSEKTRTTYAE-K----KDK---APV
0283.43900_Haemonchus_contortus/1-145          PGLFGKVGMRVFHLNKNHY--YCPTVNVDRLWSLVPDQIKEKATP-------AK---APV
0284.00900_Camponotus_floridanus/1-147         PGYFGKLGMRNYHLRRNTK--WCPTINLDKLWTLVSEQTRLKYKD---V--EGK---APV
0294.41100_Tenebrio_molitor/1-148              PGYFGKLGMRNYHLRRNSK--WAPAINLDKLWTLVSEQTRSKYQN-H-P--EGK---APV
0295.96800_Ascaris_lumbricoides/1-147          PGYFGKVGMRNFHVRKNGL--YCPTVNLDKLWSLVSEKTRTTYAE-K----KDK---APV
0297.31000_Nasonia_vitripennis/1-149           PGYFGKLGMRNYHLRKNTK--WCPSLNLDKLWTLVSEQTRLKYKD---AKPEGK---VPV
0300.27200_Melanaphis_sacchari/1-147           PGYFGKLGMRNYHLRRNSK--WCPAINLEQLYTLIPEETRQKYEN-D----KEK---AVV
0303.53900_Temnothorax_curvispinosus/1-147     PGYFGKLGMRNYHLRRNTK--WCPTINLDKLWTLVSEQTRLKYKD---V--EGK---APV
0317.11600_Toxocara_canis/1-147                PGYFGKVGMRNFHLRKNGL--YCPTVNLDKLWSLVSEKTRKTYAE-K----KDK---APV
0317.67200_Atta_cephalotes/1-147               PGYFGKLGMRNYHLRRNTK--WCPTINLDKLWTLVSEQTRLKYKD---V--EGK---APV
0318.87300_Aphis_craccivora/1-147              PGYFGKLGMRNYHLRRNSK--WCPAINLEQLYTLIPEETRQKYEN-D----KEK---AVV
0332.87600_Ancylostoma_duodenale/1-145         PGLFGKVGMRVFHLNKNHY--YCPTVNVDRLWSLVPEPIKEQSSA-------SK---APV
0333.28300_Capitella_teleta/1-147              PGYFGKVGMRYFHKTQNKF--FCPTINVEALWTLVTEQKRLQYKD-----RTDK---APV
0342.40300_Tetraodon_nigroviridis/1-148        PGYFGKVGMRHYHLKRNTT--YCPTVNLDKLWTLVSEQTRVNYAK-K-P--DGP---API
0343.59100_Plutella_xylostella/1-148           PGYFGKLGMRNFHLRKNKE--FCPVLNLDKLWTLVSEQSRLRYAN-A-T--DGK---VPV
0348.53300_Tripterygium_wilfordii/1-146        PGYFGKVGMRYFHKLRNKF--YCPIVNVDKLWSMVPQEVKD--KA-S-K--D-N---VPM
0348.53300_Tripterygium_wilfordii/1-149        PGYFGKVGMRYFHKLRNRF--YCPSVNIDKLWSMVPQDIKEKVKS-S-K--DGN---VPV
0350.62200_Ricinus_communis/1-146              PGYFGKVGMRYFHKLRNKF--YCPIVNIDKLWSMIPEDVKD--KA-N-K--D-N---VPL
0353.07300_Agrilus_planipennis/1-148           PGYFGKLGMRNYHLRRNSK--WCPTINLDKLWTLVTEQTRLKYKD-N-P--EGK---APV
0357.33200_Glossina_pallidipes/1-149           PGYFGKVGMRNFHLRRQHK--FCPTINLDKLWSLVGLEKVEELMK-E-K--EPK---APV
0359.50600_Lottia_gigantea/1-148               PGYFGKVGFRHYHLLRNPS--FCPTVNVDKLWSLVTEQTRTTYQK-----KADK---APV
0364.53800_Schistosoma_mansoni/1-149           PGYIGKVGMRHYHLKRNPY--YCPTINLDKIWSLVSQATYEKYRDST----DGK---APV
0366.28700_Takifugu_flavidus/1-148             PGYFGKVGMRHYHLKRNTT--HCPTINLDKLWTLVSEQTRVNYGK-K-P--DGP---API
0368.21100_Trichoplusia_ni/1-148               PGYFGKLGMRNYHLRKNKL--FNPVLNLDKLWTLVSEQSRLKYAT-A-T--DGK---VPV
0369.90100_Schistosoma_japonicum/1-149         PGYIGKVGMRHYHLKRNPY--YCPTINLDKLWSLVSQATYEKYRDST----DGK---APV
0370.26500_Glossina_austeni/1-149              PGYFGKVGMRNFHLRRQHK--FCPTINLDKLWSLVGLDKVEELMK-E-K--EPK---APV
0396.04300_Cinara_cedri/1-147                  PGYFGKLGMRNYHLRRNSK--WCPAINIGQLYTLIPEETRLKYEK-D----TEK---AVV
0398.58900_Bombyx_mandarina/1-148              PGYFGKLGMRNFHFRKNKN--FCPVLNLDKLWTLVSEQTRLKYAS-A-P--DGK---VPV
0401.91500_Galleria_mellonella/1-148           PGYFGKLGMRNFHARKNKD--FCPVLNLDKLWTLVSEQARLKYAN-A-T--DNK---VPV
0403.15400_Heliothis_virescens/1-148           PGYFGKLGMRNYHERKNKL--FNPVLNLDKLWTLVSEQSRLKYAS-A-T--DGK---VPV
0414.98500_Bactrocera_dorsalis/1-149           PGYFGKVGMRNFHLRRQHK--FCPTINLDKLWSLVGADKLEELQK-E-K--SNK---APV
0420.97900_Clytia_hemisphaerica/1-148          PGYFGKVGMRYFHKTLNKY--HCPTVNCDKLWSLVSEQTRKNYAG-K-K--EGP---APV
0426.12400_Branchiostoma_belcheri/1-147        PGYFGKVGMRHLHMKRNQK--HCPAVNLDKLWTLVSDQTRDVYAK-K----TDV---APV
0440.16000_Pomacea_canaliculata/1-148          PGYFGKVGMRYFHKTNNQF--YCPTINVDRLWSLVSEQTRDRYQT-K-K--D-V---APV
0444.54400_Anopheles_funestus/1-149            PGYFGKVGMRNFHLNRNHK--YCPTINLSHLWSLVPEKIREQAKK-N----PER---VPV
0460.35000_Bombyx_mori/1-148                   PGYFGKLGMRNFHFRKNKN--FCPVLNLDKLWTLVSEQTRLKYAS-A-P--DGK---VPV
0470.03700_Manduca_sexta/1-148                 PGYFGKLGMRNYHLRRNKD--FCPVLNLDKLWTLVSEQSRLKYAS-A-T--DGK---VPV
0471.51100_Photinus_pyralis/1-148              PGYFGKLGMRNYHVKKNSK--WCPIINLNTLWSLVSEETRLKYKN-D-K--EGK---APV
0471.89400_Gasterosteus_aculeatus/1-147        PGYFGKVGMRHYHLKRSAT--HCPTINLDKLWTLVSEQTRINHSK-K-P--DGP---API
0475.40000_Bicyclus_anynana/1-148              PGYFGKLGMRNYHLRRNKN--FCPVLNLDKLWTLVSEQSRLKYAN-V-T--DGK---VPV
0485.70500_Diaphorina_citri/1-148              PGYFGKVGMRNYHIKKNAK--WCPIINLDRLWTLVSDQTREKYKD-N-K--EGK---API
0486.28700_Spodoptera_frugiperda/1-148         PGYFGKLGMRNYHERKNKL--FNPVLNLDKLWTLVSEQARLKYAT-A-T--DGK---VPV
0493.77600_Hippocampus_comes/1-148             PGYFGKVGMRHYHLKRNTT--HCPTINLDRLWTLVSEQTRLNYSK-K-P--DGP---API
0498.97900_Liparis_tanakae/1-148               PGYFGKVGMRHYHLKRNTT--HCPTINLDKLWTLVSEQTRLNYGK-K-P--DGP---API
0510.21100_Laodelphax_striatellus/1-149        PGYFGKLGMRNYHLRRNHH--FCPSINLDKLWTLVSEQTRQKYKA-N-SQ-QKK---APV
0510.84900_Cimex_lectularius/1-148             PGYFGKLGMRNYHLRRNQK--FCPVINLDKLWTLVPPETKEKFKN-H-P--QKK---APV
0513.46100_Branchiostoma_floridae/1-147        PGYFGKVGMRHIHLRRNQQ--HCPAVNLDKLWTLVSDQTREVYAK-K----TSV---APV
0514.50700_Ixodes_ricinus/1-148                PGYFGKVGMRNFHLKKNHY--WKPCINIDKIWSLVSEQMRKRLKD-D-T--AGK---APV
0516.57100_Pararge_aegeria/1-148               PGYFGKLGMRNYHLRRNKD--FCPVLNLDKLWTLVSEQSRLKYAN-A-T--DGK---VPV
0521.07700_Phaseolus_vulgaris/1-146            PGYFGKVGMRYFHKLRNKF--YAPIVNIDKLWSLLPQEAKD--KA-T-A--D-K---APL
0531.43400_Dibothriocephalus_latus/1-149       PGYFGKIGMRHFHMKPNTK--YCPTVNLDKLWSLVSADTYEKYKKSA----DGK---APV
0541.13800_Acyrthosiphon_pisum/1-147           PGYFGKLGMRNYHLRRNSK--WCPAINLEQLYNLIPEETRQKYEN-D----KEK---AVV
0544.22900_Echeneis_naucrates/1-148            PGYFGKVGMRHYHLKRNTT--HCPTINLDKLWTLVSEQTRLNYGK-K-P--DGP---API
0551.01300_Parambassis_ranga/1-148             PGYFGKVGMRHYHLKRNAS--HCPTINLDKLWTLVSEQTRINYGK-K-P--DGP---APV
0555.65800_Anabas_testudineus/1-148            PGYFGKVGMRHYHLKRNTA--HCPTINLDKLWTLVSEQTRVNYGK-K-P--EGP---API
0557.48000_Elysia_chlorotica/1-149             PGYFGKVGMRYFHKTNNKF--HCPSINVDKLWSLLSEQSRARYLEGK-P--LEK---APV
0573.23000_Culex_quinquefasciatus/1-149        PGYFGKVGMRNFHLNRNHQ--YCPTLNLTKLWALVGEDKRIECKK-D----ATK---VPV
0589.35900_Electrophorus_electricus/1-148      PGYFGKVGMRHYHLKRNTV--FCPTINLDKLWTLISEQTRLNHAK-K-P--DGP---API
0591.95200_Mastacembelus_armatus/1-148         PGYFGKLGMRHYHLKKNTT--YCPTINLDKLWTLVSEQTRLNYGK-K-P--EGP---API
0603.53500_Solea_senegalensis/1-148            PGYFGKVGMRHYHLKRNTT--HCPTINLDKLWTLVSEQTRLNYGK-K-P--EGP---API
0609.39200_Cottoperca_gobio/1-148              PGYFGKVGMRHYHLKRNTT--HCPTINLDKLWTLVSEQTRINYGK-K-P--DGP---API
0625.20700_Schistocephalus_solidus/1-147       PGYFGKIGMRHFHMKPNTK--YCPTVNLDKLWSLVSPGTYEKYKNGA----DGK---APV
0625.20700_Schistocephalus_solidus/1-149       PGYFGKIGMRHFHMKPNTK--YCPTVNLDKLWSLVSPGTYEKYKNGA----DGK---APV
0636.61400_Notothenia_coriiceps/1-148          PGYFGKVGMRHYHLKRNTT--HCPTINLDKLWTLVSEQTRINYGK-K-P--DGP---API
0638.20800_Operophtera_brumata/1-150           PGYFGKLGMRNYHQRKNKE--FCPVLNLDKLWTLVSEQARLKYAN-A-T--DGK---VPV
0650.30000_Lepeophtheirus_salmonis/1-149       PGYFGKVGMRNFHVHAHTINQYCPSVNLDKLWSLVSEQTREKYAK-D----KKK---APV
0663.14500_Crassostrea_ariakensis/1-147        PGYFGKVGMRYFLKTLNKF--FCPSVNVEKLWSLVSEKTRENYKD-N-K--D-K---APV
0663.27400_Pantala_flavescens/1-147            PGYFGKVGMRNFHLRKNKL--WCPSINLDKLWTLVSEQTRLKYKE-N----KEK---APV
0668.48100_Lates_calcarifer/1-145              PGYFGKVGMRHYHLKRNTA--HCPTINLDKLWTLVSEQTRLNYGK-K-P--DGP---API
0677.68600_Seriola_dumerili/1-148              PGYFGKVGMRHYHLKRNTT--HCPTINLDKLWTLVSEQTRLNYGK-K-P--DGP---API
0684.14400_Monopterus_albus/1-148              PGYFGKVGMRHYHLKRNTA--YCPTVNLDKLWTLVSEQTRLNYSK-K-P--DGP---API
0685.59900_Leptidea_sinapis/1-148              PGYFGKLGMRNYHFRKNTN--FCPVLNLDKLWTLVSEQTRIKHAK-S-T--DGK---VPV
0700.60700_Teladorsagia_circumcincta/1-147     PGLFGKVGMRVFHLNKNHY--YCPTVNVDRLWSLVPDPIKEKATP-------AK---APV
0704.32100_Xiphophorus_maculatus/1-148         PGYFGKVGMRHYHLKRNTS--YCPTINLDKLWTLVSEQTRVNYGK-K-P--EGP---APV
0706.82400_Rhodnius_prolixus/1-148             PGYFGKLGMRNYHLRRNQK--FCPTINLDKLWTLVTEQTRLKYKD-N-A--EGK---APV
0732.51000_Seriola_lalandi/1-148               PGYFGKVGMRHYHLKRNTT--HCPTINLDKLWTLVSEQTRLNYGK-K-P--EGP---API
0734.05700_Oryzias_latipes/1-148               PGYFGKVGMRHYHLKRNTT--YCPTINLDKLWTLVSEQTRVNYGK-K-P--DGP---APV
0748.92300_Poecilia_formosa/1-148              PGYFGKVGMRHYHLKRNTS--YCPTINLDKLWTLVSEQTRVNYGK-K-P--EGP---APV
0750.40400_Musca_domestica/1-149               PGYFGKVGMRNFHLRRQHK--FCPTLNLDKLWSLVGVDKVAELEK-E-K--TPK---APV
0758.97400_Pangasianodon_hypophthalmus/1-148   PGYFGKVGMRHYHLKKNTV--YCPTINLDKLWTLVSEQTRLNHAQ-K-P--DGP---API
0764.41100_Macrostomum_lignano/1-150           PGYFGKVGMRHFHLRRNPY--YCPAVNTDKLWSLVSQQTYDKYKDGN-K--EGK---VPV
0770.56800_Sitophilus_oryzae/1-148             PGYFGKLGMRNYHVRRNSK--WSPAINLDKLWTLVSEQTRERYKN-H-P--DGK---APV
0778.70400_Oryzias_melastigma/1-148            PGYFGKVGMRHYHLKRNTT--YCPTINLDKLWTLVSEQTRVNYGK-K-P--DGP---APV
0783.27500_Ictalurus_punctatus/1-148           PGYFGKVGMRHYHLKRNTI--FCPTINLDKLWTLVSEQTRLNHAQ-K-P--DGP---API
0784.18700_Anoplopoma_fimbria/1-148            PGYFGKVGMRHYHLKRNTT--HCPTINLDKLWMLVSEQTRLNYGK-K-P--DGP---TPI
0786.32600_Clupea_harengus/1-148               PGYFGKVGMRYFHQKKNTT--HCPTVNLDKLWTLVSEQTRLNYGK-K-P--EGP---API
0796.02900_Spirometra_erinaceieuropaei/1-149   PGYFGKIGMRHFHMKPNTK--YCPTVNLDKLWSLVSPATYEKYKNGT----DGK---APV
0797.50700_Salarias_fasciatus/1-148            PGYFGKVGMRHYHLKRNTS--FCPTINLDKLWTLVSEQTRVNYGK-K-P--DGP---API
0799.42100_Paramormyrops_kingsleyae/1-148      PGYFGKVGMRHYHLKRNTM--FCPTINLDKLWTLVSEQTRVNYGK-K-P--EGP---API
0800.49200_Stegastes_partitus/1-148            PGYFGKVGMRHYHLKRNTS--HCPTINLDKLWTLVSEQTRLNYSK-K-P--EGP---API
0801.71100_Poecilia_mexicana/1-148             PGYFGKVGMRHYHLKRNTS--YCPTINLDKLWTLVSEQTRVNYGK-K-P--EGP---APV
0805.48100_Labrus_bergylta/1-148               PGYFGKVGMRHYHLKRNTT--HCPTINLDKLWTLVSEQTRLNYAK-K-P--EGP---API
0809.68000_Oryzias_javanicus/1-148             PGYFGKVGMRHYHLKRNTT--YCPTINLDKLWTLVSEQTRVNYGK-K-P--DGP---APV
0815.14500_Poecilia_latipinna/1-148            PGYFGKVGMRHYHLKRNTS--YCPTINLDKLWTLVSEQTRVNYGK-K-P--EGP---APV
0824.35400_Chilo_suppressalis/1-148            PGYFGKLGMRNYHMRKNKD--FCPVLNLDKLWTLVSEQSRLKYAN-A-T--DGK---VPV
0830.13300_Pundamilia_nyererei/1-148           PGYFGKVGMRHYHLKRNTS--HCPTINLDKLWTLVSEQTRINYSK-K-P--DGP---API
0833.59500_Sparus_aurata/1-148                 PGYFGKVGMRHYHLKRNTT--HCPTINLDKLWTLVSEQTRVNYGK-K-P--EGP---API
0852.17100_Hydra_vulgaris/1-148                PGFFGKVGMRYYHKTQNKF--HSPTVNLDKLWTLVSEQTRVNYAA-K-K--DGP---VPV
0854.58900_Haplochromis_burtoni/1-148          PGYFGKVGMRHYHLKRNTS--HCPTINRDKLWTLVSEQTRINYSK-K-P--DGP---API
0866.96300_Austrofundulus_limnaeus/1-148       PGYFGKVGMRHYHLKRNTS--YCPTVNLDKLWTLVSEQTRLNYAK-K-P--DGP---APV
0868.49700_Ameiurus_melas/1-148                PGYFGKVGMRHYHLKRNTI--FCPTINLDKLWTLVSEQTRLNHAQ-K-P--EGP---API
0877.45600_Perca_flavescens/1-148              PGYFGKVGMRHYHLKRNTT--HCPTINLDKLWTLVSEQTRVNYGK-K-P--DGP---API
0880.44600_Astatotilapia_calliptera/1-148      PGYFGKVGMRHYHLKRNTS--HCPTINLDKLWTLVSEQTRINYSK-K-P--DGP---API
0908.95600_Amphiprion_percula/1-148            PGYFGKVGMRHYHLKRNAS--HCPTINLDKLWTLVSEQTRLNYSK-K-P--DGP---API
0916.38800_Biomphalaria_glabrata/1-148         PGYFGKVGMRYFHKTNNKF--FCPSINLDKVWSLLSEQSRAKYLD-T-P--TEK---APV
0918.74900_Esox_lucius/1-148                   PGYFGKVGMRHYHLKRNTV--YCPTVNLDKLWTLVSEQTRLNYAK-K-P--EGP---API
0921.85600_Strongylocentrotus_purpuratus/1-148 PGYFGKVGMRHFHLTKQKY--YKPAINCDKLWSLVSEQTRLQYAD-----KTDK---APV
0927.31000_Aplysia_californica/1-149           PGYFGKVGMRYFHKTQNKF--FCPSVNLDKLWSLLSEQSRDKYLLAK-P--SEK---APV
0931.40100_Timema_cristinae/1-147              PGYFGKLGMRNYHLRRNTR--WCPTINLDKLWTLVSEQARLKYKT-N----TEK---APV
0945.87800_Lepisosteus_oculatus/1-148          PGYFGKVGMRHYHLKRNTM--FCPTINLDKLWTLVSEQTRLNYAK-K-P--EGP---API
0948.54100_Colinus_virginianus/1-147           PGYFGKVGMRHFHLLRNQY--TCPTLNVDKLWSLVSAATLRNAET-N-K--E-K---AAV
0949.48600_Triatoma_infestans/1-148            PGYFGKLGMRNYHLRRNQK--FCPTINLDKLWTLVTEQTRLKYKD-N-T--EGK---APV
0951.34600_Perca_fluviatilis/1-148             PGYFGKVGMRHYHLKRNTT--HCPTINLDKLWTLVSEQTRVNYGK-K-P--DGP---API
0957.48500_Maylandia_zebra/1-148               PGYFGKVGMRHYHLKRNTS--HCPTINLDKLWTLVSEQTRINYSK-K-P--DGP---API
0979.04600_Anguilla_anguilla/1-148             PGYFGKVGMRHYHLKKNTI--FCPTINLDKLWTLVSEQTRLNYGK-K-P--EGP---API
0987.58900_Mizuhopecten_yessoensis/1-147       PGYFGKVGMRYFHKTMNKF--FCPTVNVDKLWSLVSQQTRDNYAN-N-K--E-K---APV
0991.53600_Callorhinchus_milii/1-148           PGYLGKVGMRHFHLKKNQL--FCPTINLDKLWTLVSEQTRVNYGK-K-P--DGP---APV
0991.58500_Acanthochromis_polyacanthus/1-148   PGYFGKVGMRHYHLKRNAS--YCPTINLDKLWTLVSEQTRLNYSK-K-P--DGP---API
0996.88800_Gymnodraco_acuticeps/1-148          PGYFGKVGMRHYHLKRNTT--HCPTINLDKLWTLVSEQTRINYGK-K-P--DGP---API
1004.95000_Hermetia_illucens/1-150             PGYFGKVGMRNFHLRRQHK--FCPTINLDKLWSLVGDKVRDECEK-DQK--SGK---APV
1005.58000_Oreochromis_aureus/1-148            PGYFGKVGMRHYHLKRNTS--HCPTINLDKLWTLVSEQTRINYSK-K-P--DGP---API
1007.82000_Callosobruchus_maculatus/1-148      PGYFGKLGMRNYHVRRNSK--WSPAINLDKLWTLVSDQTRLKYKD-H-P--EGK---APV
1017.52000_Phasianus_colchicus/1-148           PGYFGKVGMRHYHLKRNQK--FCPTVNLDKLWTLVTEQTRLNYAK-N-Q--AGL---APV
1023.56000_Epinephelus_coioides/1-148          PGYFGKVGMRHYHLKRNTA--HCPTINLDKLWTLVSEQTRLNYGK-K-P--DGP---API
1035.18000_Cyprinodon_variegatus/1-148         PGYFGKVGMRHYHLKRNTS--YCPTINLDKLWTLVSEQTRLNYAK-K-P--DGP---APV
1049.66000_Timema_genevievae/1-147             PGYFGKLGMRNYHLRRNTR--WCPTINLDKLWTLVSEQARLKYKT-N----TEK---APV
1053.33000_Gallus_gallus/1-148                 PGYFGKVGMRHYHLKRNQK--FCPTVNLDKLWTLVTEQTRLNYAK-N-Q--AGL---APV
1056.27000_Taeniopygia_guttata/1-148           PGYFGKVGMRHYHLKRNQK--FCPTVNLDKLWTLVSEQTRLNYAK-N-E--AGL---APV
1060.27000_Lonchura_striata/1-148              PGYFGKVGMRHYHLKRNQK--FCPTVNLDKLWTLVSEQTRLNYAK-N-E--AGL---APV
1070.79000_Chloebia_gouldiae/1-148             PGYFGKVGMRHYHLKRNQK--FCPTVNLDKLWTLVSEQTRLNYAK-N-E--AGL---APV
1079.52000_Riptortus_pedestris/1-148           PGYFGKLGMRNYHLRRNQK--FCPSLNLDKLWTLVTEQTRLKYKN-H-P--EGK---APV
1079.58000_Lepidothrix_coronata/1-148          PGYFGKVGMRHYHLKRNQK--FCPTVNLDKLWTLVSEQTRLNYAK-N-E--AGL---APV
1081.94000_Pipra_filicauda/1-148               PGYFGKVGMRHYHLKRNQK--FCPTVNLDKLWTLVSEQTRLNYAK-N-E--AGL---APV
1098.92000_Timema_monikensis/1-147             PGYFGKLGMRNYHLRRNTR--WCPTINLDKLWTLVSEQARLKYKT-N----TEK---APV
1115.47000_Meleagris_gallopavo/1-148           PGYFGKVGMRHYHLKRNQK--FCPTVNLDKLWTLVTEQTRLNYAK-N-Q--AGL---APV
1122.66000_Nothobranchius_kuhntae/1-148        PGYFGKVGMRHYHLKRNAS--YCPTVNLDKLWTLVSEQTRLNYAK-K-P--DGP---APV
1123.07000_Timema_douglasi/1-147               PGYFGKLGMRNYHLRRNTR--WCPTINLDKLWTLVSEQARLKYKT-N----TEK---APV
1127.00000_Aythya_fuligula/1-148               PGYFGKVGMRHYHLKKNQK--FCPTVNLDKLWTLVTEQTRLNYAK-N-Q--AGL---APV
1130.39000_Amazona_aestiva/1-148               PGYFGKVGMRHYHLKRNQK--FCPTVNLDKLWTLVSEQTRLNYAK-N-E--AGL---APV
1153.16000_Timema_shepardi/1-147               PGYFGKLGMRNYHLRRNTR--WCPTINLDKLWTLVSEQARLKYKT-N----TEK---APV
1188.53000_Anas_platyrhynchos/1-148            PGYFGKVGMRHYHLKKNQK--FCPTVNLDKLWTLVTEQTRLNYAK-N-Q--AGL---APV
1203.51000_Fundulus_heteroclitus/1-148         PGYFGKVGMRHYHLKRNTS--YCPTINLDKLWTLVSEQTRLNYAK-K-P--EGP---APV
1203.65000_Fasciola_hepatica/1-149             PGYIGKVGMRHFHYKKNPY--YCPTINVERLWSLVTLDTYEKYKKDH----EGK---APV
1233.70000_Aquila_chrysaetos/1-148             PGYFGKVGMRHYHLKRNQK--FCPTVNLDKLWTLVSEQTRLNYAK-N-E--AGL---APV
1242.52000_Nothobranchius_furzeri/1-148        PGYFGKVGMRHYHLKRNAS--YCPTVNLDKLWTLVSEQTRLNYAK-K-P--DGP---APV
1278.73000_Aedes_aegypti/1-149                 PGYFGKVGMRNFHLNRNHK--YCPTINLTKLWSLVGEDKRIECKK-D----QTK---VPV
1342.66000_Sphaeramia_orbicularis/1-148        PGYFGKVGMRHYHLKRNAS--HCPTINLDKLWTLVSEQTRLNYGK-K-P--DGP---API
1347.76000_Fasciola_gigantica/1-149            PGYIGKVGMRHFHYKKNPY--YCPTINVERLWSLVTLDTYEKYKKDN----EGK---APV
1424.90000_Thamnophis_sirtalis/1-148           PGYFGKVGMRHYHLKKNQH--FCPTVNLDKLWTLVSEQTRLNYAK-N-P--AGL---APV
1451.30000_Xenopus_tropicalis/1-148            PGYFGKVGMRHYHLKKNQS--FCPTINLDKLWTLVSEQTRLNHAK-N-P--EGP---API
1484.64000_Labeo_rohita/1-148                  PGYFGKVGMRHYHLKRNTL--FCPTINLDKLWTLVSEQTRVNYGK-K-P--DGP---API
1511.02000_Podarcis_muralis/1-148              PGYFGKVGMRHYHLKKNQH--FCPTVNLDKLWTLVSEQTRLKYAK-N-P--AGL---SPV
1520.33000_Crotalus_horridus/1-148             PGYFGKVGMRHYHLKKNQH--FCPTVNLDKLWTLVSEQTRLNYAK-N-P--AGL---APV
1562.18000_Paroedura_picta/1-148               PGYFGKVGMRHYHLKKNQH--FCPTVNLDKLWTLVSEQTRLNYAK-N-Q--AGL---APV
1590.04000_Pseudonaja_textilis/1-148           PGYFGKVGMRHYHLKKNQH--FCPTVNLDKLWTLVSEQTRLNYAK-N-P--AGL---APV
1597.65000_Crotalus_adamanteus/1-148           PGYFGKVGMRHYHLKKNQH--FCPTVNLDKLWTLVSEQTRLNYAK-N-P--AGL---APV
1632.72000_Sinocyclocheilus_anshuiensis/1-148  PGYFGKVGMRHYHLKRNTL--FCPTINLDKLWILVSEQTRVNYSK-K-P--DGP---API
1655.79000_Sinocyclocheilus_rhinocerous/1-148  PGYFGKVGMRHYHLKRNTL--FCPTINLDKLWTLVSEQTRVNYSK-K-P--DGP---API
1663.58000_Penaeus_vannamei/1-147              PGYFGKVGMRNFHAKPNTK--YAPIINLDKLWSLVSEQTREKYAK-E----SKK---APV
1665.53000_Notechis_scutatus/1-148             PGYFGKVGMRHYHLKKNQH--FCPTVNLDKLWTLVSEQTRLNYAK-N-P--AGL---APV
1706.96000_Pantherophis_guttatus/1-148         PGYFGKVGMRHYHLKKNQH--FCPTVNLDKLWTLVSEQTRLNYAK-N-P--AGL---APV
1716.68000_Pogona_vitticeps/1-148              PGYFGKVGMRHYHLKKNQH--FCPIVNLDKLWTLVSEQTRLKYAK-H-P--AGL---VPV
1750.29000_Sinocyclocheilus_grahami/1-148      PGYFGKVGMRHYHLKRNTL--FCPTINLDKLWTLVSEQTRVNYST-K-P--DGP---API
1775.69000_Pipistrellus_kuhlii/1-148           PGYFGKVGMRHFHLKRNQS--FCPTVNLDKLWTLVSEQTRVNAAK-S-K--TGV---API
1799.14000_Anolis_carolinensis/1-148           PGYFGKVGMRHYHLKKNQH--FCPTLNLDKLWTLVSEQTRLNYAK-N-P--AGL---APV
1820.64000_Carassius_auratus/1-148             PGYFGKVGMRHYHLKRNTL--FCPTINLDKLWTLVSEQTRVNYGK-K-P--EGP---API
1893.60000_Rousettus_aegyptiacus/1-148         PGYFGKVGMRHYHLKRNQS--FCPTVNLDKLWTLVSEQTRVNAAK-N-K--TGA---API
2002.80000_Myotis_myotis/1-148                 PGYFGKVGMRHYHLKRNQS--FCPTVNLDKLWTLVSEQTRVNAAK-S-K--TGV---API
2034.58000_Myotis_lucifugus/1-148              PGYFGKVGMRHYHFKRNQS--FCPTVNLDKLWTLVSEQTRVNAAK-S-K--IGV---API
2037.30000_Blattella_germanica/1-148           PGYFGKLGMRNYHLRRNSK--WCPTINLDKLWTLVSEQTRLKYKD-H-P--DGK---APV
2049.54000_Crocodylus_porosus/1-148            PGYFGKVGMRHYHLKKNQN--FCPTVNLDKLWTLVSEQTRLNYAK-N-Q--AGL---APV
2059.80000_Myotis_davidii/1-148                PGYFGKVGMRHYHLKRNQS--FCPTVNLDTLWTLVSERTRVNAAK-S-K--TGV---API
2075.77000_Rhinolophus_ferrumequinum/1-148     PGYFGKVGMRHYHLKRNQS--FCPTVNLDKLWTLVSEQTRVNAAK-N-K--TGA---API
2107.24000_Myotis_brandtii/1-148               PGYFGKVGMRHYHLKRNQS--FCPTVNLDKLWTLVSEQTRVNAAK-S-K--TGV---API
2108.83000_Phyllostomus_discolor/1-148         PGYFGKVGMRHYHLKRNQS--FCPTVNLDKLWTLVSEQTRVNAAK-N-K--TGA---API
2119.62000_Vicugna_pacos/1-148                 PGYFGKVGMRHYHLKRNQS--FCPTVNLDKLWTLVSEQTRVNAAK-N-K--TGA---API
2161.73000_Alligator_mississippiensis/1-148    PGYFGKVGMRHYHLKKNQY--FCPSVNLDKLWTLVSEQTRLNYAK-N-Q--AGL---APV
2169.36000_Camelus_dromedarius/1-148           PGYFGKVGMRHYHLKRNQS--FCPTVNLDKLWTLVSEQTRVNAAK-N-K--TGA---API
2184.97000_Gopherus_agassizii/1-150            PGYFGKVGMRHYHLKKNQN--FCPTVNLDKLWTLVSEQTRLHYAK-N-Q--AGL---APV
2198.28000_Pteropus_vampyrus/1-148             PGYFGKVGMRHYHLKRNQS--FCPTVNLDKLWTLVSEQTRVNAAK-N-K--TGA---API
2226.88000_Ixodes_scapularis/1-148             PGYFGKVGMRNFHLKKNHY--WKPCINIDKIWSLVSEQMRKRLKD-D-T--AGK---APV
2236.37000_Dipodomys_ordii/1-148               PGYFGKVGMRHYHLKRNQS--FCPTVNLDKLWTLVSEQTRVNAAK-N-K--TGV---API
2270.57000_Alligator_sinensis/1-148            PGYFGKVGMRHYHLKKNQH--FCPSVNLDKLWTLVSEQTRLNYAK-N-Q--AGL---APV
2284.63000_Neophocaena_asiaeorientalis/1-148   PGYFGKVGMRHYHLKRNQS--FCPTVNLDKLWTLVSEQTRVNAAK-N-K--TGA---API
2315.57000_Molossus_molossus/1-148             PGYFGKVGMRHYHLKRNQS--FCPTVNLDKLWTLVSEQTRVNAAK-N-K--TGA---API
2319.09000_Platysternon_megacephalum/1-148     PGYFGKVGMRHYHLKKNQN--FCPTVNLDKLWTLVSEQTRLNYAK-N-Q--AGL---APV
2328.64000_Ursus_arctos/1-148                  PGYFGKVGMRHYHLKRNQS--FCPTVNLDKLWTLVSEQTRVNAAK-N-K--TGA---API
2330.49000_Ursus_maritimus/1-148               PGYFGKVGMRHYHLKRNQS--FCPTVNLDKLWTLVSEQTRVNAAK-N-K--TGA---API
2338.19000_Octopus_bimaculoides/1-149          PGYFGKVGMRHYHLLKHHY--YCPIINIDSLWNLVPENIRTNYMK-S-R-RDKR---AAV
2338.88000_Sousa_chinensis/1-148               PGYFGKVGMRHYHLKGNQS--FCPTVNLDKLWTLVSEQTRVNAAK-S-R--NGA---APV
2353.58000_Suricata_suricatta/1-148            PGYFGKVGMRHYHLKRNQS--FCPTVNLDKLWTLVSEQTRVNAAK-N-K--TGA---API
2353.86000_Neotoma_lepida/1-149                PGYFGKVGMRHYHLKRNQS--FCPTVNLDKLWTLVSEQTRVNAAK-N-K--TGA---API
2355.57000_Monodon_monoceros/1-148             PGYFGKVGMRHYHLKRNQS--FCPTVNLDKLWTLVSEQTRVNAAK-N-K--TGA---API
2362.78000_Delphinapterus_leucas/1-148         PGYFGKVGMRHYHLKRNQS--FCPTVNLDKLWTLVSEQTRVNAAK-N-K--TGA---API
2371.88000_Salmo_trutta/1-148                  PGYFGKVGMRHYHLKRNTV--HCPTVNLDKLWTLVSEQTRLNYAK-K-P--DGP---APV
2378.52000_Tursiops_truncatus/1-148            PGYFGKVGMRHYHLKRNQS--FCPTVNLDKLWTLVSEQTRVNAAK-N-K--TGA---API
2380.51000_Odocoileus_virginianus/1-148        PGYFGKVGMRHYHLKRNQS--FCPTVNLDKLWTLVSEQTRVNAAK-N-K--TGA---API
2384.85000_Acinonyx_jubatus/1-148              PGYFGKVGMRHYHLKRNQS--FCPTVNLDKLWTLVSEQTRVNAAK-N-K--TGA---API
2396.86000_Canis_lupus/1-148                   PGYFGKVGMRHYHLKRNQS--FCPTVNLDKLWTLVSEQTRVNAAK-N-K--TGA---API
2399.79000_Cricetulus_griseus/1-148            PGYFGKVGMRHYHLKRNQS--FCPTVNLDKLWTLVSEQTRVNAAK-N-K--TGA---API
2400.15000_Odobenus_rosmarus/1-148             PGYFGKVGMRHYHLKRNQS--FCPTVNLDKLWTLVSEQTRVNAAK-N-K--TGA---API
2407.81000_Lynx_canadensis/1-148               PGYFGKVGMRHYHLKRNQS--FCPTVNLDKLWTLVSEQTRVNAAK-N-K--TGA---API
2408.70000_Panthera_tigris/1-148               PGYFGKVGMRHYHLKRNQS--FCPTVNLDKLWTLVSGQTRVNAAK-N-K--TGA---API
2409.69000_Zalophus_californianus/1-148        PGYFGKDGMRHYHLKRNQS--FCPTVNLDKLWTLVSEQTQVNAAK-N-K--TGA---API
2413.21000_Lynx_pardinus/1-148                 PGYFGKVGMRHYHLKRNQS--FCPTVNLDKLWTLVSEQTRVNAAK-N-K--TGA---API
2418.07000_Diabrotica_virgifera/1-148          PGYFGKLGMRNYHVRKNSK--WCPAINLDKLWTLVSEQTRLKYKE-N-P--EGK---APV
2419.44000_Neomonachus_schauinslandi/1-148     PGYFGKVGMRHYHLKRNQS--FCPTVNLDKLWTLVSEQTRVNAAK-N-K--TGA---API
2421.57000_Vulpes_vulpes/1-148                 PGYFGKVGMRHYHLKRNQS--FCPTVNLDKLWTLVSEQTGVNAAK-N-K--TGA---API
2425.75000_Felis_catus/1-148                   PGYFGKVGMRHYHLKRNQS--FCPTVNLDKLWTLVSEQTRVNAAK-N-K--TGA---API
2431.69000_Balaenoptera_acutorostrata/1-148    PGYFGKVGMRHYHLKRNQS--FCPTVNLDKLWTLVSEQTRVNAAK-N-K--TGA---API
2432.97000_Puma_concolor/1-148                 PGYFGKVGMRHYHLKRNQS--FCPTVNLDKLWTLVSEQTRVNAAK-N-K--TGA---API
2444.08000_Ailuropoda_melanoleuca/1-148        PGYFGKVGMRHFHLKKNMH--FCPTINLDKLWTLVSEQTRLNYAK-N-P--EGP---API
2455.28000_Enhydra_lutris/1-148                PGYFGKVGMRHYHLKRNQS--FCPTVNLDKLWTLVSEQTRVNAAK-N-K--TGA---API
2457.08000_Mesocricetus_auratus/1-147          PGYFGKVGMRHYHLKRNQS--FCPTVNLDKLWTLVSEQTRVNAAK-N-K--TGV---API
2462.77000_Balaenoptera_physalus/1-148         PGYFGKVGMRHYHLKRNQS--FCPTVNLDKLWTLVSEQTRVNAAK-N-K--TGA---API
2478.97000_Ictidomys_tridecemlineatus/1-145    PGYFGKVGMRHYHLKRNQS--FCPTVNLDKLWTLVSEQTRVNAAK-N-K--TGA---API
2487.55000_Hucho_hucho/1-148                   PGYFGKVGMRHYHLKRNTV--HCPTVNLDKLWTLVSEQTRLNYAK-K-P--EGP---API
2494.01000_Muntiacus_reevesi/1-148             PGYFGKVDMRHYHLKRNQS--FCPIVNLDKLWTLVSEQTRVNAAK-N-K--TGA---API
2501.91000_Sus_scrofa/1-148                    PGYFGKVGMRHYHLKRNQS--FCPTVNLDKLWTLVSEQTRINAAK-N-K--TGA---API
2506.97000_Equus_caballus/1-148                PGYFGKVGMRHYHLKRNQS--FCPTVNLDKLWTLVSEQTRVNAAK-N-K--TGA---API
2512.44000_Peromyscus_maniculatus/1-151        PGYFGKVGMRHYHLKRNQS--FCPTVNLDKLWTLVSEQTRVNAAK-N-K--TGA---API
2512.44000_Peromyscus_maniculatus/1-148        PGYFGKVGMRHYHLKRNQS--FCPTVNLDKLWTLVSEQTRVNAAK-N-K--TGA---API
2518.31000_Castor_canadensis/1-148             PGYFGKVGMRHYHLKRNQS--FCPTVNLDKLWTLVSEQTRVNAAK-N-K--TGV---API
2519.72000_Otolemur_garnettii/1-148            PGYFGEVGMRHYHLKRNQS--YCPTVNLDKLWTLVSEQTRVNAAK-N-K--TGV---API
2538.39000_Aedes_albopictus/1-148              PGYFGKVGMRHYHLKRNTS--HCPTINLDKLWTLVSEQTRINYSK-K-P--DGP---API
2553.13000_Mus_caroli/1-148                    PGYFGKVGMRHYHLKRNQS--FCPTVNLDKLWTLVSEQTRVNAAK-N-K--TGX---API
2571.27000_Terrapene_carolina/1-148            PGYFGKVGMRHYHLKKNQN--FCPTVNLDKLWTLVSEQTRLNYAK-N-Q--AGL---APV
2573.53000_Muntiacus_muntjak/1-148             PGYFGKVGMRHYHLKRNQS--FCPTVNLDKLWTLVSEQTRVNAAK-N-K--TGA---API
2577.11000_Mustela_putorius/1-148              PGYFGKVGMRHYHLKRNQS--FCPTVNLDKLWTLVSEQTRVNAAE-N-K--TGA---API
2578.02000_Panthera_pardus/1-148               PGYFGKVGMRHYHLKRNQS--FCPTVNLDKLWTLVSEQTRVNAAK-N-K--TGA---API
2588.39000_Ursus_americanus/1-148              PGYFGKVGMRHYHLKRNQS--FCPTVNLDKLWTLVSEQTRVNAAK-N-K--TGA---API
2618.20000_Heterocephalus_glaber/1-148         PGYFGKVGMRHYHLKRNQS--FCPTVNLDKLWTLVSEQTRVNAAK-N-K--TGV---API
2628.15000_Ovis_aries/1-148                    PGYFGKVGMRHYHLKRNQS--FCPTVNLDKLWTLVSEQTRVNAAK-N-K--TGA---API
2647.92000_Rattus_norvegicus/1-148             PGYFGKVGMRHYHLKRNQS--FCPTVNLDKLWTLVSEQTRVNAAK-N-K--NGV---API
2673.97000_Bos_indicus/1-148                   PGYFGKVGMRHYHLKRNQS--FCPTVNLDKLWTLVSEQTRVNAAK-N-K--TGA---API
2706.87000_Callorhinus_ursinus/1-148           PGYFGKVGMRHYHLKRNQS--FCPTVNLDKLWTLVSEQTRVNAAK-N-K--TGA---API
2715.72000_Erinaceus_europaeus/1-148           PGYFGKVSMCYDHLKRNQS--FCPTVNLDKLWTLVSEQTRLKAAK-N-T--APA---DPI
2715.85000_Bos_taurus/1-148                    PGYFGKVGMRHYHLKRNQS--FCPTVNLDKLWTLVSEQTRVNAAK-N-K--TGA---API
2717.70000_Cebus_imitator/1-148                PGYFGKVGMRHYHLKRNQS--FCPTVNLDKLWTLVSEQTRVNAAK-N-K--TGA---API
2723.22000_Cavia_porcellus/1-148               PGYFGKVGMRHYHLKRNQS--FCPTVNLDKLWTLVSEQTRVNAAK-N-K--TGV---API
2729.20000_Sapajus_apella/1-148                PGYFGKVGMRHYHLKRNQS--FCPTVNLDKLWTLVSEQTRVNAAK-N-K--TGA---API
2736.98000_Marmota_monax/1-148                 PGYFGKVGMRHYHLKRNQS--FCPTVNLDKLWTLVSEQTRVNAAK-N-K--TGA---API
2737.46000_Oryctolagus_cuniculus/1-148         PGYFGKVGMRHYHLKRNQS--FCPTVNLDKLWTLVSEQTRVNAAK-N-K--TGA---API
2742.47000_Xenopus_laevis/1-148                PGYFGKVGMRHYHLKKNQS--FCPTINLDKLWTLVSEQTRLNHAK-N-L--EGP---API
2798.15000_Propithecus_coquereli/1-148         PGYFGKVGMRHYHLKRNQS--FCPTVNLDKLWTLVSEQTRVNAAK-N-K--TGA---API
2828.03000_Bison_bison/1-148                   PGYFGKVGMRHYHLKRNQS--FCPTVNLDKLWTLVSEQTRVNAAK-N-K--TGA---API
2843.98000_Nomascus_leucogenys/1-148           PGYFGKVGMKHYHLKRNQS--FCPTVNLDKLWTLVSEQTRVNAAK-N-K--TGA---API
2848.25000_Cercocebus_atys/1-148               PGYFGKVGMRHYHLKRNQS--FCPTVNLDKLWTLVSEQTRVNAAK-N-K--TGA---API
2860.59000_Latimeria_chalumnae/1-148           PGYFGKVGMRHYHLKKNQF--FCPTINLDKLWTLVSEQTRLNYAK-N-S--EGP---API
2861.68000_Aotus_nancymaae/1-148               PGYFGKVGMRHYHLKRNQS--FCPTVNLDKLWTLVSEQTRVNAAK-N-K--TGA---API
2897.82000_Callithrix_jacchus/1-148            PGYFGKVGMRHYHLKRNQS--FCPTVNLDKLWTLVSEQTRVNAAK-N-K--TGA---API
2922.81000_Capra_hircus/1-148                  PGYFGKVGMRHYHLKRNQS--FCPTVNLDKLWTLVSEQTRVNAAK-N-K--TGA---API
2937.83000_Chlorocebus_sabaeus/1-148           PGYFGKVGMRHYHLKRNES--FCPTVNLDKLWTLVSEQTRVNAAE-N-K--TGA---API
2946.84000_Macaca_fascicularis/1-148           PGYFGKVGMRHYHLKRNQS--FCPTVNLDKLWTLVSEQTRVNAAK-N-K--TGA---API
2948.70000_Macaca_nemestrina/1-148             PGYFGKVGMRHYHLKRNQS--FCPTVNLDKLWTLVSEQTRVNAAK-N-K--TGA---API
2966.89000_Salmo_salar/1-148                   PGYFGKVGMRHYHLKRNTV--HCPTVNLDKLWTLVSEQTRLNYAK-K-P--EGP---API
2970.12000_Colobus_angolensis/1-148            PGYFGKVGMRHYHLKRNQS--FCPTVNLDKLWTLVSEQTRVNAAK-N-K--TGA---API
2971.33000_Macaca_mulatta/1-148                PGYFGKVGMRHYHLKRNQS--FCPTVNLDKLWTLVSEQTRVNAAK-N-K--TGA---API
2977.07000_Rhinopithecus_bieti/1-148           PGYFGKVGMRHYHLKRNQS--FCPTVNLDKLWTLVSEQTRVNAAK-N-K--TGA---API
2995.89000_Octodon_degus/1-148                 PGYFGKVGMRHYHLKRNQS--FCPTVNLDKLWTLVSEQTRVNAAK-N-K--TGV---API
3038.48000_Rhinopithecus_roxellana/1-148       PGYFGKVGMRHYHLKRNQS--FCPTVNLDKLWTLVSEQTRVNAAK-N-K--TGA---API
3044.87000_Gorilla_gorilla/1-148               PGYFGKVGMKHYHLKRNQS--FCPTVNLDKLWTLVSEQTRVNAAK-N-K--TGA---API
3050.40000_Pan_troglodytes/1-148               PGYFGKVGMKHYHLKRNQS--FCPTVNLDKLWTLVSEQTRVNAAK-N-K--TGA---API
3051.90000_Pan_paniscus/1-148                  PGYFGKVGMKHYHLKRNQS--FCPTVNLDKLWTLVSEQTRVNAAK-N-K--TGA---API
3061.99000_Mandrillus_leucophaeus/1-148        PGYFGKVGMRHYHLKRNQS--FCPTVNLDKLWTLVSEQTRVNAAK-N-K--TGA---API
3065.05000_Pongo_abelii/1-148                  PGYFGKVGMKHYHLKRNQS--FCPTVNLDKLWTLVSEQTRVNAAK-N-K--TGA---API
3086.67000_Sarcophilus_harrisii/1-148          PGYFGKVGMRHYHLKKNQS--YCPTVNLDKLWTLVSEQTRINAAK-S-K--EGL---API
3103.81000_Trichechus_manatus/1-148            PGYFGKVGMRHYHLKRNQS--FCPTVNLDKLWTLVSEQTRVNAAK-N-K--TGA---API
3156.90000_Leptonychotes_weddellii/1-148       PGYFGKVGMRHYHLKRNQS--FCPTVNLDKLWTLVSEQTRVNAAK-N-K--TGA---API
3192.58000_Phascolarctos_cinereus/1-148        PGYFGKVGMRHYHLKKNQS--YCPTVNLDKLWTLVSEQTRINAAK-N-K--EGL---API
3196.74000_Loxodonta_africana/1-148            PGYFGKVGMRHYHLKRNQS--FCPTVNLDKLWTLVSEQTRVNAAK-N-K--TGA---API
3375.70000_Chiloscyllium_punctatum/1-148       PGYFGKVGMRQYHLKKNRL--FCPTINLDKLWTLVSEQTRLNYAK-K-P--EGP---APV
3453.86000_Carlito_syrichta/1-148              PGYFGKVGMRHYHLKRNQS--FCPTVNLDKLWTLVSEQTRVNAAK-N-K--TGA---API
3598.44000_Monodelphis_domestica/1-148         PGYFGKVGMRHYHLKKNQS--YCPTVNLDKLWTLVSEQTRINAAK-S-K--EGL---API
3656.62000_Araneus_ventricosus/1-148           PGYFGKVGMRNFHLKKNQK--YMPIINIDKLWSLVSEKTRELYKN-H-P--EGK---APV
3779.43000_Geotrypetes_seraphini/1-148         PGYFGKVGMRHLHLKKNQY--FCPTINLDKLWTLVSEQTRLKAAK-N-P--TGP---API
4210.11000_Chrysochloris_asiatica/1-148        PGYFGKVGMRDYHLKRDQS--FCPTVNLDKLWTLVIEQTRVNAAK-N-K--TGA---API
4470.98000_Scyliorhinus_torazame/1-148         PGYFGKVGMRHYHLKKNQL--FCPTINLDKLWTLVSEQTRLNYGK-K-P--EGP---APV
4685.94000_Microcaecilia_unicolor/1-148        PGYFGKVGMRHLHLKKNQY--FCPTINLDKLWTLVSEQTRLNAAK-N-P--SGP---API

0002.21690_Encephalitozoon_intestinalis/1-147  IDVREF-GYHIVIG-GKLPL-E-RPIVVKARYFTPSAKEEITRVGGK--WIITY-
0002.25178_Encephalitozoon_hellem/1-147        IDVREF-GYHVVVG-GKLPL-E-RPIVVKARYFTPSAKEEITRVGGK--WIITY-
0002.49752_Encephalitozoon_cuniculi/1-147      IDVREF-GYHVVVG-GKLSL-E-RPIVVKARYFTPSAKEEITKVGGK--WIITY-
0005.62015_Amphiamblys_sp./1-145               VDVTKM-GFFKVLGRGFIPN-R--PVIVKAKYFTRMAEEKIKQVGG-T-CVLTA-
0007.50134_Pneumocystis_murina/1-148           IDTLVH-GYGKVLGKGRLPS---IPIIVRARHVSQTAERKIKEVGG-I-VELVA-
0007.58160_Malassezia_vespertilionis/1-147     IDTLAA-GYGKVLAKGRLPD---LPCIVKARWVSASAEKKIKAAGG-V-VKLVA-
0007.66146_Pneumocystis_carinii/1-148          IDTLVH-GYGKVLGKGRLPS---LPIIVRARYVSQTAERKIKEVGG-I-VELVA-
0008.34761_Theileria_parva/1-147               LDVMQS-GYFKVLGTGNMPQ-R--PLVVKARLFSKTAERKIKEAGG-A-CVLVA-
0008.35812_Theileria_annulata/1-147            LDVMQS-GYFKVLGTGNMPP-R--PLVVKARLFSKTAERKIKEAGG-A-CVLVA-
0009.01036_Theileria_orientalis/1-147          LDVMKL-GXFKVLGTGKMPP-K--PLVVKARLFSKTAEKKIKEAGG-A-CVLVA-
0009.08856_Cryptosporidium_andersoni/1-148     IDCTQA-GIFKVLGGGHLPN---VPVVVRARSFSKIAEKKIKEAGG--ICVLSG-
0009.24525_Cryptosporidium_muris/1-148         IDCTQA-GIFKVLGGGHLPN---VPVVVRARSFSKIAEKKIKEAGG--ICVLSG-
0011.67450_Theileria_equi/1-144                VDVIQK-GFFKVLGTGSLPK-R--PIIVKARLFSKIAEKKIKEAGG-A-CVLVA-
0011.85930_Rozella_allomycis/1-150             IDTVKA-GFAKVLGKGRLPD---VPLIVKSRFFSKKAEEKIKKAGG-A-CVLIA-
0012.14460_Blastobotrys_adeninivorans/1-149    IDTLAA-GYGKVLGKGRLPQ---VPVIVRARFVSELAEKKIKEAGG-A-VELVA-
0012.16340_Anncaliia_algerae/1-148             IECRQF-GYHIVRGKGDLSF-Q-RPIVVYARYFTPNAIKKIEAAGGK--CIISP-
0015.68980_Nosema_bombycis/1-147               INCRDF-GYHVVQD-GKLSL-E-RPVVVKARGFTEGAKKEIESVGGK--WIICP-
0019.98250_Hepatocystis_sp./1-148              IDVTRK-GYFKVLGTGTLPKDQ--PIVVKARYFSLEAEKKIKSTGG-Q-CILVA-
0020.38550_Plasmodium_gaboni/1-148             IDVTRK-GYFKVLGNGKLKHNQ--PIVVKARYFSSVAEKKIKAVGG-Q-CILVA-
0020.50170_Plasmodium_reichenowi/1-148         IDVTRK-GYFKVLGNGKLKHNQ--PIVVKARYFSSVAEKKIKAVGG-Q-CILVA-
0020.83540_Entamoeba_histolytica/1-149         IDCVKH-GYFKVLGKGFLPK-Q--PVIVRARYFSEKAQQKIKAVGG-A-CELTA-
0021.14260_Rhodotorula_diobovata/1-147         IDTLAA-GYGKVLAKGRLPA---YPIIVKARYVSRRAEEKIKANGG-A-VSIIA-
0021.15730_Trypanosoma_rangeli/1-145           IDLLAN-GYSKLLGNGHLQA----PCIVKARWVSKLADKKIRKAGG-A-VVLQA-
0021.18920_Saprochaete_ingens/1-149            IDTLAL-GYGKVLGKGALPK---VPIIVKARFVSAEAEQKIKEAGG-V-VELVA-
0021.91450_Plasmodium_sp./1-148                IDVTRK-GYFKVLGNGKLKHNQ--PIVVKARYFSSVAEKKIKAVGG-Q-CILVA-
0022.04450_Trichophyton_interdigitale/1-149    LDLLPL-GYSKVLGKGRLPE---IPMVVRARYFSKEAERKIKEAGG-V-VELVA-
0022.19230_Porphyridium_purpureum/1-147        IDAYKA-GYFKVLGRGQLPK-Q--PVIVKAKFFSKIAEKKIKEVGG-V-CVLTA-
0022.34370_Trichophyton_soudanense/1-149       LDLLPL-GYSKVLGKGRLPE---IPMVVRARYFSKEAERKIKEAGG-V-VELVA-
0022.53000_Trichophyton_rubrum/1-149           LDLLPL-GYSKVLGKGRLPE---IPMVVRARYFSKEAERKIKEAGG-V-VELVA-
0022.60740_Plasmodium_relictum/1-148           IDVTRR-GYFKVLGNGKLKHNQ--PIVVKARYFSSLAEKKIKAVGG-Q-CILVA-
0022.70090_Pycnococcus_provasolii/1-146        IDVTKH-GYFKVLGKGQLPE-Q--PLLVKAKYVSKLAEKKIKEVGG-A-VELVA-
0022.98510_Tolypocladium_capitatum/1-149       LDLLPL-GYSKVLGKGRLPE---VPLVVRARWVSKLAEKKIKEAGG-V-VELVA-
0023.33280_Plasmodium_falciparum/1-148         IDVTRK-GYFKVLGNGKLKHNQ--PIVVKARYFSSVAEKKIKAVGG-Q-CILVA-
0023.94080_Penicillium_decumbens/1-149         IDLLPL-GYSKVLGKGRLPQ---IPVVVRARYFSRDAEQKIKEAGG-V-VELVA-
0024.33780_Xylona_heveae/1-149                 LDLLPL-GYAKVLGKGRIPE---VPIVVRARYFSREAERKIKEAGG-V-VELVA-
0024.39600_Plasmodium_knowlesi/1-148           IDVTRK-GFFKVLGNGKLKHNQ--PIVVKARYFSSVAEKKIKAVGG-Q-CVLVA-
0025.03400_Plasmodium_gallinaceum/1-148        IDVTRK-GYFKVLGNGKLKHNQ--PIVVKARYFSSLAEKKIKAVGG-Q-CILVA-
0026.07550_Trypanosoma_brucei/1-145            IDLLAN-GYSKLLGNGHLQA----PCIVKARWVSKLADKKIRKAGG-A-VVLQA-
0026.18130_Plasmodium_cynomolgi/1-148          IDVTRK-GFFKVLGNGKLKHNQ--PIVVKARYFSSVAEKKIKAVGG-Q-CILVA-
0026.20250_Linderina_pennispora/1-147          VDVLRG-GYAKVLANGRLPS---KPIIVKARYVSRLAEKKIKATGG-A-VVLSA-
0026.22800_Trypanosoma_equiperdum/1-145        IDLLAN-GYSKLLGNGHLQA----PCIVKARWVSKLADKKIRKAGG-A-VVLQA-
0026.37680_Exophiala_dermatitidis/1-149        LDLLPL-GYSKVLGKGRIPE---IPIVVRARWFSKEAERKIKEAGG-V-VELVA-
0026.97120_Penicillium_roqueforti/1-149        IDLLPL-GYSKVLGKGRLPQ---IPVVVRARYVSRDAEEKIKAAGG-V-VELVA-
0027.01340_Coccidioides_posadasii/1-149        LDLLSL-GYSKVLGKGRLPE---VPMVVRARYVSKEAERKIKEAGG-V-VELVA-
0027.01370_Plasmodium_vivax/1-148              IDVTRK-GFFKVLGNGKLKHAQ--PIVVKARYFSSVAEKKIKAVGG-Q-CILVA-
0027.12170_Aspergillus_taichungensis/1-149     IDVLPL-GYSKVLGKGRIPE---IPIVVRARYFSEDAEKKIKAAGG-V-VELVA-
0027.31780_Aspergillus_candidus/1-149          IDVLPL-GYSKVLGKGRVPE---IPIVVRARYFSEDAERKIKAAGG-V-VELVA-
0027.37880_Escovopsis_weberi/1-149             LDLLPL-GYSKVLGKGRIPE---IPLLVRARWVSKLAEKKIKEAGG-V-VELVA-
0027.61020_Tolypocladium_paradoxum/1-149       LDLLPL-GYSKVLGKGRLPE---VPLVVRARWVSKLAEKKITEAGG-V-VELVA-
0027.68550_Plasmodium_coatneyi/1-148           IDVTRK-GFFKVLGNGKLKHNQ--PIVVKARYFSSVAEKKIKAVGG-Q-CVLVA-
0027.77900_Aspergillus_cristatus/1-149         IDLLPL-GYSKVLGKGRVPE---IPIVVRARYFSRDAEQKIKEAGG-V-VELVA-
0027.83700_Blastomyces_parvus/1-149            LDLLPL-GYSKVLGKGRLPE---IPVVVRARYFSKEAERKIKEAGG-V-AELVA-
0027.85940_Aspergillus_clavatus/1-149          IDLLSL-GYSKVLGKGRLPE---IPLVVRARYVSRDAEQKIKEAGG-V-IELVA-
0028.24880_Rasamsonia_emersonii/1-150          FDLLPL-GYSKVLGKGRLPN---VPIVVKARYVSKEAERKIKEVGG-V-VELVA-
0028.25750_Aspergillus_campestris/1-149        IDVLPL-GYSKVLGKGRIPE---IPIVVRARYFSEDAERKIKAAGG-V-VELVA-
0028.50690_Pseudogymnoascus_sp./1-149          IDLLPL-GYSKVLGKGRLPN---IPIVVRARWVSKLAEKKITEAGG-V-VELVA-
0028.50690_Pseudogymnoascus_sp./1-147          IDLLPL-GYSKVLGKGRLPN---IPIVVRARWVSKLAEKKITEAGG-V-VELVA-
0028.64390_Talaromyces_marneffei/1-150         IDLLAL-GYAKVLGKGRLPN---VPVVVKARYVSKEAERKITEVGG-R-IILVA-
0028.68060_Thecamonas_trahens/1-146            LDVGNK-GFFKVLGRGQISI----PLIVKAKFFSRKAEAKILEAGG-A-CVLTA-
0028.78130_Cyphellophora_europaea/1-149        LDLLPL-GYSKVLGKGRIPE---IPIVVRARYFSKEAERKIKEAGG-V-VELVA-
0029.01600_Coccidioides_immitis/1-149          LDLLSL-GYSKVLGKGRLPE---VPMVVRARYVSKEAERKIKEAGG-V-VELVA-
0029.27370_Exophiala_mesophila/1-149           LDLLPL-GYSKVLGKGRIPE---IPIVVRARWFSKEAERKIKEAGG-V-VELVA-
0029.35210_Sphaerulina_musiva/1-149            LDLLPL-GYSKVLGKGRIPA---IPLIVRARYFSKDAERKITEAGG-V-VQLVA-
0029.36400_Aspergillus_terreus/1-149           IDLLPL-GYSKVLGKGRVPE---IPIVVRARYFSRDAERKIKEAGG-V-VELVA-
0029.38500_Aspergillus_fumigatus/1-149         IDLLSL-GYSKVLGKGRIPE---IPIVVRARYFSRDAEQKIKEAGG-V-VELVA-
0029.50560_Exophiala_sideris/1-149             LDLLAL-GYSKVLGKGRIPE---VPLVVRARWVSKEAERKIKEAGG-V-IELVA-
0029.54990_Naegleria_fowleri/1-149             IDAHKA-GFDKVLGRGDLPK---IPIIVRARLFSKTAEEKIKAVGG-V-CELTA-
0029.82220_Trypanosoma_theileri/1-145          VDLLAN-GYSKLLGNGHVQA----PCIVKARWVSKVADKKIRKAGG-A-VVLQA-
0029.95250_Paracoccidioides_brasiliensis/1-149 LDLLPL-GYSKVLGKGRLPQ---IPVVVRARYFSKEAERKIKDAGG-A-VELVA-
0030.44910_Metarhizium_album/1-149             LDLLPL-GYSKVLGKGRLPE---IPLVVRARWVSKLAEKKINDAGG-V-VELVA-
0030.55940_Decorospora_gaudefroyi/1-148        LNLLDY-GYAKVLGKGRLPA---VPIVVRARYVSAEAEKKIKEAGG-V-VQLVA-
0030.68050_Penicillium_oxalicum/1-149          IDLLPL-GYSKVLGKGRLPQ---IPIVVRARYFSRDAEQKIKEAGG-V-VELVA-
0030.85860_Talaromyces_atroroseus/1-150        LDLLAL-GYSKVLGKGRLPN---IPLVVKARYISKEAERKIKEAGG-V-IELVA-
0030.96950_Blastomyces_silverae/1-149          LDLLPL-GYSKVLGKGRLPE---IPVVVRARYFSKEAERKIKEAGG-V-AELVA-
0031.09620_Aspergillus_saccharolyticus/1-149   IDLLSL-GYSKVLGKGRLPE---VPIVVRARYFSRDAEKKIKEAGG-V-VELVA-
0031.24580_Tolypocladium_ophioglossoides/1-149 LDLLPL-GYSKVLGKGRLPE---VPLVVRARWVSKLAEEKIKAAGG-V-VELVA-
0031.40580_Exophiala_xenobiotica/1-149         LDLLPL-GYSKVLGKGRIPE---IPIVVRARWFSKEAERKIKEAGG-V-VELVA-
0031.45500_Penicillium_antarcticum/1-149       IDLLPL-GYSKVLGKGRLPQ---IPVVVRARYVSRDAEEKIKAAGG-V-VELVA-
0031.60990_Ceratocystis_fimbriata/1-149        LDLLPL-GYSKVLGKGRIPE---IPLVVRARWVSKLAEQKITAAGG-V-VELVA-
0031.61620_Phialophora_americana/1-149         LDLLPL-GYSKVLGKGRIPE---IPLVVKARWFSKEAERKIKEAGG-V-VELVA-
0031.78050_Verruconis_gallopava/1-149          LNLLDF-GYAKVLGKGRIPE---IPLVVRARYFSAEAERKIKEAGG-V-VQLVA-
0031.94850_Heliocybe_sulcata/1-147             IDTLRF-GYAKVLGNGQLPK---LPFIVKARFVSQIAERKIKEAGG-V-VKLIA-
0031.98350_Aulographum_hederae/1-149           LDLLPL-GYAKVLGKGRIPE---VPLIVRARYFSKDAERKIKEAGG-V-CQLVA-
0032.03510_Helicocarpus_griseus/1-149          LDLLPL-GYSKVLGKGRLPD---IPVVVRARYVSKEAERKIKEAGG-V-VELVA-
0032.25490_Ramularia_collo-cygni/1-149         LDLLPL-GYSKVLGKGRIPE---IPLIVRARYFSKDAERKIKEAGG-V-VQLVA-
0032.41100_Emergomyces_pasteurianus/1-149      LDLLPL-GYSKVLGKGRLPE---IPVVVRARYFSKEAERKIKEAGG-V-AELVA-
0032.44010_Aspergillus_novofumigatus/1-149     IDLLSL-GYSKVLGKGRIPE---IPIVVRARYFSRDAEQKIKEAGG-V-VELVA-
0032.69110_Blastomyces_percursus/1-149         LDLLPL-GYSKVLGKGRLPE---IPVVVRARYFSKEAERKIKEAGG-V-AELVA-
0032.70210_Coniochaeta_sp./1-149               IDLLPL-GYSKVLGKGRLPE---VPLIVRARWVSKLAEEKIVAAGG-V-VELVA-
0032.73630_Daedalea_quercina/1-147             IDVLRH-GYGKVLGNGQLPK---LPFIVKARFVSKKAEAKIKEAGG-V-VKVIA-
0032.75790_Trametes_coccinea/1-147             IDTLQH-GYAKVLGNGQLPK---LPFIVKARFVSRKAEAKIKEAGG-V-VKLIA-
0032.91100_Lasallia_pustulata/1-149            LDLLPL-GYSKVLGKGRIPE---IPLVVRARFFSREAERKIKEAGG-I-VELVA-
0032.91230_Exophiala_spinifera/1-149           LDLLPL-GYSKVLGKGRIPE---IPIVVRARWFSKEAERKIKEAGG-V-VELVA-
0032.96720_Dictyostelium_purpureum/1-146       VDITQK-GYFKVLGHGILPK-Q--PIIVKARYFSKIAEKKIKAVGG-A-CILVA-
0033.00630_Plasmodium_gonderi/1-148            IDVTRK-GFFKVLGNGKLKHGQ--PIVVKARYFSSVAEKKIKAVGG-Q-CILVA-
0033.40460_Penicillium_steckii/1-149           IDLLPL-GYSKVLGKGRLPQ---IPVVVRARYFSRDAEQKIKEAGG-V-VELVA-
0033.48600_Cordyceps_fumosorosea/1-149         LDLLPL-GYSKVLGKGRLPE---IPLVVRARWVSKLAEKKITEAGG-V-VELVA-
0033.61800_Plasmodium_malariae/1-148           IDVTRK-GYFKVLGNGALRCGQ--PIVVKARYFSKRAEKKIKAVGG-Q-CMLVA-
0033.69780_Beauveria_bassiana/1-149            LDLLPL-GYSKVLGKGRLPE---IPLVVRARWVSKLAEKKITEAGG-V-VELVA-
0033.72910_Penicillium_arizonense/1-149        IDLLPL-GYSKVLGKGRLPQ---IPVVVRARYVSRDAEEKIKAAGG-V-VELVA-
0033.75450_Emmonsia_crescens/1-149             LDLLPL-GYSKVLGKGRLPE---IPVVVRARYFSKEAERKIKEAGG-V-AELVA-
0033.76550_Aspergillus_avenaceus/1-149         IDLLPL-GYSKVLGKGRVPE---IPIVVRARYFSRDAERKIKEAGG-V-VELVA-
0033.90030_Verticillium_dahliae/1-149          IDLLPF-GYSKLLGKGRIPE---IPLVVKARWVSKLAEKKITEAGG-V-VELVA-
0034.00670_Aspergillus_niger/1-149             IDLLPL-GYSKVLGKGRLPE---VPIVVRARYFSRDAEEKIKAAGG-V-VELVA-
0034.05490_Aspergillus_homomorphus/1-149       IDLLAL-GYSKVLGKGRLPE---VPIVVRARYFSRDAEKKIKEAGG-V-VELVA-
0034.20500_Dictyostelium_discoideum/1-148      VDVTQK-GFFKVLGHGILPT-Q--PIIVKARYFSKVAEKKIKAVGG-A-CILVA-
0034.79240_Aspergillus_eucalypticola/1-149     IDLLPL-GYSKVLGKGRLPE---VPIVVRARYFSRDAEEKIKAAGG-V-VELVA-
0034.97250_Cordyceps_javanica/1-149            LDLLPL-GYSKVLGKGRLPE---IPLVVRARWVSKLAEQKITEAGG-V-VELVA-
0035.04720_Aspergillus_tubingensis/1-149       IDLLPL-GYSKVLGKGRLPE---VPIVVRARYFSRDAEEKIKAAGG-V-VELVA-
0035.41640_Aspergillus_neoniger/1-149          IDLLPL-GYSKVLGKGRLPE---VPIVVRARYFSRDAEEKIKAAGG-V-VELVA-
0035.42440_Aspergillus_aculeatus/1-149         IDLLSL-GYSKVLGKGRLPE---VPIVVRARYFSRDAEKKIKEAGG-V-VELVA-
0035.59410_Akanthomyces_lecanii/1-149          LDLLPL-GYSKVLGKGRLPE---IPLVVRARWVSKLAEKKITEAGG-V-VELVA-
0035.65480_Plasmodium_ovale/1-148              IDVTRK-GYFKVLGNGKLKSKQ--PIVVKARYFSSLAEKKIKAVGG-Q-CILVA-
0035.68540_Talaromyces_stipitatus/1-150        LDLLSL-GYAKVLGKGRLPE---VPIVVKARYVSKEAERKIKEAGG-V-IELVA-
0035.81820_Pseudogymnoascus_destructans/1-149  IDLLPL-GYSKVLGKGRLPN---IPIVVRARWVSKLAEKKITEAGG-V-VELVA-
0035.88860_Penicillium_brasilianum/1-149       IDLLPL-GYSKVLGKGRLPQ---IPLVVRARYFSRDAEQKIKEAGG-V-VELVA-
0036.10230_Rhizopogon_vinicolor/1-147          IDTLRH-GYGKVLGNGQLPK---LPFIVKARFVSQKAEAKIKEAGG-V-VSLVA-
0036.14910_Aspergillus_carbonarius/1-149       IDLLPL-GYSKVLGKGRLPE---VPIVVRARYFSRDAEEKIKAAGG-V-VELVA-
0036.70490_Madurella_mycetomatis/1-149         IDLLSH-GYAKLLGKGRLPE---IPVVVRARYVSAEAERKVTEAGG-V-VELVA-
0036.72040_Aspergillus_sclerotioniger/1-149    IDLLPL-GYSKVLGKGRLPE---VPIVVRARYFSRDAEEKIKAAGG-V-VELVA-
0036.99560_Aspergillus_flavus/1-149            IDLLPL-GYSKVLGKGRIPE---IPIVVRARYFSRDAERKIKEAGG-V-VELVA-
0037.04860_Aspergillus_parasiticus/1-149       IDLLPL-GYSKVLGKGRIPE---IPIVVRARYFSRDAERKIKEAGG-V-VELVA-
0037.05700_Cercospora_beticola/1-149           LDLLPL-GYSKVLGKGRIPE---VPLIVRARYFSKDAERKIKEAGG-V-VQLVA-
0037.06420_Aspergillus_minisclerotigenes/1-149 IDLLPL-GYSKVLGKGRIPE---IPIVVRARYFSRDAERKIKEAGG-V-VELVA-
0037.06620_Metarhizium_brunneum/1-149          LDLLPL-GYSKVLGKGRLPE---IPLVVRARWVSKLAEKKINEAGG-V-VELVA-
0037.15810_Ustilaginoidea_virens/1-149         LDLLPL-GYSKVLGKGRLPE---IPLVVRARWVSKLAEEKIKKAGG-V-VELVA-
0037.17820_Gloeophyllum_trabeum/1-147          IDTLRH-GYAKVLGNGQLPK---LPFIVKARFVSQIAERKIKEAGG-V-VKLVA-
0037.28770_Aspergillus_luchuensis/1-149        IDLLPL-GYSKVLGKGRLPE---VPIVVRARYFSRDAEEKIKAAGG-V-VELVA-
0037.38900_Clathrospora_elynae/1-148           LNLLDY-GYAKVLGKGRLPA---VPIVVRARYVSAEAEKKIKEAGG-V-VQLVA-
0037.46460_Trichoderma_asperellum/1-149        LDLLPL-GYSKLLGKGRIPE---IPLVVRARWVSKLAEQKIKEAGG-V-VELVA-
0037.65870_Fusarium_culmorum/1-149             LDLLPL-GYSKVLGKGRLPE---IPLVVRARWVSRLAEEKIKQAGG-V-VELVA-
0037.79060_Friedmanniomyces_simplex/1-150      LDLLPL-GYSKVLGKGRIPE---IPLIVRARYFSKDAERKIKEAGG-V-VQLVA-
0037.84800_Aspergillus_steynii/1-149           IDLLPL-GYSKVLGKGRIPE---VPVVVRARYFSRDAEKKIKEAGG-I-VELVA-
0037.90830_Trichoderma_gamsii/1-149            LDLLPL-GYSKLLGKGRIPE---IPLVVRARWVSKLAEQKIKEAGG-V-VELVA-
0037.91200_Aspergillus_oryzae/1-149            IDLLPL-GYSKVLGKGRIPE---IPIVVRARYFSRDAERKIKEAGG-V-VELVA-
0037.99750_Pyrenophora_tritici-repentis/1-148  LNLLDY-GYSKVLGKGRLPA---VPIVVRARYVSAEAEKKIKEAGG-V-VQLVA-
0038.22450_Exophiala_oligosperma/1-149         LDLLPL-GYSKVLGKGRIPE---IPIVVRARWFSKEAERKIKEAGG-V-VELVA-
0038.32570_Aspergillus_sergii/1-149            IDLLPL-GYSKVLGKGRIPE---IPIVVRARYFSRDAERKIKEAGG-V-VELVA-
0038.32950_Trichoderma_guizhouense/1-149       LDLLPL-GYSKLLGKGRLPE---IPLVVRARWVSKLAEQKIKEAGG-V-VELVA-
0038.45920_Sclerotinia_sclerotiorum/1-149      LDLLPL-GYSKVLGKGRIPE---IPLVVRARWFSKEAERKITEAGG-V-VELVA-
0038.53460_Purpureocillium_lilacinum/1-149     LDLLPL-GYSKVLGKGRLPE---VPLVVRARWVSKLAEKKITEAGG-V-VELVA-
0038.94340_Hondaea_fermentalgiana/1-149        IDVTEH-GFFKVLGTGHLPE-A--PVVVKARFFTKGAEKKIKEIGG-A-CVLTA-
0039.33880_Aspergillus_transmontanensis/1-149  IDLLPL-GYSKVLGKGRIPE---IPIVVRARYFSRDAERKIKEAGG-V-VELVA-
0039.42230_Metarhizium_acridum/1-149           LDLLPL-GYSKVLGKGRLPE---IPLVVRARWVSKLAEKKINEAGG-V-VELVA-
0039.53010_Lentinus_tigrinus/1-147             IDTLQH-GYGKVLGNGQLPK---LPFIVKARFVSAKAEAKIKEAGG-V-VKLIA-
0039.76440_Aspergillus_arachidicola/1-149      IDLLPL-GYSKVLGKGRIPE---IPIVVRARYFSRDAERKIKEAGG-V-VELVA-
0039.80320_Penicillium_subrubescens/1-149      IDLLPL-GYSKVLGKGRLPQ---IPLVVRARYFSRDAEQKIKEAGG-V-VELVA-
0039.90970_Laetiporus_sulphureus/1-147         IDTLRH-GYGKVLGNGQLPK---LPFIVKARFVSKKAERKIKEAGG-V-VKLIA-
0040.32820_Fusarium_flagelliforme/1-149        LDLLPL-GYSKVLGKGRLPE---IPLVVRARWVSRLAEEKIKAAGG-V-VELVA-
0040.65200_Coleophoma_crateriformis/1-150      LDLLPL-GYSKVLGKGRLPE---VPLVVRARWFSKEAERKITEAGG-V-VELVA-
0040.85750_Aspergillus_novoparasiticus/1-149   IDLLPL-GYSKVLGKGRIPE---IPIVVRARYFSRDAERKIKEAGG-V-VELVA-
0040.98060_Trichoderma_harzianum/1-149         LDLLPL-GYSKLLGKGRLPE---IPLVVRARWVSKLAEQKIKEAGG-V-VELVA-
0041.10270_Aspergillus_calidoustus/1-149       IDLLSL-GYSKVLGKGRLPE---IPLVVRARYVSREAEQKIKEAGG-V-VELVA-
0041.60310_Intoshia_linei/1-150                IDIGEA-GYQKLLGKGHLPP-R--PIVVKARYISKMAEYKLKENGG-V-CILTG-
0041.65680_Metarhizium_robertsii/1-149         LDLLPL-GYSKVLGKGRLPE---IPLVVRARWVSKLAEKKINEAGG-V-VELVA-
0041.68420_Perkinsus_chesapeaki/1-147          IDCTKA-GYFKVLGKGNLPK-Q--PVIVKARFFSKKAEKKIQAAGG-V-CVLTA-
0041.70990_Monosiga_brevicollis/1-149          IDVVQH-GYYKVLGKGELPK-A--PVIVKARFFSRKAEEKIKAAGG-V-CVTTA-
0041.87830_Venturia_nashicola/1-149            LDLLSF-GYSKVLGKGRLPE---IPLVVRARYFSAEAEKKIKEAGG-V-VQLVG-
0041.98330_Oidium_neolycopersici/1-149         LDLLPL-GYSKVLGKGRLPK---VPIVVRARWFSKEAERKITEAGG-V-VELVA-
0042.02750_Pyrenophora_teres/1-148             LNLLDY-GYSKVLGKGRLPA---VPIVVRARYVSAEAEKKIKEAGG-V-VQLVA-
0042.09490_Melanomma_pulvis-pyrius/1-149       IDLMAH-GYAKLLGKGRI-H---VPVVVKARYVSAEAERKIKDAGG-V-IQLVA-
0042.45290_Postia_placenta/1-147               IDILRH-GYAKILGNGQLPK---LPFIVKARFVSAKAEHKIKEAGG-V-VKLIA-
0042.48080_Coleophoma_cylindrospora/1-150      LDLLPL-GYSKVLGKGRLPE---VPLVVRARWFSKEAERKITEAGG-V-VELVA-
0042.48700_Parastrongyloides_trichosuri/1-147  IDVTAA-GYHKVLGKGLLPK-Q--PMIVKAKFFSHTAEKKIKEAGG-A-CILVA-
0042.74840_Dichomitus_squalens/1-147           IDTLQH-GYAKVLGNGQLPK---LPFILKARFVSRKAEAKIKEAGG-V-VKLIA-
0042.86610_Aspergillus_ellipticus/1-149        IDLLPL-GYSKVLGKGRLPE---VPIVVRARYFSRDAEQKIKEAGG-V-VELVA-
0042.86690_Fusarium_sp./1-149                  LDLLPL-GYSKVLGKGRLPE---IPLVVRARWVSRLAEKKITEAGG-V-VELVA-
0043.02920_Cladophialophora_immunda/1-149      LDLLPL-GYSKVLGKGRIPK---IPIVVRARWFSKEAERKIKEAGG-V-VELVA-
0043.15020_Strongyloides_ratti/1-147           VDVTAH-GYHKVLGKGFVPS-Q--PMIVKAKFFSHIAEEKIKKAGG-A-CILVA-
0043.45010_Sodiomyces_alkalinus/1-149          IDLLPL-GYSKLLGKGRLPE---IPIVVKARWVSKLAEKKITEAGG-V-VQLVA-
0043.69460_Lasiodiplodia_theobromae/1-149      VDLLTF-GYAKLLGKGRLPN---VPIVVKARYVSAEAERKIKEAGG-V-IQLVA-
0044.14020_Cryomyces_minteri/1-149             LDLLPL-GYSKVLGKGRLPE---IPIVVRARWFSKLAEKKIKEAGG-V-CQLVA-
0044.21580_Pochonia_chlamydosporia/1-149       LDLLPL-GYSKVLGKGRLPE---IPLVVRARWVSKLAEKKINEAGG-V-VELVA-
0044.76530_Rachicladosporium_sp./1-149         LDLVSL-GYSKVLGKGRIPE---IPLIVRARYFSSDAERKIKEAGG-V-VQLVA-
0046.55380_Fusarium_odoratissimum/1-149        LDLLPL-GYSKVLGKGRLPE---IPLVVRARWVSRLAEQKIKQAGG-V-VELVA-
0046.63680_Fusarium_kuroshium/1-149            LDLLPL-GYSKVLGKGRLPE---IPLVVRARWVSRLAEKKITEAGG-V-VELVA-
0047.26790_Rhabditophanes_sp./1-147            IDVTAA-GYHKVLGKGLIPT-Q--PMIVKAKFFSHIAEQKIKKAGG-A-CILVA-
0047.41060_Rachicladosporium_antarcticum/1-149 LDLVSL-GYSKVLGKGRIPE---IPLIVRARYFSSDAERKIKEAGG-V-VQLVT-
0047.42980_Fusarium_floridanum/1-149           LDLLPL-GYSKVLGKGRLPE---IPLVVRARWVSRLAEKKITEAGG-V-VELVA-
0047.90630_Fusarium_oxysporum/1-149            LDLLPL-GYSKVLGKGRLPE---IPLVVRARWVSRLAEQKIKQAGG-V-VELVA-
0047.93320_Trichinella_nativa/1-147            IDVVQS-GYHKVLGKGKLPK-Q--PVIVKAKFFSKRAEEKIKKVGG-A-CLLVA-
0048.27410_Fusarium_euwallaceae/1-149          LDLLPL-GYSKVLGKGRLPE---IPLVVRARWVSRLAEKKITEAGG-V-VELVA-
0048.37340_Colletotrichum_salicis/1-148        IDLLPF-GYSKVLGKGRLPE---VPIVVKARWVSKLAEKKITEAGG-V-VELVA-
0048.55650_Colletotrichum_orchidophilum/1-148  IDLLPF-GYSKVLGKGRLPE---VPIVVKARWVSKLAEKKITEAGG-V-VELVA-
0048.80000_Ichthyophthirius_multifiliis/1-149  IDVTKA-GFFKVLGKGRLPA-Q--PVVVKAKFFSKTAERRIKAVGG-A-CVLIA-
0049.04230_Fusarium_ambrosium/1-149            LDLLPL-GYSKVLGKGRLPE---IPLVVRARWVSRLAEKKITEAGG-V-VELVA-
0049.33180_Trichinella_sp./1-147               IDVVQS-GYHKVLGKGKLPK-Q--PVIVKAKFFSKRAEEKIKKVGG-A-CLLVA-
0049.77320_Trichinella_patagoniensis/1-147     IDVVQS-GYHKVLGKGKLPK-Q--PVIVKAKFFSKRAEEKIKKVGG-A-CLLVA-
0050.15090_Colletotrichum_fioriniae/1-148      IDLLPF-GYSKVLGKGRLPE---VPIVVKARWVSKLAEKKITEAGG-V-VELVA-
0050.47420_Colletotrichum_simmondsii/1-148     IDLLPF-GYSKVLGKGRLPE---VPIVVKARWVSKLAEKKITEAGG-V-VELVA-
0050.48360_Wolfiporia_cocos/1-147              IDILRH-GYAKVLGNGKLPK---LPFIVKARFVSAKAERKIKEAGG-V-VKLIA-
0050.57800_Colletotrichum_nymphaeae/1-148      IDLLPF-GYSKVLGKGRLPE---VPIVVKARWVSKLAEKKITEAGG-V-VELVA-
0050.71610_Colletotrichum_higginsianum/1-148   IDLLPF-GYSKVLGKGRLPE---VPIVVKARWVSKLAEKKITEAGG-V-VELVA-
0051.03080_Hortaea_werneckii/1-150             LDLLPL-GYSKVLGKGRIPS---VPLIVRARYFSKDAERKIKEAGG-V-VQLTA-
0051.03410_Lachnellula_willkommii/1-149        LDLLPL-GYSKVLGKGRIPE---VALVVRARWFSKEAERKITEAGG-V-VELVA-
0051.11110_Hirsutella_minnesotensis/1-149      LDLLPL-GYSKVLGKGRLPE---VPLVVRARWVSKLAEKKIKEAGG-V-VELVA-
0051.16270_Raphidocelis_subcapitata/1-147      IDVTQH-GIFKVLGKGQLPQ-Q--PLVVKAKFFSKLAERKIKEVGG-A-CVLTA-
0051.37350_Lachnellula_cervina/1-149           LDLLPL-GYSKVLGKGRIPE---VPLVVRARWFSKEAERKITEAGG-V-VELVA-
0051.91070_Pestalotiopsis_fici/1-149           IDLLPL-GYSKVLGKGRLPE---VPLVVRARWVSKLAEKKITEAGG-V-VELVA-
0051.94990_Marssonina_brunnea/1-150            LDLLPL-GYSKVLGKGRLPE---VPLVVRARWFSKEAERKITEAGG-V-VELVA-
0052.38700_Colletotrichum_chlorophyti/1-148    IDLLPF-GYSKVLGKGRLPE---VPIVVKARWVSKLAEKKITEAGG-V-VELVA-
0052.71960_Colletotrichum_tofieldiae/1-148     IDLLPF-GYSKVLGKGRLPE---VPIVVKARWVSKLAEKKITEAGG-V-IELVA-
0053.01300_Meloidogyne_hapla/1-147             IDVSRA-GYHKVLGKGLLPK-Q--PVIVKAKFFSHTAEEKIKKVGG-A-CVLVA-
0053.13160_Saprolegnia_parasitica/1-148        IDVTKS-GYFKVLGKGRLPA-I--PVIVKAKFFSQEAENKIKAVGG-A-CLLTA-
0053.23900_Pythium_insidiosum/1-148            IDVTKA-GYFKVLGKGRLPN-I--PVIVKAKFFSEEAEKKIKAAGG-A-CLLTA-
0053.59740_Colletotrichum_incanum/1-148        IDLLPF-GYSKVLGKGRLPE---VPIVVKARWVSKLAEKKITEAGG-V-VELVA-
0055.84280_Ramazzottius_varieornatus/1-149     IDLVRA-GYHKVLGKGNIPK-I--PVIVKAKFFSRLAEEKIKRVGG-A-CVLVA-
0057.06060_Allomyces_macrogynus/1-146          IDTLRA-GYGKVLGGGYLPA---QPVIVKTREVSKRAEEKIKLVGG-A-VVLI--
0057.91250_Colletotrichum_tanaceti/1-148       IDLLPF-GYSKVLGKGRLPE---VPIVVKARWVSKLAEKKITEAGG-V-VELVA-
0058.05640_Colletotrichum_fructicola/1-148     IDLLPF-GYSKVLGKGRLPE---VPIVVKARWVSKLAEKKITEAGG-V-VELVA-
0058.23240_Strongyloides_papillosus/1-147      VDVTAH-GYHKVLGKGFIPT-Q--PMIVKAKFFSHTAEEKIKKAGG-A-CILVA-
0059.04500_Phytophthora_nicotianae/1-148       IDVTKA-GYFKVLGKGRLPE-V--PVIVKAKYFSAEAEKKIKAVGG-A-CLLTA-
0059.63780_Fusarium_langsethiae/1-149          LDLLPL-GYSKVLGKGRLPE---IPLVVRARWVSRLAEEKIKQAGG-V-VELVA-
0061.44380_Henneguya_salminicola/1-145         VNCVEA-GFFKVLGRGNLPT-K--PIVVKAKFFSKLAEEKIKAAGG-S-CILTA-
0062.88580_Saprolegnia_diclina/1-148           IDVTKS-GYFKVLGKGRLPA-I--PVIVKAKFFSQEAENKIKAVGG-A-CLLTA-
0063.10030_Perkinsus_olseni/1-147              IDCTKA-GYFKVLGKGNLPK-Q--PVIVKARYFSKKAEEKIQAVGG-V-CVLTA-
0063.52540_Trichinella_spiralis/1-147          IDVVQS-GYHKVLGKGKLPK-Q--PVIVKAKFFSKRAEEKIKKVGG-A-CLLVA-
0063.83970_Trichuris_suis/1-148                INVLKH-GYHKVLGKGRLPN-Q--PVIIKAKFFSKRAESKIKKVGG-A-ALLVTA
0064.72320_Trichinella_murrelli/1-147          IDVVQS-GYHKVLGKGKLPK-Q--PVIVKAKFFSKRAEEKIKKVGG-A-CLLVA-
0064.93070_Brugia_timori/1-145                 IDVVRA-GYFKVLGKGLLPK-Q--PVIVKAKFFSHSAEQKIKAVGG-A-CVLVA-
0065.09310_Panagrellus_redivivus/1-147         INVLDA-GYHKVLGKGLLPK-Q--PVIVKAKFFSHTAEQKIKKAGG-A-CVLVA-
0065.88690_Golovinomyces_cichoracearum/1-149   LDLLPL-GYSKVLGKGRLPK---VPIVVRARWFSKEAERKITEAGG-V-VELVA-
0066.60870_Blastomyces_dermatitidis/1-149      LDLLPL-GYSKVLGKGRLPE---IPVVVRARYFSKEAERKIKEAGG-V-AELVA-
0067.29680_Termitomyces_sp./1-147              IDTLKH-GFGKVLGNGLLPK---LPFIVKARFVSKKAERKIKEAGG-V-VSLIA-
0067.74040_Onchocerca_flexuosa/1-147           IDVVRA-GYFKVLGKGLLPK-Q--PVIVKAKYFSHSAEKKIKAVGG-A-CVLVA-
0070.47150_Oikopleura_dioica/1-149             IDVTKC-GFFKVLGKGRLPA-Q--PVIVKARYFSRSAEDKIKAAGG-V-CVAIA-
0071.40250_Aphanomyces_invadans/1-148          IDVTKA-GYFKVLGKGRLPA-V--PVIVKAKYFSQEAENKIKAVGG-A-CLLTA-
0075.40470_Blastomyces_gilchristii/1-149       LDLLPL-GYSKVLGKGRLPE---IPVVVRARYFSKEAERKIKEAGG-V-AELVA-
0075.49640_Trichuris_trichiura/1-148           INVLKY-GYHKVLGKGRLPN-Q--PVIIKAKFFSKRAEGKIKKVGG-A-ALLVTA
0075.84440_Aphanomyces_astaci/1-148            IDVTKA-GYFKVLGKGRLPA-V--PVIVKAKYFSQEAENKIKAVGG-A-CLLTA-
0077.35090_Acanthocheilonema_viteae/1-147      IDVVRA-GYFKVLGKGLLPK-Q--PVIVKAKYFSHSAEQKIKAVGG-A-CVLVA-
0078.27400_Bursaphelenchus_xylophilus/1-147    IDATRA-GYFKVLGKGRLPK-I--PLIVKAKEFSHEAERKIKKAGG-A-CILVA-
0081.57480_Caenorhabditis_tropicalis/1-145     IDCTKL-GYFKVLGKGLLPE-T--PLIVKARFFSHEAEQKIKKAGG-A-CVLVA-
0082.38920_Phytophthora_parasitica/1-148       IDVTKA-GYFKVLGKGRLPE-V--PVIVKAKYFSAEAEKKIKAVGG-A-CLLTA-
0082.73490_Colletotrichum_spinosum/1-148       IDLLPF-GYSKVLGKGRLPE---VPIVVKARWVSKLAEKKITEAGG-V-VELVA-
0083.63750_Cystoisospora_suis/1-148            IDVTKS-GFFKVLGKGEMPK-V--PVIVKARFFSRLAEKKIKEAGG-V-CVLTG-
0085.49140_Clunio_marinus/1-149                VDIVQF-GYYKLLGRGHLPK-I--PIIVKAKYFSKKAENKIKAAGG-A-CILRA-
0086.60510_Perkinsus_marinus/1-147             IDCTKA-GYFKVLGKGNLPK-Q--PVIVKARYFSKKAEEKIQAVGG-V-CVLTA-
0086.82780_Colletotrichum_sidae/1-148          IDLLPF-GYSKVLGKGRLPE---VPIVVKARWVSKLAEKKITEAGG-V-VELVA-
0087.15570_Brugia_malayi/1-147                 IDVVRA-GYFKVLGKGLLPK-Q--PVIVKAKFFSHSAEQKIKAVGG-A-CVLVA-
0088.41630_Wuchereria_bancrofti/1-147          IDVVRA-GYFKVLGKGLLPK-Q--PVIVKAKFFSHSAERKIKAVGG-A-CVLVA-
0089.74830_Colletotrichum_orbiculare/1-148     IDLLPF-GYSKVLGKGRLPE---VPIVVKARWVSKLAEKKITEAGG-V-VELVA-
0089.93750_Trypanosoma_cruzi/1-145             VDLLAN-GYSKLLGNGHLQT----PCIVKARWVSKLADKKIRKAGG-A-VVLQA-
0090.82860_Tetranychus_urticae/1-150           LDVVKH-GYFKVLGKGAIPN-Q--PIIVKARLFSKQAEEKIKSVGG-A-CVLRA-
0091.36580_Loa_loa/1-147                       IDVVRA-GYFKVLGKGLLPK-Q--PVIVKAKYFSHSAEQKIKAVGG-A-CVLVA-
0091.66060_Onchocerca_ochengi/1-147            IDVVRA-GYFKVLGKGLLPK-Q--PVIVKAKYFSHSAEKKIKAVGG-A-CVLVA-
0095.11810_Fibularhizoctonia_sp./1-147         IDILRH-GYAKILGNGQLPK---LPFIVKARYVSSKAEAKIKEAGG-V-VSLVA-
0096.34060_Onchocerca_volvulus/1-147           IDVVRA-GYFKVLGKGLLPK-Q--PVIVKAKYFSHSAEKKIKAVGG-A-CVLVA-
0096.39290_Brugia_pahangi/1-147                IDVVRA-GYFKVLGKGLLPK-Q--PVIVKAKFFSHSAEQKIKAVGG-A-CVLVA-
0103.01400_Tetrahymena_thermophila/1-149       IDVTKA-GFFKVLGKGRLPN-Q--PVVVKAKYFSKTAERRIVAVGG-A-CVLTA-
0104.15500_Hypsibius_dujardini/1-149           IDCVRA-GYHKVLGKGNIPK-V--PVIVKAKFFSRLAEEKIKRVGG-A-CVLVA-
0104.21000_Klebsormidium_nitens/1-148          LDVTKV-GIFKVLGKGELPA-V--PLVVKAKFFSKLAEKRIKEAGG-A-CVLTA-
0104.98000_Chondrus_crispus/1-147              LDITDR-GYFKVLGKGTLPK-Q--PLIVKAKFFSKGAEKKIKAAGG-A-CILTA-
0105.63200_Trichoplax_adhaerens/1-147          IDVVRA-GYYKVLGKGLLPK-Q--AVVVKAKFFSRTAEKKIKDVGG-S-CVLVA-
0108.47900_Caenorhabditis_briggsae/1-145       IDCTKL-GYFKVLGKGLLPT-T--PLIVKARYFSHEAEQKIKKAGG-A-CVLVA-
0109.66000_Colletotrichum_trifolii/1-148       IDLLPF-GYSKVLGKGRLPE---VPIVVKARWVSKLAEKKITEAGG-V-VELVA-
0110.78100_Pediculus_humanus/1-148             IDVVRA-GYYKVLGKGRLPK-Q--PVIVKAKFFSKRAEDKIKAVGG-A-CILQA-
0110.83800_Echinococcus_granulosus/1-149       IDCVRK-GYFKVLGKGILPK-V--PVIVKARFFSRRAEERIKAVGG-A-CILTA-
0113.22000_Globodera_pallida/1-147             IDVVRA-GYHKVLGKGLLPK-Q--PMIVKAKYFSHTAEEKIRKVGG-A-CVLVS-
0114.96300_Echinococcus_multilocularis/1-149   IDCVRK-GYFKVLGKGILPK-V--PVIVKARFFSRRAEERIKAVGG-A-CILTA-
0115.22700_Ciona_intestinalis/1-147            IDCSKA-GFYKVLGKGILPK-Q--PVIVKARFFSRRAEEKIKAVGG-T-CVLVA-
0117.18200_Mesocestoides_corti/1-149           IDCVRK-GYFKVLGKGVLPK-I--PVIVKARFFSRRAEERIKAVGG-A-CVLTA-
0117.31900_Leptotrombidium_deliense/1-150      IDIVKH-GYFKVLGKGCLPQ-Q--PLIVKARFFSKDAEAKIKAVGG-A-CVLTA-
0118.49200_Drosophila_busckii/1-149            IDLVQF-GYYKLMGRGHLPA-R--PIIVKAKYFSKKAEDKIKKAGG-V-CLLRA-
0122.95300_Daphnia_magna/1-148                 IDCVRA-GYFKVLGKGTLPK-Q--PMIVKAKFFSRNAETKIKSVGG-A-CILTA-
0129.48900_Caenorhabditis_nigoni/1-145         IDCTKL-GYFKVLGKGLLPT-T--PLIVKARYFSHEAEQKIKKAGG-A-CVLVA-
0131.66400_Drosophila_simulans/1-149           IDLVKF-GYYKLLGRGHLPA-R--PVIVKAKYFSKKAEDKIKKAGG-V-CLLSA-
0136.93600_Anopheles_darlingi/1-149            VDLVKF-GYFKLLGTGYLPK-R--PIIVKAKMFSRKAEEKIKLGGG-A-CLLRA-
0140.79200_Noccaea_caerulescens/1-147          IDVTKA-GYFKVLGKGFLPS-Q--PVVVKAKFFSKIAERKIKAVGG-A-CVLTA-
0141.40300_Blumeria_graminis/1-149             IDLLPL-GYSKVLGKGRIPK---VPLVVRARWFSKEAERKITEAGG-V-VELVA-
0145.44300_Caenorhabditis_remanei/1-145        IDCTKL-GYFKVLGKGLLPE-T--PLIVKARFFSHEAEQKIKKAGG-A-CVLVA-
0146.53800_Drosophila_erecta/1-149             IDLVKF-GYYKLLGRGHLPA-R--PVIVKAKYFSKKAEDKIKKAGG-V-CLLSA-
0147.35800_Drosophila_navojoa/1-149            IDLIQF-GYYKLLGRGHLPA-R--PVIVKAKYFSKKAEDKIKKAGG-V-CLLSA-
0147.89900_Drosophila_yakuba/1-149             IDLVKF-GYYKLLGRGHLPA-R--PVIVKAKYFSKKAEDKIKKAGG-V-CLLSA-
0150.05100_Enterobius_vermicularis/1-147       IDVVQA-GYFKVLGKGVLPK-Q--PVIVKAKFFSRSAEQKIKAVGG-A-CVLVA-
0150.34800_Thelohanellus_kitauei/1-144         VDCTSA-GFHKVLGRGHLPQ-K--PVIVKARFFSKEAEDKIKAAGG-S-CVLTA-
0152.31700_Drosophila_mauritiana/1-149         IDLVKF-GYYKLLGRGHLPA-R--PVIVKAKYFSKKAEDKIKKAGG-V-CLLSA-
0153.63200_Fopius_arisanus/1-149               VDLVQF-GYYKLLGRGHLPK-Q--PIIVKAKYFSKKAEDKIKNAGG-V-CLLRA-
0153.74200_Drosophila_hydei/1-149              IDLVQF-GYYKLLGRGHLPA-R--PVIVKAKYFSKKAEDKIKKAGG-V-CLLSA-
0154.17100_Drosophila_sechellia/1-149          IDLVKF-GYYKLLGRGHLPA-R--PVIVKAKYFSKKAEDKIKKAGG-V-CLLSA-
0155.14700_Daphnia_pulex/1-148                 IDCVRA-GYYKVLGKGILPK-Q--PMIVKAKFFSRIAETKIKSVGG-A-CILTA-
0156.96500_Aphidius_gifuensis/1-148            IDLVKA-GYYKLLGKGRLPR-Q--PVIVKAKFFSREAEDKIKAVGG-A-CVLSA-
0157.72000_Diploscapter_pachys/1-145           VDAVKA-GYFKVLGKGLVPK-T--PMIVKAKYFSHEAEKKIKDAGG-A-CVLVA-
0162.94400_Rodentolepis_nana/1-149             IDCVRK-GYFKVLGKGILPK-I--PVIVKARFFSRRAEEKIKSVGG-A-CILTA-
0163.17100_Drosophila_mojavensis/1-149         IDLVQF-GYYKLLGRGHLPA-R--PVIVKAKYFSKKAEDKIKKAGG-V-CLLSA-
0163.28300_Drosophila_pseudoobscura/1-149      IDLVKF-GYYKLLGRGHLPA-R--PVIVKAKYFSKKAEDKIKKAGG-V-CLLSA-
0165.52800_Drosophila_takahashii/1-149         IDLVKF-GYYKLLGRGHLPA-R--PVIVKAKYFSKKAEDKIKKAGG-V-CLLSA-
0165.84600_Drosophila_albomicans/1-149         IDLVKF-GYYKLLGRGHLPA-R--PVIVKAKYFSKKAEDKIKKAGG-V-CLLSA-
0165.94400_Tribolium_castaneum/1-148           IDIVKA-GYYKLLGKGRLPK-Q--PVIVKAKFFSKSAEEKIKAVGG-A-CVLSA-
0166.25600_Caenorhabditis_japonica/1-145       IDCTKL-GYFKVLGKGLLPE-T--PLIVKARFFSHEAETKIKSAGG-A-CVLVA-
0166.70000_Amphimedon_queenslandica/1-149      LDLVQR-GYFKVLGKGSFPK-R--PLIVKARFFSKLAERKIKAAGG-A-CVLTA-
0167.67600_Emiliania_huxleyi/1-150             IDCVSK-GVYKVLGKGELPK-Q--PVVVKAKFFSKLAEKKIKAVGG-A-CLLVA-
0167.83300_Drosophila_ficusphila/1-149         IDLVKF-GYYKLLGRGHLPA-R--PVIVKAKYFSKKAEDKIKKAGG-V-CLLSA-
0172.60300_Anopheles_albimanus/1-149           IDLVKF-GYFKLLGTGYLPK-Q--PIIVKAKMFSRKAEEKIKLGGG-A-CLLRA-
0172.65900_Anopheles_christyi/1-151            VDLVQF-GYFKLLGSGGLPK-TCGPIIVKAKYFSRRAEERIKAAGG-A-CVLRA-
0177.34800_Hymenolepis_diminuta/1-149          IDCVRK-GYFKVLGKGILPK-V--PVIVKARFFSRRAEEKIKSVGG-A-CVLTA-
0179.83400_Drosophila_obscura/1-149            IDLVKF-GYYKLLGRGHLPA-R--PVIVKAKYFSKKAEDKIKKAGG-V-CLLSA-
0183.10300_Anopheles_farauti/1-149             VDLVQF-GYFKLLGTGRIPK-Q--PIIVKAKYFSKLAQERIKKAGG-A-CVLRA-
0188.80000_Drosophila_kikkawai/1-149           IDLVKF-GYYKLLGRGHLPA-R--PVIVKAKYFSKKAEDKIKKAGG-V-CLLSA-
0189.23900_Maconellicoccus_hirsutus/1-147      IDVVKK-GYYKVLGKGFLPK-Q--PVIVKAKFFSKRAEEKIKQVGG-C-CVLQA-
0189.44400_Drosophila_virilis/1-149            IDLVQF-GYYKLLGRGHLPA-R--PVIVKAKYFSKKAEDKIKKAGG-V-CLLSA-
0190.37000_Caenorhabditis_brenneri/1-145       IDCTKL-GYFKVLGKGLLPE-T--PLIVKARYFSHEAEQKIKKAGG-A-CVLVA-
0191.38300_Drosophila_grimshawi/1-149          IDLVQF-GYYKLLGRGHLPA-R--PIIVKAKYFSKKAEDKIKKAGG-V-CLLTA-
0192.39400_Drosophila_bipectinata/1-149        IDLVKF-GYYKLLGRGHLPA-R--PVIVKAKYFSKKAEDKIKKAGG-V-CLLSA-
0193.50800_Drosophila_rhopaloa/1-149           IDLVKF-GYYKLLGRGHLPA-R--PVIVKAKYFSKKAEDKIKKAGG-V-CLLSA-
0195.51300_Drosophila_persimilis/1-149         IDLVKF-GYYKLLGRGHLPA-R--PVIVKAKYFSKKAEDKIKKAGG-V-CLLSA-
0196.72500_Oppiella_nova/1-150                 VDVIKH-GYFKVLGKGRLPK-Q--PLIVKARFFSKSAEQKIKSVGG-A-CVLTA-
0206.82300_Arabidopsis_lyrata/1-146            IDVTQH-GFFKVLGKGHLPENK--PFVVKAKLISKTAEKKIKEAGG-A-VVLTA-
0209.42900_Culicoides_sonorensis/1-149         VDIVQF-GYYKLLGHGHLPK-Q--PIIVKAKYVSHKAENKIKAAGG-A-CVLRA-
0213.81800_Drosophila_ananassae/1-149          IDLVKF-GYYKLLGRGHLPA-R--PVIVKAKYFSKKAEDKIKKAGG-V-CLLSA-
0220.77800_Anopheles_sinensis/1-150            VDLVKF-GYYKLLGTGYLPK-KT-PIIVKAKLFSRKAEQKIKMAGG-A-CVLRA-
0221.70300_Folsomia_candida/1-148              IDCVRA-GFYKVLGKGVLPR-Q--PVIVKAKFFSRKAEEKIKEVGG-V-CVLQA-
0225.25100_Apis_mellifera/1-147                IDLVKA-GYYKLLGKGRLPK-Q--PVIVKAKFFSKLAEDKIKAVGG-V-CVLSA-
0227.02100_Papilio_polytes/1-148               INIVKA-GYYKLLGKGKLPK-Q--PVIVKAKFFSKTAEKKIKDVGG-V-CVLSA-
0233.92000_Phallusia_mammillata/1-147          IDVVKA-GYYKVLGKGLLPK-Q--PVIVKARFFSRRAEEKIKAVGG-T-CVLVA-
0234.35100_Pocillopora_damicornis/1-148        IDVVRA-GYYKVLGKGLLPK-Q--PVIVKAKFFSRRAEEKIKEVGG-A-CVLVA-
0235.37600_Helobdella_robusta/1-147            IDVVRA-GYYKVLGKGHLPK-Q--PVIVKAKFFSKTAEDRIKSVGG-A-CVLVA-
0235.38700_Trichogramma_brassicae/1-150        IDLVKA-GYYKLLGKGRIPK-Q--PVIVKAKFFSKTAEDKIKEAGG-V-CVLSA-
0235.51600_Drosophila_willistoni/1-149         IDLVQF-GYYKLLGRGHLPA-R--PVIVKAKYFSKKAEDKIKKAGG-V-CLLRA-
0235.64600_Pogonomyrmex_barbatus/1-147         IDLVKA-GYFKLLGKGRLPK-Q--PVIVKAKFFSKLAEDKIKAVGG-A-CVLCA-
0237.84500_Thrips_palmi/1-145                  IDVVKH-GFYKVLGKGHLPK-V--PVIVRAKFFSKSAEEKIKAAGG-A-CVLQA-
0238.20000_Actinia_tenebrosa/1-148             IDVVKA-GYFKVLGKGLLPK-Q--PVIVKAKFFSRRAEDKIKAVGG-A-CVLMA-
0239.67700_Neodiprion_lecontei/1-148           IDLVKA-GYYKLLGKGRLPK-Q--PVIVKAKFFSKQAEDKIKAVGG-A-CVLSA-
0240.05400_Meloidogyne_enterolobii/1-147       IDVCRA-GYHKVLGKGLLPK-Q--PVIVKARFFSHTAEEKIKKVGG-A-CVLVA-
0243.09100_Thalictrum_thalictroides/1-146      IDVTQL-GYFKVLGKGMLPPSQ--PVVVKAKLISKNAEKKIKESGG-A-VLLTA-
0243.89000_Papilio_xuthus/1-148                INIVKA-GYYKLLGKGKLPK-Q--PVIVKAKFFSKTAEKKIKDVGG-V-CVLSA-
0246.85600_Bombus_impatiens/1-147              INLVKA-GYYKLLGKGRLPK-Q--PVIVKAKFFSKRAEDKIKAVGG-V-CVLSA-
0248.65400_Bombus_terrestris/1-147             IDLVKA-GYYKLLGKGRLPK-Q--PVIVKAKFFSKLAEDKIKAVGG-V-CVLSA-
0248.67600_Danaus_plexippus/1-148              INIVKA-GYYKLLGKGKLPK-Q--PVIVKAKFFSKTAEQKIKAAGG-V-CVLSA-
0252.84800_Dendroctonus_ponderosae/1-148       IDIVKA-GYYKLLGKGRLPD-Q--PVIVKAKFFSKKAEDRIKAVGG-A-CVLSA-
0259.12600_Haemonchus_placei/1-145             IDCVKA-GYFKVLGKGLLPK-Q--PLIVKAKYFSHEAEDKIKAAGG-A-CILVA-
0259.66600_Dinoponera_quadriceps/1-147         IDLVKA-GYYKLLGKGRLPK-Q--PVIVKAKFFSKLAEDKIKAVGG-A-CVLCA-
0266.78500_Bombus_bifarius/1-147               INLVKA-GYYKLLGKGRLPK-Q--PVIVKAKFFSKRAEDKIKAVGG-V-CVLSA-
0273.78600_Heliconius_melpomene/1-148          INIVKA-GYYKLLGKGKLPK-Q--PVIVKAKFFSKTAERKIKEIGG-A-CVLSA-
0274.99000_Frankliniella_occidentalis/1-147    IDVVRA-GYYKVLGKGNLPK-Q--PVIVKAKFFSKSAEDKIRAAGG-A-CILQA-
0275.57800_Bombus_vosnesenskii/1-147           INLVKA-GYYKLLGKGRLPK-Q--PVIVKAKFFSKRAEDKIKAVGG-V-CVLSA-
0277.76300_Anopheles_atroparvus/1-150          VDLVKF-GYYKLLGTGFIPS-KT-PIIVKAKLFSRKAEQKIKQAGG-V-CLLRA-
0278.64200_Ascaris_suum/1-149                  IDVVKA-GYFKVLGKGLLPK-Q--PVIVKAKFFSRTAEQKIKGVGG-A-CILVA-
0283.43900_Haemonchus_contortus/1-145          IDCVKA-GYFKVLGKGLLPK-Q--PLIVKAKYFSHEAEDKIKAAGG-A-CILVA-
0284.00900_Camponotus_floridanus/1-147         IDLVKA-GYYKLLGKGRLPK-Q--PVIVKAKFFSKQAEDKIKAVGG-A-CVLCA-
0294.41100_Tenebrio_molitor/1-148              IDIVKA-GYYKLLGKGACLT-N--LSLLKPSFSLNRLEDKIKAVGG-A-CVLSA-
0295.96800_Ascaris_lumbricoides/1-147          IDVVKA-GYFKVLGKGLLPK-Q--PVIVKAKFFSRTAEQKIKGVGG-A-CILVA-
0297.31000_Nasonia_vitripennis/1-149           IDLVKA-GYYKLLGKGRLPK-Q--PVIVKAKFFSKLAEDKIKSVGG-T-CVLSA-
0300.27200_Melanaphis_sacchari/1-147           IDVVQK-GYYKVLGKGNLPN-Q--PLIVKAKFFSKVAEQKIKKVGG-A-CVLQA-
0303.53900_Temnothorax_curvispinosus/1-147     IDLVKA-GYYKLLGKGRLPK-Q--PVIVKAKFFSKQAEDKIKAVGG-A-CVLCA-
0317.11600_Toxocara_canis/1-147                IDVVRA-GYFKVLGKGLLPK-Q--PVIVKAKFFSHTAEQKIKAVGG-A-CVLVA-
0317.67200_Atta_cephalotes/1-147               IDLVKA-GYYKLLGKGRLPK-Q--PVIVKAKFFSKQAEDKIKAVGG-A-CVLCA-
0318.87300_Aphis_craccivora/1-147              IDVVQK-GYYKVLGKGNLPN-Q--PLIVKAKFFSKVAEQKIKKVGG-A-CVLQA-
0332.87600_Ancylostoma_duodenale/1-145         IDCVKA-GYFKVLGKGLLPK-Q--PLIVKAKYFSHEAENKIKAAGG-A-CILVA-
0333.28300_Capitella_teleta/1-147              IDCNRA-GVYKVLGKGNLPK-Q--PVIVKAKFFSSKAEQKIKEVGG-C-CVLTA-
0342.40300_Tetraodon_nigroviridis/1-148        IDAVRA-GYYKVLGKGTLPK-Q--PVIVKAKFFSRRAEEKIKAVGG-A-CVLMA-
0343.59100_Plutella_xylostella/1-148           INIVKA-GYYKLLGKGKLPK-Q--RVIVKAKFFSKTAEKKIKDVGG-V-CVLSA-
0348.53300_Tripterygium_wilfordii/1-146        LDVTQF-GYFKVLGKGVLPENK--PIVVKAKLVSKIAEKKIKENGG-A-VVLAA-
0348.53300_Tripterygium_wilfordii/1-149        IDVTQF-GYFKVLGKGVLPENQ--PIVVKAKLISKIAEKKIKENGG-A-VVLTA-
0350.62200_Ricinus_communis/1-146              LDVTQF-GYFKVLGKGVLPENQ--PIVVKAKLVSKIAEKKIKEAGG-A-VVLTA-
0353.07300_Agrilus_planipennis/1-148           IDIVRA-GYYKVLGKGRLPK-Q--PVIVKAKFFSKSAEDKIKAVGG-A-CVLSA-
0357.33200_Glossina_pallidipes/1-149           IDLVKF-GYYKLLGSGNLPK-L--PLIVKAKYFSKKAENRIKAVGG-A-CLLVA-
0359.50600_Lottia_gigantea/1-148               IDCVRAQGYYKVLGKGELPA-Q--PLIVKAKFFSKRAEEKIKSVGG-C-CVVVA-
0364.53800_Schistosoma_mansoni/1-149           IDCLRK-GYFKVLGKGYLPK-V--PVIVKARFFSRKAEEKIKAVGG-A-CILSA-
0366.28700_Takifugu_flavidus/1-148             INAVRA-GYYKVLGKGKLPK-Q--PVIVKAKFFSRRAEEKIKAVGG-A-CVLMA-
0368.21100_Trichoplusia_ni/1-148               INIVKA-GYYKLLGKGNLPK-Q--PVIVKAKFFSKTAERKIKAVGG-V-CVLSA-
0369.90100_Schistosoma_japonicum/1-149         IDCLRK-GYFKVLGKGYLPK-V--PVIVKARFFSRKAEEKIRAIGG-A-CVLTA-
0370.26500_Glossina_austeni/1-149              IDLVKF-GYYKLLGSGNLPK-L--PLIVKAKYFSKKAENRIKAVGG-A-CLLVA-
0396.04300_Cinara_cedri/1-147                  IDIVKK-GYYKVLGKGNLPK-Q--PVIVKAKFFSKKAEQKIKRVGG-A-CLLQA-
0398.58900_Bombyx_mandarina/1-148              INIVKA-GYYKLLGKGKLPK-Q--PVIVKAKFFSKSAEKKIKDVGG-A-CVLSA-
0401.91500_Galleria_mellonella/1-148           INIVKA-GYYKLLGKGKLPK-Q--PVIVKAKFFSKSAERKIKAVGG-A-CVLSA-
0403.15400_Heliothis_virescens/1-148           INIVKA-GYYKLLGKGKLPK-Q--PVIVKAKFFSKTAERKIKAVGG-A-CVLSA-
0414.98500_Bactrocera_dorsalis/1-149           VDLVQF-GYYKLLGRGHLPK-Q--PIIVKAKYFSKKAEDKIKNAGG-V-CLLRA-
0420.97900_Clytia_hemisphaerica/1-148          IDCVQA-GYYKVLGKGLLPK-Q--PVIVKARFFSRKAEDKIKSVGG-T-CVLTA-
0426.12400_Branchiostoma_belcheri/1-147        IDVVRA-GYYKVIGKGRLPK-Q--PVIVKAKFFSRRAEEKIKGVGG-A-CILVA-
0440.16000_Pomacea_canaliculata/1-148          IDVVRA-GYYKVLGKGHLPK-Q--PVIVKAKFFSKTAEKRIKDVGG-A-CVLVA-
0444.54400_Anopheles_funestus/1-149            VDLVQF-GYFKLLGSGLPPK-R--PIIVKAKYFSKLAEKRIKAVGG-A-CLLRA-
0460.35000_Bombyx_mori/1-148                   INIVKA-GYYKLLGKGKLPK-Q--PVIVKAKFFSKSAEKKIKDVGG-A-CVLSA-
0470.03700_Manduca_sexta/1-148                 INIVKA-GYYKLLGKGKLPK-Q--PVIVKAKFFSKTAEQKIKAVGG-A-CVLSA-
0471.51100_Photinus_pyralis/1-148              IDVVQH-GFHKVLGKGTLPN-Q--PVIVRAKLFSKLAESKIKAAGG-A-CVLRA-
0471.89400_Gasterosteus_aculeatus/1-147        IDAVHA-GYYKVLGKGKLPK-Q--PVIVKAKFFSRRAEEKIKAVGG-A-CVLMA-
0475.40000_Bicyclus_anynana/1-148              INIVKA-GYYKLLGKGKLPE-Q--PVIVKAKFFSKTAEKKIKEVGG-V-CVLSA-
0485.70500_Diaphorina_citri/1-148              IDCVKA-GYYKVLGKGRIPK-Q--PVIVKAKFFSKLAEEKIKAVGG-A-CVLTA-
0486.28700_Spodoptera_frugiperda/1-148         INIVKA-GYYKLLGKGKLPK-Q--PVIVKAKFFSKTAEKKIKAVGG-A-CVLSA-
0493.77600_Hippocampus_comes/1-148             IDAVRH-GYYKILGKGKLPK-Q--PVIVKAKFFSRRAEEKIKSVGG-A-CVLMA-
0498.97900_Liparis_tanakae/1-148               IDAVRS-GYYKVLGKGKLPK-Q--PVIVKAKFFSRRAEEKIKAVGG-A-CVLMA-
0510.21100_Laodelphax_striatellus/1-149        IDVVKA-GYYKVLGKGNIPK-T--PVIVRAKFFSKNAEEKIKAVGG-C-CVLQA-
0510.84900_Cimex_lectularius/1-148             IDCVHA-GYYKVLGKGYLPK-Q--PVIVKAKFFSKGAEEKIKAVGG-A-CVLSA-
0513.46100_Branchiostoma_floridae/1-147        IDVVRA-GYYKVIGKGRLPK-Q--PVIVKAKFFSRRAEEKIKDVGG-C-CILVA-
0514.50700_Ixodes_ricinus/1-148                IDIVKH-GYYKVLGKGALPK-Q--PVIVKAKWFSRTAEEKIKNVGG-A-CILTA-
0516.57100_Pararge_aegeria/1-148               INIVKA-GYYKLLGKGKLPQ-Q--PVIVKAKFFSKTAEKKIKEVGG-V-CVLSA-
0521.07700_Phaseolus_vulgaris/1-146            LDVTQF-GYFKVLGKGVLPQNK--PIVVKAKLISKIAEKKIKEGGG-A-VVLTA-
0531.43400_Dibothriocephalus_latus/1-149       IDCVRK-GYFKVLGKGVLPK-V--PVIVKARYFSRRAEERIKAVGG-A-CVLTA-
0541.13800_Acyrthosiphon_pisum/1-147           IDVVSK-GYYKVLGKGNLPN-Q--PLIVKAKFFSKVAEQKIKKVGG-A-CVLQA-
0544.22900_Echeneis_naucrates/1-148            IDAVRA-GYYKVLGKGKLPK-Q--PVIVKAKFFSRRAEEKIKAVGG-A-CVLMA-
0551.01300_Parambassis_ranga/1-148             IDAVRA-GYYKVLGKGKLPK-Q--PVIVKAKFFSRQAEEKIKAVGG-A-CVLMA-
0555.65800_Anabas_testudineus/1-148            IDAVRA-GYYKVLGKGKLPK-Q--PVIVKAKFFSRRAEEKIKAVGG-A-CVLMA-
0557.48000_Elysia_chlorotica/1-149             IDVCQA-GFYKVLGKGHLPK-R--PVIVKAKFFSKVAEKRIKEVGG-A-CVLTA-
0573.23000_Culex_quinquefasciatus/1-149        VDLVKF-GYFKLLGTGHIPK-Q--PIIVKAKFFSRNAERKIKLAGG-A-CILRA-
0589.35900_Electrophorus_electricus/1-148      IDVVRA-GYFKVLGKGKLPK-Q--PVIVKAKFFSRRAEEKIKDVGG-A-CVLTA-
0591.95200_Mastacembelus_armatus/1-148         IDAVRA-GYYKVLGKGKLPK-Q--PVIVKAKFFSRRAEEKIKAVGG-A-CVLMA-
0603.53500_Solea_senegalensis/1-148            IDAVRA-GYYKVLGKGKLPK-Q--PVIVKAKFFSRKAEEKIKAVGG-A-CVLMA-
0609.39200_Cottoperca_gobio/1-148              IDAVRA-GYYKVLGKGKLPK-Q--PVIVKAKFFSRRAEEKIKAAGG-A-CVLMA-
0625.20700_Schistocephalus_solidus/1-147       IDCVRK-GYFKVLGKGVLPK-V--PVIVKARYFSRRAEERIKAVGG-A-CVLTA-
0625.20700_Schistocephalus_solidus/1-149       IDCVRK-GYFKVLGKGVLPK-V--PVIVKARYFSRRAEERIKAVGG-A-CVLTA-
0636.61400_Notothenia_coriiceps/1-148          IDAVRA-GYYKVLGKGKLPK-Q--PVIVKAKFFSRRAEEKIKAAGG-A-CVLMA-
0638.20800_Operophtera_brumata/1-150           INIVKA-GYYKLLGKGKLPK-Q--PVIVKAKFFSKTAEEKIKAAGG-V-CVLSA-
0650.30000_Lepeophtheirus_salmonis/1-149       IDVTKA-GYFKVLGKGLLPN-Q--PVIVKARLFSRKAEEKIKSVGG-A-CILSA-
0663.14500_Crassostrea_ariakensis/1-147        IDVVRA-GYYKVLGKGHLPK-R--PVIVKARFFSRSAEQKIKKVGG-C-CFFTA-
0663.27400_Pantala_flavescens/1-147            IDVVKA-GYYKVLGKGRLPK-Q--PVIVRAKFFSRSAEEKIKAVGG-C-CVLQA-
0668.48100_Lates_calcarifer/1-145              IDAVRA-GYYKVLGKGKLPK-Q--PVIVKAKFFSRRAEEKIKAVGG-A-CVLMA-
0677.68600_Seriola_dumerili/1-148              IDAVRA-GYYKVLGKGKLPK-Q--PVIVKAKFFSRRAEEKIKAVGG-A-CVLMA-
0684.14400_Monopterus_albus/1-148              IDAVRA-GYYKVLGKGKLPK-Q--PVIVKAKFFSRRAEEKIKAVGG-A-CVLMA-
0685.59900_Leptidea_sinapis/1-148              INIVKA-GYSKLLGKGKLPK-Q--PVIVKAKFFSKTAEQKIKAVGG-V-CVLSA-
0700.60700_Teladorsagia_circumcincta/1-147     IDCVKA-GYFKVLGKGLLPK-Q--PLIVKAKYFSHEAEDKIKAAGG-A-CILVA-
0704.32100_Xiphophorus_maculatus/1-148         IDAVRA-GYYKVLGKGKLPK-Q--PVIVKAKFFSRKAEEKIKEVGG-A-CVLMA-
0706.82400_Rhodnius_prolixus/1-148             IDAVRA-GYYKVLGKGHLPK-Q--PVIVRAKFFSKGAEKKIKAVGG-A-CILCA-
0732.51000_Seriola_lalandi/1-148               IDAVRA-GYYKVLGKGKLPK-Q--PVIVKAKFFSRRAEEKIKAVGG-A-CVLMA-
0734.05700_Oryzias_latipes/1-148               IDAVRA-GYYKVLGKGKLPK-Q--PVIVKAKFFSRQAEEKIKAVGG-A-CVLMA-
0748.92300_Poecilia_formosa/1-148              IDAVRA-GYYKVLGKGKLPK-Q--PVIVKAKFFSRKAEEKIKEVGG-A-CVLMA-
0750.40400_Musca_domestica/1-149               IDLVKF-GYYKLLGRGHLPN-L--PVIVKAKYFTKKAENKIKKAGG-A-CLLVA-
0758.97400_Pangasianodon_hypophthalmus/1-148   IDVVRA-GYFKVLGKGKLPK-Q--PVIIKAKFFSRRAEEKIKGVGG-A-CVLTA-
0764.41100_Macrostomum_lignano/1-150           IDCVQA-GFFKVLGKGNMPK-V--PVIVKAKFFSKKAEEKIKKVGG-S-CVLVA-
0770.56800_Sitophilus_oryzae/1-148             IDIVKA-GYYKLLGKGRLPQ-Q--PVIVKAKFFSKSAEDKIKAVGG-A-CVLSA-
0778.70400_Oryzias_melastigma/1-148            IDAVRA-GYYKVLGKGKLPK-Q--PVIVKAKFFSRQAEEKIKAVGG-A-CVLMA-
0783.27500_Ictalurus_punctatus/1-148           IDVVRA-GYFKVLGKGKLPK-Q--PVIVKAKFFSRRAEEKIKEAGR-T-GVLTA-
0784.18700_Anoplopoma_fimbria/1-148            IDAVRA-GYYKVLGKGKLPK-Q--PVIVKAKFFSRRAEEKIKAVGG-A-CVLMA-
0786.32600_Clupea_harengus/1-148               IDCVRA-GYFKVLGKGKLPK-Q--PVIVKAKFFSRRAEEKIKEAGG-A-CVLTA-
0796.02900_Spirometra_erinaceieuropaei/1-149   IDCVRK-GYFKVLGKGVLPK-V--PVIVKARYFSRRAEERIKAVGG-A-CVLTA-
0797.50700_Salarias_fasciatus/1-148            IDVVRA-GYYKVLGKGKLPK-Q--PVIVKAKFFSRQAEEKIKGVGG-A-CVLMA-
0799.42100_Paramormyrops_kingsleyae/1-148      IDVVRA-GYFKVLGKGKLPK-Q--PVIVKAKFFSRKAEEKIKGVGG-A-CVLMA-
0800.49200_Stegastes_partitus/1-148            IDAVRA-GYYKVLGKGKLPK-Q--PVIVKAKFFSRQAEEKIKAVGG-A-CVLMA-
0801.71100_Poecilia_mexicana/1-148             IDAVRA-GYYKVLGKGKLPK-Q--PVIVKAKFFSRKAEEKIKEVGG-A-CVLMA-
0805.48100_Labrus_bergylta/1-148               IDAVRA-GYYKVLGKGKLPK-Q--PVIVKAKFFSRRAEEKIKAAGG-A-CVLMA-
0809.68000_Oryzias_javanicus/1-148             IDAVRA-GYYKVLGKGKLPK-Q--PVIVKAKFFSRQAEEKIKAVGG-A-CVLMA-
0815.14500_Poecilia_latipinna/1-148            IDAVRA-GYYKVLGKGKLPK-Q--PVIVKAKFFSRKAEEKIKEVGG-A-CVLMA-
0824.35400_Chilo_suppressalis/1-148            INIVKA-GYYKLLGKGNLPK-Q--PVIVKAKFFSKCAERKIKSVGG-V-CVLSA-
0830.13300_Pundamilia_nyererei/1-148           IDAVRA-GYYKVLGKGKLPK-Q--PVIVKAKFFSRQAEEKIKAAGG-A-CVLMA-
0833.59500_Sparus_aurata/1-148                 IDAVRA-GYYKVLGKGKLPK-Q--PVIVKAKFFSRRAEEKIKAVGG-A-CVLMA-
0852.17100_Hydra_vulgaris/1-148                IDCVQA-GFYKVLGKGILPK-Q--PVIVKAKFFSRKAEEKIKSVGG-T-CVLTA-
0854.58900_Haplochromis_burtoni/1-148          IDAVRA-GYYKVLGKGKLPK-Q--PVIVKAKFFSRQAEEKIKAAGG-A-CVLMA-
0866.96300_Austrofundulus_limnaeus/1-148       IDAVRA-GYYKILGKGKLPK-Q--PVIVKAKFFSRRAEEKIKAVGG-A-CVLMA-
0868.49700_Ameiurus_melas/1-148                IDVVRA-GYFKVLGKGKLPK-Q--PVIVKAKFFSRRAEEKIKEVGG-A-CVLTA-
0877.45600_Perca_flavescens/1-148              IDAVRA-GYYKVLGKGKLPK-Q--PVIVKAKFFSRRAEEKIKEVGG-A-CVLMA-
0880.44600_Astatotilapia_calliptera/1-148      IDAVRA-GYYKVLGKGKLPK-Q--PVIVKAKFFSRQAEEKIKAAGG-A-CVLMA-
0908.95600_Amphiprion_percula/1-148            IDAVRA-GYYKVLGKGKLPK-Q--PVIVKAKFFSRQAEEKIKAVGG-A-CVLMA-
0916.38800_Biomphalaria_glabrata/1-148         IDVGQA-GYYKVLGKGHLPK-R--PVIIKAKFFSKVAEKRIKEVGG-A-CVLTS-
0918.74900_Esox_lucius/1-148                   IDAVRA-GYFKVLGKGKLPK-Q--PVIVKAKFFSRRAEEKIKAVGG-A-CVLMA-
0921.85600_Strongylocentrotus_purpuratus/1-148 IDAVRA-GYYKILGKGVLPK-Q--PVIVKAKFFSRLAEEKIKKAGG-C-CVLVA-
0927.31000_Aplysia_californica/1-149           IDVVQA-GYYKVLGKGHLPK-R--PVIVKAKFFSKVAERRIKEVGG-A-CVLTS-
0931.40100_Timema_cristinae/1-147              IDVVKA-GYYKVLGKGRLPK-Q--PVIVRAKYFSKQAEDKIKQVGG-A-CILQA-
0945.87800_Lepisosteus_oculatus/1-148          IDVVRA-GYFKVLGKGKLPK-Q--PVIVKAKFFSRKAEEKIKGAGG-A-CVLMA-
0948.54100_Colinus_virginianus/1-147           IDVTKS-GYFKVLGKGDLPK-I--PVIVKARFFSKTAEKKIKEAGG-V-CVLTG-
0949.48600_Triatoma_infestans/1-148            IDAVRA-GYYKVLGKGRLPK-Q--PVIVRAKFFSKGAEKKIKSVGG-A-CILCA-
0951.34600_Perca_fluviatilis/1-148             IDAVRA-GYYKVLGKGKLPK-Q--PVIVKAKFFSRRAEEKIKEVGG-A-CVLMA-
0957.48500_Maylandia_zebra/1-148               IDAVRA-GYYKVLGKGKLPK-Q--PVIVKAKFFSRQAEEKIKAAGG-A-CVLMA-
0979.04600_Anguilla_anguilla/1-148             IDVVRA-GYFKVLGKGKLPK-Q--PVIVKAKFFSRRAEEKIKGVGG-A-CVLMA-
0987.58900_Mizuhopecten_yessoensis/1-147       IDVIRA-GYFKVLGKGNLPK-Q--PMIVKARFFSRSAELKIKAAGG-A-CVLVA-
0991.53600_Callorhinchus_milii/1-148           INVVHA-GYYKVLGKGRLPK-Q--PLIVKAKFFSRKAEEKIKQVGG-A-CVLMA-
0991.58500_Acanthochromis_polyacanthus/1-148   IDAVRA-GYYKVLGKGKLPK-Q--PVIVKAKFFSRQAEEKIKAVGG-A-CVLMA-
0996.88800_Gymnodraco_acuticeps/1-148          IDAVRA-GYYKVLGKGKLPK-Q--PVIVKAKFFSRRAEEKIKAAGG-A-CVLMA-
1004.95000_Hermetia_illucens/1-150             VDLVKF-GYYKLLGRGHLPK-L--PIIVRAKYFSKKAENKIKKAGG-A-CLLRA-
1005.58000_Oreochromis_aureus/1-148            IDTVRA-GYYKVLGKGKLPK-Q--PVIVKAKFFSRQAEEKIKAVGG-A-CVLMA-
1007.82000_Callosobruchus_maculatus/1-148      IDIVKA-GYYKLLGKGRLPP-Q--PVIVKAKFFSKKAEDKIKAVGG-A-CVLSA-
1017.52000_Phasianus_colchicus/1-148           IDVVRS-GYYKVLGKGKLPK-Q--PVIVKAKFFSRRAEEKIKEVGG-A-CVLVA-
1023.56000_Epinephelus_coioides/1-148          IDAVRA-GYYKVLGKGKLPK-Q--PVIVKAKFFSRRAEEKIKAVGG-A-CVLMA-
1035.18000_Cyprinodon_variegatus/1-148         IDAVRA-GYYKVLGKGKLPK-Q--PVIVKAKFFSRKAEEKIKEVGG-A-CVLMA-
1049.66000_Timema_genevievae/1-147             IDVVKA-GYYKVLGKGRLPK-Q--PVIVRAKYFSKQAEDKIKQVGG-A-CILQA-
1053.33000_Gallus_gallus/1-148                 IDVVRS-GYYKVLGKGKLPK-Q--PVIVKAKFFSRRAEEKIKEVGG-A-CVLVA-
1056.27000_Taeniopygia_guttata/1-148           IDVVRS-GYYKVLGKGKLPK-Q--PVIVKAKFFSRRAEEKIKEVGG-A-CVLVA-
1060.27000_Lonchura_striata/1-148              IDVVRS-GYYKVLGKGKLPK-Q--PVIVKAKFFSRRAEEKIKEVGG-A-CVLVA-
1070.79000_Chloebia_gouldiae/1-148             IDVVRS-GYYKVLGKGKLPK-Q--PVIVKAKFFSRRAEEKIKEVGG-A-CVLVA-
1079.52000_Riptortus_pedestris/1-148           IDCIRA-GYYKVLGRGTLPK-Q--PVIVRAKFFSKHAEKKIKAVGG-A-CVLSA-
1079.58000_Lepidothrix_coronata/1-148          IDVVRS-GYYKVLGKGKLPK-Q--PVIVKAKFFSRRAEEKIKEVGG-A-CVLVA-
1081.94000_Pipra_filicauda/1-148               IDVVRS-GYYKVLGKGKLPK-Q--PVIVKAKFFSRRAEEKIKEVGG-A-CVLVA-
1098.92000_Timema_monikensis/1-147             IDVVKA-GYYKVLGKGRLPK-Q--PVIVRAKYFSKQAEDKIKQVGG-A-CILQA-
1115.47000_Meleagris_gallopavo/1-148           IDVVRS-GYYKVLGKGKLPK-Q--PVIVKAKFFSRRAEEKIKEVGG-A-CVLVA-
1122.66000_Nothobranchius_kuhntae/1-148        IDAVRA-GYYKVLGKGKLPK-Q--PVIVKAKFFSRQAEEKIKAVGG-A-CVLMA-
1123.07000_Timema_douglasi/1-147               IDVVKA-GYYKVLGKGRLPK-Q--PVIVRAKYFSKQAEDKIKQVGG-A-CILQA-
1127.00000_Aythya_fuligula/1-148               IDVVRS-GYYKVLGKGKLPK-Q--PVIVKAKFFSRRAEEKIKEVGG-A-CVLVA-
1130.39000_Amazona_aestiva/1-148               IDVVRS-GYYKVLGKGKLPK-Q--PVIVKAKFFSRRAEEKIKEVGG-A-CVLVA-
1153.16000_Timema_shepardi/1-147               IDVVKA-GYYKVLGKGRLPK-Q--PVIVRAKYFSKQAEDKIKQVGG-A-CILQA-
1188.53000_Anas_platyrhynchos/1-148            IDVVRS-GYYKVLGKGKLPK-Q--PVIVKAKFFSRRAEEKIKEVGG-A-CVLVA-
1203.51000_Fundulus_heteroclitus/1-148         IDAVRA-GYYKVLGKGKLPK-Q--PVIVKAKFFSRQAEEKIKEVGG-A-CVLMA-
1203.65000_Fasciola_hepatica/1-149             IDCLRK-GFFKVLGKGVLPK-V--PVIVKARFFSRRAEEKIRAVGG-A-CVLTA-
1233.70000_Aquila_chrysaetos/1-148             IDVVRS-GYYKVLGKGKLPK-Q--PVIVKAKFFSRRAEEKIKEVGG-A-CVLVA-
1242.52000_Nothobranchius_furzeri/1-148        IDAVRA-GYYKVLGKGKLPK-Q--PVIVKAKFFSRQAEEKIKAVGG-A-CVLMA-
1278.73000_Aedes_aegypti/1-149                 VDLVKF-GYFKLLGTGHIPK-Q--PIIVKAKFFSRKAENKIKMAGG-A-CILRA-
1342.66000_Sphaeramia_orbicularis/1-148        IDAVRA-GYYKVLGKGKLPK-Q--PVIVKAKFFSRRAEEKIKSVGG-A-CVLMA-
1347.76000_Fasciola_gigantica/1-149            IDCLRK-GFFKVLGKGVLPK-V--PVIVKARFFSRRAEEKIRAVGG-A-CVLTA-
1424.90000_Thamnophis_sirtalis/1-148           IDVVRS-GYYKVLGKGKLPK-Q--PVIVKAKFFSRRAEEKIKEVGG-A-CVLVA-
1451.30000_Xenopus_tropicalis/1-148            INAVHA-GYYKVLGKGKLPK-Q--PVIVKAKFFSRKAEEKIKSVGG-A-CVLVA-
1484.64000_Labeo_rohita/1-148                  IDVVRA-GYFKVLGKGKLPK-Q--PVIVKAKYFSRRAEEKIKDVGG-A-CVLTA-
1511.02000_Podarcis_muralis/1-148              IDVVRS-GYYKVLGKGKLPK-Q--PVIVKAKFFSRKAEEKIKAVGG-A-CVLVA-
1520.33000_Crotalus_horridus/1-148             IDVVRS-GYYKVLGKGKLPK-Q--PVIVKAKFFSRRAEEKIKEVGG-A-CVLVA-
1562.18000_Paroedura_picta/1-148               IDVVRS-GYYKVLGKGKLPK-Q--PVIVKAKFFSRKAEEKIKAVGG-A-CVLVA-
1590.04000_Pseudonaja_textilis/1-148           IDVVRS-GYYKVLGKGKLPK-Q--PVIVKAKFFSRRAEEKIKEVGG-A-CVLVA-
1597.65000_Crotalus_adamanteus/1-148           IDVVRS-GYYKVLGKGKLPK-Q--PVIVKAKFFSRRAEEKIKEVGG-A-CVLVA-
1632.72000_Sinocyclocheilus_anshuiensis/1-148  IDVVRA-GFFKVLGKGELPK-Q--PVIVKAKYFSRRAEEKIKGVGG-A-CVLTA-
1655.79000_Sinocyclocheilus_rhinocerous/1-148  IDVVRA-GYFKVLGKGKLPK-Q--PVIVKAKFFSRRAEEKIKGVGG-A-CVLTA-
1663.58000_Penaeus_vannamei/1-147              INVLKS-GYFKVLGKGDLPK-Q--PVIVKAKFFSRKAENKIKAVGG-A-CVLVA-
1665.53000_Notechis_scutatus/1-148             IDVVRS-GYYKVLGKGKLPK-Q--PVIVKAKFFSRRAEEKIKEVGG-A-CVLVA-
1706.96000_Pantherophis_guttatus/1-148         IDVVRS-GYYKVLGKGKLPK-Q--PVIVKAKFFSRRAEEKIKEVGG-A-CVLVA-
1716.68000_Pogona_vitticeps/1-148              IDVVRS-GYYKVLGKGKLPK-Q--PVIVKAKFFSRKAEEKIKEVGG-A-CVLVA-
1750.29000_Sinocyclocheilus_grahami/1-148      IDVVRA-GFFKVLGKGKLPK-Q--PVIVKAKYFSRRAEEKIKGVGG-A-CVLTA-
1775.69000_Pipistrellus_kuhlii/1-148           IDVVRS-GYYKVLGKGKLPK-Q--PVIVKAKFFSRRAEEKIKGVGG-A-CVLVA-
1799.14000_Anolis_carolinensis/1-148           IDVVRA-GYYKVLGKGKLPK-Q--PVIVKAKFFSRRAEEKIKGVGG-A-CVLVA-
1820.64000_Carassius_auratus/1-148             IDVVRA-GYFKVLGKGKLPK-Q--PVIVKAKFFSRRAEEKIKGVGG-A-CVLTA-
1893.60000_Rousettus_aegyptiacus/1-148         IDVVRS-GYYKVLGKGKLPK-Q--PVIVKAKFFSRRAEEKIKGVGG-A-CVLVA-
2002.80000_Myotis_myotis/1-148                 IDVVRS-GYYKVLGKGKLPK-Q--PVIVKAKFFSRRAEEKIKGVGG-A-CILVA-
2034.58000_Myotis_lucifugus/1-148              IDVVRS-GYYKVLGKGKLPK-Q--PVIVKAKFFSRRAEEKIKGVGG-A-CVLVA-
2037.30000_Blattella_germanica/1-148           IDIVKA-GYFKVLGKGMLPK-Q--PVIVKAKFFSKRAENKIKKVGG-C-CVLQA-
2049.54000_Crocodylus_porosus/1-148            IDVVRS-GYYKVLGKGKLPK-Q--PVIVKAKFFSRRAEEKIKEAGG-A-CVLVA-
2059.80000_Myotis_davidii/1-148                IDVVRS-GYYKVLGKGKLPK-Q--PVIVKAKFFSRRAEEKIKGVGG-A-CVLVA-
2075.77000_Rhinolophus_ferrumequinum/1-148     IDVVRS-GYYKVLGKGKLPK-Q--PVIVKAKFFSRRAEEKIKGVGG-A-CVLVA-
2107.24000_Myotis_brandtii/1-148               IDVVRS-GYYKVLGKGKLPK-Q--PVIVKAKFFSRRAEEKIKGVGG-A-CVLVA-
2108.83000_Phyllostomus_discolor/1-148         IDVVRS-GYYKVLGKGKLPK-Q--PVIVKAKFFSRRAEEKIKSVGG-A-CVLVA-
2119.62000_Vicugna_pacos/1-148                 IDVVRS-GYYKVLGKGKLPK-Q--PVIVKAKFFSRRAEEKIKGVGG-A-CVLVA-
2161.73000_Alligator_mississippiensis/1-148    IDVVRS-GYYKVLGKGKLPK-Q--PVIVKAKFFSRKAEEKIKEVGG-T-CVLVA-
2169.36000_Camelus_dromedarius/1-148           IDVVRS-GYYKVLGKGKLPK-Q--PVIVKAKFFSRRAEEKIKGVGG-A-CVLVA-
2184.97000_Gopherus_agassizii/1-150            IDVVRA-GYYKVLGKGKLPK-Q--PVIVKAKFFSRKAEEKIKEVGG-A-CVLVA-
2198.28000_Pteropus_vampyrus/1-148             IDVVRS-GYYKVLGKGKLPK-Q--PVIVKAKFFSRRAEEKIKGVGG-A-CVLVA-
2226.88000_Ixodes_scapularis/1-148             IDIVKH-GYYKVLGKGALPK-Q--PVIVKAKWFSRTAEEKIKNVGG-A-CILTA-
2236.37000_Dipodomys_ordii/1-148               IDVVRS-GYYKVLGKGKLPK-Q--PVIVKAKFFSRRAEEKIKGVGG-A-CILVA-
2270.57000_Alligator_sinensis/1-148            IDVVRS-GYYKVLGKGKLPK-Q--PVIVKAKFFSRKAEEKIKEVGG-A-CVLVA-
2284.63000_Neophocaena_asiaeorientalis/1-148   IDVVRS-GYYKVLGKGKLPK-Q--PVIVKAKFFSRRAEEKIKGVGG-A-CVLVA-
2315.57000_Molossus_molossus/1-148             IDVVRS-GYYKVLGKGKLPK-Q--PVIVKAKFFSRRAEEKIKGVGG-A-CVLVA-
2319.09000_Platysternon_megacephalum/1-148     IDVVRS-GYYKVLGKGKLPK-Q--PVIVKAKFFSRKAEEKIKEVGG-A-CVLVA-
2328.64000_Ursus_arctos/1-148                  IDVVRS-GYYKVLGKGKLPK-Q--PVIVKAKFFSRRAEEKIKGVGG-A-CVLVA-
2330.49000_Ursus_maritimus/1-148               IDVVRS-GYYKVLGKGKLPK-Q--PVIVKAKFFSRRAEEKIKGVGG-A-CVLVA-
2338.19000_Octopus_bimaculoides/1-149          IDCVKH-GYFKVLGKGEIPK-A--PVIVKAKFFSKLAEQKIKAAGG-A-CLLVP-
2338.88000_Sousa_chinensis/1-148               IDVVRS-GYYKVLGKGKLPK-Q--PVIVKAKFCSRRAEEKIKGVGG-A-CVLVA-
2353.58000_Suricata_suricatta/1-148            IDVVRS-GYYKVLGKGKLPK-Q--PVIVKAKFFSRRAEEKIKGVGG-A-CVLVA-
2353.86000_Neotoma_lepida/1-149                IDVVRS-GYYKVLGKGKLPK-Q--PVIVKAKFFSRRAEEKIKGVGG-A-CVLVA-
2355.57000_Monodon_monoceros/1-148             IDVVRS-GYYKVLGKGKLPK-Q--PVIVKAKFFSRRAEEKIKGVGG-A-CVLVA-
2362.78000_Delphinapterus_leucas/1-148         IDVVRS-GYYKVLGKGKLPK-Q--PVIVKAKFFSRRAEEKIKGVGG-A-CVLVA-
2371.88000_Salmo_trutta/1-148                  IDAVRA-GYFKVLGKGKLPK-Q--PVIVKAKFFSRRAEEKIKAVGG-A-CVLMA-
2378.52000_Tursiops_truncatus/1-148            IDVVRS-GYYKVLGKGKLPK-Q--PVIVKAKFFSRRAEEKIKGVGG-A-CVLVA-
2380.51000_Odocoileus_virginianus/1-148        IDVVRS-GYYKVLGKGKLPK-Q--PVIVKAKFFSRRAEEKIKGVGG-A-CVLVA-
2384.85000_Acinonyx_jubatus/1-148              IDVVRS-GYYKVLGKGKLPK-Q--PVIVKAKFFSRRAEEKIKGVGG-A-CVLVA-
2396.86000_Canis_lupus/1-148                   IDVVRS-GYYKVLGKGKLPK-Q--PVIVKAKFFSRRAEEKIKGVGG-A-CVLVA-
2399.79000_Cricetulus_griseus/1-148            IDVVRS-GYYKVLGKGKLPK-Q--PVIVKAKFFSRRAEEKIKGVGG-A-CVLVA-
2400.15000_Odobenus_rosmarus/1-148             IDVVRS-GYYKVLGKGKLPK-Q--PVIVKAKFFSRRAEEKIKGVGG-A-CVLVA-
2407.81000_Lynx_canadensis/1-148               IDVVRS-GYYKVLGKGKLPK-Q--PVIVKAKFFSRRAEEKIKGVGG-A-CVLVA-
2408.70000_Panthera_tigris/1-148               IDVVRS-GYYKVLGKGKLPK-Q--PVIVKAKFFSRRAEEKIKGVGG-A-CVLVA-
2409.69000_Zalophus_californianus/1-148        IDVVRS-GYYKVLGKRKLPK-Q--PVIVKAKFFSRRAEEKIKGVGG-A-WLLVA-
2413.21000_Lynx_pardinus/1-148                 IDVVRS-GYYKVLGKGKLPK-Q--PVIVKAKFFSRRAEEKIKGVGG-A-CVLVA-
2418.07000_Diabrotica_virgifera/1-148          IDIVKA-GYYKLLGKGRLPE-Q--PVIVKAKFFSKNAEDKIKAVGG-A-CVLCA-
2419.44000_Neomonachus_schauinslandi/1-148     IDVVRS-GYYKVLGKGKLPK-Q--PVIVKAKFFSRRAEEKIKGVGG-A-CVLVA-
2421.57000_Vulpes_vulpes/1-148                 IDVVRS-GYYKVLGKGKLPK-Q--PVIVKAKFFSRRAEEKIKGVGG-A-CVLVA-
2425.75000_Felis_catus/1-148                   IDVVRS-GYYKVLGKGKLPK-Q--PVIVKAKFFSRRAEEKIKGVGG-A-CVLVA-
2431.69000_Balaenoptera_acutorostrata/1-148    IDVVRS-GYYKVLGKGKLPK-Q--PVIVKAKFFSRRAEEKIKGVGG-A-CVLVA-
2432.97000_Puma_concolor/1-148                 IDVVRS-GYYKVLGKGKLPK-Q--PVIVKAKFFSRRAEEKIKGVGG-A-CVLVA-
2444.08000_Ailuropoda_melanoleuca/1-148        IDVVHS-GYYKVLGKGKLPK-Q--PVIVKAKFFSRRAEEKIKGVGG-A-CVLMA-
2455.28000_Enhydra_lutris/1-148                IDVVRS-GYYKVLGKGKLPK-Q--PVIVKAKFFSRRAEEKIKGVGG-A-CVLVA-
2457.08000_Mesocricetus_auratus/1-147          IDVVRS-GYYKVLGKGKLPK-Q--PVIVKAKFFSRRAEEKIKGVGG-A-YIYL--
2462.77000_Balaenoptera_physalus/1-148         IDVVRS-GYYKVLGKGKLPK-Q--PVIVKAKFFSRRAEEKIKGVGG-A-CVLVA-
2478.97000_Ictidomys_tridecemlineatus/1-145    IDVVRS-GYYKVLGKGKLPK-L--PVIVKAKFFSRRAEEKIKGVGG-A-CVL---
2487.55000_Hucho_hucho/1-148                   IDAVRA-GYFKVLGKGKLPK-Q--PVIVKAKFFSRRAEEKIKAVGG-A-CVLMA-
2494.01000_Muntiacus_reevesi/1-148             IDVVRS-DYYKVLGKGKLPK-Q--PVIVKAKFFSRRAEEKIKGVGG-A-CVLVV-
2501.91000_Sus_scrofa/1-148                    IDVVRS-GYYKVLGKGKLPK-Q--PVIVKAKFFSRRAEEKIKGVGG-A-CVLVA-
2506.97000_Equus_caballus/1-148                IDVVRS-GYYKVLGKGKLPK-Q--PVIVKAKFFSRRAEEKIKGVGG-A-CVLVA-
2512.44000_Peromyscus_maniculatus/1-151        IDVVRS-GYYKVLGKGKLPK-Q--PVIVKAKFFSRRAEEKIKGVGG-A-CVLVA-
2512.44000_Peromyscus_maniculatus/1-148        IDVVRS-GYYKVLGKGKLPK-Q--PVIVKAKFFSRRAEEKIKGVGG-A-CVLVA-
2518.31000_Castor_canadensis/1-148             IDVVRS-GYYKVLGKGKLPK-Q--PVIVKAKFFSRRAEEKIKGVGG-A-CVLVA-
2519.72000_Otolemur_garnettii/1-148            IDVVRL-GYYKVLGKGKLPK-Q--PVIVKANFFSRRAEEQIKGVGG-A-CVLVA-
2538.39000_Aedes_albopictus/1-148              IDAVRA-GYYKVLGKGKLPK-Q--PVIVKAKFFSRQAEEKIKAAGG-A-CVLMA-
2553.13000_Mus_caroli/1-148                    IDVVRS-GYYKVLGKGKLPK-Q--PVIVKAKFFSRRAEEKIKGVGG-A-CVLVA-
2571.27000_Terrapene_carolina/1-148            IDVVRS-GYYKVLGKGKLPK-Q--PVIVKAKFFSRKAEEKIKEVGG-A-CVLVA-
2573.53000_Muntiacus_muntjak/1-148             IDVVRS-GYYKVLGKGKLPK-Q--PVIVKAKFFSRRAEEKIKGVGG-A-CVLVA-
2577.11000_Mustela_putorius/1-148              IDVVRS-GYYKVLGKGKLPK-Q--PVIVKAKFFSRRAEEKIKGVGG-A-CVLVA-
2578.02000_Panthera_pardus/1-148               IDVVRS-GYYKVLGKGKLPK-Q--PVIVKAKFFSRRAEEKIKGVGG-A-CVLVA-
2588.39000_Ursus_americanus/1-148              IDVVRS-GYYKVLGKGKLPK-Q--PVIVKAKFFSRRAEEKIKGVGG-A-CVLVA-
2618.20000_Heterocephalus_glaber/1-148         IDVVRS-GYYKVLGKGKLPK-Q--PVIVKAKFFSRRAEEKIKGVGG-A-CVLVA-
2628.15000_Ovis_aries/1-148                    IDVVRS-GYYKVLGKGKLPK-Q--PVIVKAKFFSRRAEEKIKSVGG-A-CVLVA-
2647.92000_Rattus_norvegicus/1-148             IDVVRS-GYYKVLGKGKLPK-Q--PVIVKAKFFSRRAEEKIKGVGG-A-CVLVA-
2673.97000_Bos_indicus/1-148                   IDVVRS-GYYKVLGKGKLPK-Q--PVIVKAKFFSRRAEEKIKGVGG-A-CVLVA-
2706.87000_Callorhinus_ursinus/1-148           IDVVRS-GYYKVLGKGKLPK-Q--PVIVKAKFFSRRAEEKIKGVGG-A-CVLVA-
2715.72000_Erinaceus_europaeus/1-148           IDMVLS-GYYKVLGKGKLPK-Q--PVILKAKFFSRGAEEKIKGVGG-A-CVLVA-
2715.85000_Bos_taurus/1-148                    IDVVRS-GYYKVLGKGKLPK-Q--PVIVKAKFFSRRAEEKIKGVGG-A-CVLVA-
2717.70000_Cebus_imitator/1-148                IDVVRS-GYYKVLGKGKLPK-Q--PVIVKAKFFSRRAEEKIKGVGG-A-CVLVA-
2723.22000_Cavia_porcellus/1-148               IDVVRS-GYYKVLGKGKLPK-Q--PVIVKAKFFSRRAEEKIKGVGG-A-CVLVA-
2729.20000_Sapajus_apella/1-148                IDVVRS-GYYKVLGKGKLPK-Q--PVIVKAKFFSRRAEEKIKGVGG-A-CVLVA-
2736.98000_Marmota_monax/1-148                 IDVVRS-GYYKVLGKGKLPK-L--PVIVKAKFFSRRAEEKIKGVGG-A-CVLVA-
2737.46000_Oryctolagus_cuniculus/1-148         IDVVRS-GYYKALGKGKLPK-Q--PVIMKAKFFSRRAEEKIKGVGG-A-CVLVA-
2742.47000_Xenopus_laevis/1-148                IDAVHA-GYYKVLGKGKLPK-Q--PVIVKAKFFSRKAEEKIKSVGG-A-CVLVA-
2798.15000_Propithecus_coquereli/1-148         IDVVRS-GYYKVLGKGKLPK-Q--PVIVKAKFFSRRAEEKIKGVGG-A-CVLVA-
2828.03000_Bison_bison/1-148                   IDVVRS-GYYKVLGKGKLPK-Q--PVIVKAKFFSRRAEEKIKGVGG-A-CVLVA-
2843.98000_Nomascus_leucogenys/1-148           IDVVRS-GYYKVLGKGKLPK-Q--PVIVKAKFFSRRAEEKIKSVGG-A-CVLVA-
2848.25000_Cercocebus_atys/1-148               IDVVRS-GYYKVLGKGKLPK-Q--PVIVKAKFFSRRAEEKIKGVGG-A-CVLVA-
2860.59000_Latimeria_chalumnae/1-148           IDVVQA-GYYKVLGKGKLPK-Q--PVIIKAKFFSRKAEEKIKGAGG-A-CVLVA-
2861.68000_Aotus_nancymaae/1-148               IDVVRS-GYYKVLGKGKLPK-Q--PVIVKAKFFSRRAEEKIKGVGG-A-CVLVA-
2897.82000_Callithrix_jacchus/1-148            IDVVRS-GYYKVLGKGKLPK-Q--PVIVKAKFFSRRAEEKIKGVGG-A-CVLVA-
2922.81000_Capra_hircus/1-148                  IDVVRS-GYYKVLGKGKLPK-Q--PVIVKAKFFSRRAEEKIKSVGG-A-CVLVA-
2937.83000_Chlorocebus_sabaeus/1-148           IDVVQS-GYHKVLGKGELPK-Q--PVIVKAKFFSRRAEEKIKGVGG-A-CVLVA-
2946.84000_Macaca_fascicularis/1-148           IDVVRS-GYYKVLGKGKLPK-Q--PVIVKAKFFSRRAEEKIKGVGG-A-CVLVA-
2948.70000_Macaca_nemestrina/1-148             IDVVRS-GYYKVLGKGKLPK-Q--PVIVKAKFFSRRAEEKIKGVGG-A-CVLVA-
2966.89000_Salmo_salar/1-148                   IDAVRA-GYFKVLGKGKLPK-Q--PVIVKAKFFSRRAEEKIKAVGG-A-CVLMA-
2970.12000_Colobus_angolensis/1-148            IDVVRS-GYYKVLGKGKLPK-Q--PVIVKAKFFSRRAEEKIKGVGG-A-CVLVA-
2971.33000_Macaca_mulatta/1-148                IDVVRS-RYYKVLGKGKLPK-Q--PVIVKAKFFSRRAEEKIKGVGG-A-CVLVA-
2977.07000_Rhinopithecus_bieti/1-148           IDVVRS-GYYKVLGKGKLPK-Q--PVIVKAKFFSRRAEEKIKGVGG-A-CVLVA-
2995.89000_Octodon_degus/1-148                 IDVVRS-GYYKVLGKGKLPK-Q--PVIVKAKFFSRRAEEKIKGVGG-A-CVLVA-
3038.48000_Rhinopithecus_roxellana/1-148       IDVVRS-GYYKVLGKGKLPK-Q--PVIVKAKFFSRRAEEKIKGVGG-A-CVLVA-
3044.87000_Gorilla_gorilla/1-148               IDVVRS-GYYKVLGKGKLPK-Q--PVIVKAKFFSRRAEEKIKSVGG-A-CVLVA-
3050.40000_Pan_troglodytes/1-148               IDVVRS-GYYKVLGKGKLPK-Q--PVIVKAKFFSRRAEEKIKSVGG-A-CVLVG-
3051.90000_Pan_paniscus/1-148                  IDVVRS-GYYKVLGKGKLPK-Q--PVIVKAKFFSRRAEEKIKSVGG-A-CVLVA-
3061.99000_Mandrillus_leucophaeus/1-148        IDVVRS-GYYKVLGKGKLPK-Q--PVIVKAKFFSRRAEEKIKGVGG-A-CVLVA-
3065.05000_Pongo_abelii/1-148                  IDVVRS-GYYKVLGKGKLPK-Q--PVIVKAKFFSRRAEEKIKSVGG-A-CVLVA-
3086.67000_Sarcophilus_harrisii/1-148          IDVVRS-GYYKVLGKGKLPK-Q--PVIVKAKFFSRRAEEKIKGVGG-A-CVLVA-
3103.81000_Trichechus_manatus/1-148            IDVVRS-GYYKVLGKGKLPK-Q--PVIVKAKFFSRRAEEKIKGVGG-A-CVLVA-
3156.90000_Leptonychotes_weddellii/1-148       IDVVRS-GYYKVLGKGKLPK-Q--PVIVKAKFFSRRAEEKIKGVGG-A-CVLVA-
3192.58000_Phascolarctos_cinereus/1-148        IDVVRS-GYYKVLGKGKLPK-Q--PVIVKAKFFSRRAEEKIKGVGG-A-CVLVA-
3196.74000_Loxodonta_africana/1-148            IDVLQS-GYYKVLGKGTLPK-Q--PVIVKAKFFSRRAEEKIKGVGG-A-CVLVA-
3375.70000_Chiloscyllium_punctatum/1-148       IDVVHA-GYYKVLGKGRLPK-Q--PVIVKAKFFSRKAEEKIKEVGG-A-CVLMA-
3453.86000_Carlito_syrichta/1-148              IDVVRS-GYYKVLGKGKLPK-Q--PVIVKAKFFSRRAEEKIKGVGG-A-CVLVA-
3598.44000_Monodelphis_domestica/1-148         IDVVRS-GYYKVLGKGKLPK-Q--PVIVKAKFFSRRAEEKIKGVGG-A-CVLVA-
3656.62000_Araneus_ventricosus/1-148           IDVVNA-GYYKVLGKGRLPR-Q--PVIVKARFFSREAEAKIKSVGG-A-CILTA-
3779.43000_Geotrypetes_seraphini/1-148         IDVVHS-GYYKVLGKGKLPK-Q--PVIVKAKFFSRRAEEKIKGVGG-A-CVLMA-
4210.11000_Chrysochloris_asiatica/1-148        IDVVRS-GYYKVLGKGKLPK-Q--PVIVKAKFFSRRAEEKIKGVGG-A-CVLVA-
4470.98000_Scyliorhinus_torazame/1-148         IDVVHA-GYYKVLGKGRLPK-Q--PVIVKAKFFSRKAEEKIKEVGG-A-CVLMA-
4685.94000_Microcaecilia_unicolor/1-148        IDVVHS-GYYKVLGKGKLPK-Q--PVIVKAKFFSRRAEEKIKGVGG-A-CVLMA-
